# Supplementary material for: Detection Method for Gene Doping in a Mouse Model Expressing Human Erythropoietin from Adeno-Associated Virus Vector-9
Source: Genes (Basel). 2024 May 29;15(6):709. doi: 10.3390/genes15060709 (PMC11203218; doi:10.3390/genes15060709)
Supplement: Supplementary file 1 [file genes-15-00709-s001.zip]

Archive with 2 entries (2 files):
- Table_S1_Primers_probes.xlsx
- Table_S2_Expression_browser.xlsx
