# Supplementary material for: Detection Method for Gene Doping in a Mouse Model Expressing Human Erythropoietin from Adeno-Associated Virus Vector-9
Source: Genes (Basel). 2024 May 29;15(6):709. doi: 10.3390/genes15060709 (PMC11203218; doi:10.3390/genes15060709)
Supplement: Supplementary file 1 [file genes-15-00709-s001.zip › Table_S1_Primers_probes.xlsx]

## Sheet: Sheet1
			Targets		Sequences	Predicted amplicon size
				Forward
				Probe
				Reverse
				Forward
				Probe
				Reverse
				Forward
				Probe
				Reverse
				Forward
				Probe
				Reverse
				Forward
				Probe
				Reverse
				Forward
				Reverse
				Forward
				Reverse
				Forward
				Reverse

## Sheet: Sheet2
			Table S1. Primer and probe sequences
			Assays	Types	Targets (primer names)		Sequences	Predicted amplicon size (bp)
			TaqMan-qPCR	Direct proof of gene doping	Pr-hEPO-1	Forward	CATCTGTGACAGCCGAGTCC	290
						Probe	56-FAM/TG AGA ATA T/ZEN/C ACT GTC CCA GAC ACC /3IABkFQ
						Reverse	AGGCCACTGACGGCTTTATC
					Pr-hEPO-2	Forward	GCTGCATGTGGATAAAGCCG	158
						Probe	56-FAM/AG CCC AGA A/ZEN/G GAA GCC ATC TC/3IABkFQ
						Reverse	AGACTCGGAAGAGTTTGCGG
					Pr-CMVp	Forward	ACCATGGTGATGCGGTTTTG	159
						Probe	56-FAM/AT AGC GGT T/ZEN/T GAC TCA CGG G/3IABkFQ
						Reverse	CAATGGGGCGGAGTTGTTAC
					Pr-WPRE	Forward	CAATTCCGTGGTGTTGTCGG	125
						Probe	56-FAM/TG TGT TGC C/ZEN/A CCT GGA TTC T/3IABkFQ
						Reverse	GAAGGTCCGCTGGATTGAGG
			TB Green-qPCR	Hematopoietic markers	Gata1	Forward	CAAGCTCCATCAGGTGAACCG	102
						Reverse	TTCGACCCCCGCTTCTTTTT
					Cd71	Forward	GTGGAGTCTCCCGAGGGTTA	179
						Reverse	TGGGCATTTGCAACCTTTTCT
					Gypa	Forward	CACACATTGGAGGAATGCCG	177
						Reverse	TGTCACCACCCTCAGGAGAT
				Indirect proof of gene doping	Asns	Forward	CCTGGCCGCTAGAAAGGTGG	189
						Reverse	ACGCTGTCTGTGTTCTTCCG
					Shmt2	Forward	CTGCCTATACGGCCCTTCTG	164
						Reverse	GAGGCCAGTTTGGGGATTGA
					Mthfd2	Forward	TTCAGCATCCACTCTCGGTG	128
						Reverse	TGAAAGCTTAAACGGGTGGC
				Normalizer	18s rRNA	Forward	AACTTTCGATGGTAGTCGCCG	105
						Reverse	CCTTGGATGTGGTAGCCGTTT
					B2m	Forward	ACCGTCTACTGGGATCGAGA	126
						Reverse	TGCTATTTCTTTCTGCGTGCAT
				mtDNA copy number	nDNA	Forward	GCCATGAGTGGACCCTTCTT	84
						Reverse	GAAAACACGGGGGCAATGAG
					mtDNA	Forward	TCGGAGCCCCAGATATAGCA	145
						Reverse	TTTCCGGCTAGAGGTGGGTA
