# Supplementary material for: Detection Method for Gene Doping in a Mouse Model Expressing Human Erythropoietin from Adeno-Associated Virus Vector-9
Source: Genes (Basel). 2024 May 29;15(6):709. doi: 10.3390/genes15060709 (PMC11203218; doi:10.3390/genes15060709)
Supplement: Supplementary file 1 [file genes-15-00709-s001.zip › Table_S2_Expression_browser.xlsx]

## Sheet: Expression Browser
Name	Chromosome	Region	Identifier	AAV_hEPO vs. Con - Max group means	AAV_hEPO vs. Con - Fold change	AAV_hEPO vs. Con - Log fold change	AAV_hEPO vs. Con - P-value	AAV_hEPO vs. Con - FDR p-value	AAV_hEPO vs. Con - Bonferroni	Con_1 (GE) - Total counts	Con_1 (GE) - RPKM	Con_1 (GE) - TPM	Con_1 (GE) - CPM	Con_2 (GE) - Total counts	Con_2 (GE) - RPKM	Con_2 (GE) - TPM	Con_2 (GE) - CPM	Con_3 (GE) - Total counts	Con_3 (GE) - RPKM	Con_3 (GE) - TPM	Con_3 (GE) - CPM	Con_4 (GE) - Total counts	Con_4 (GE) - RPKM	Con_4 (GE) - TPM	Con_4 (GE) - CPM	Con_5 (GE) - Total counts	Con_5 (GE) - RPKM	Con_5 (GE) - TPM	Con_5 (GE) - CPM	Con_6 (GE) - Total counts	Con_6 (GE) - RPKM	Con_6 (GE) - TPM	Con_6 (GE) - CPM	AAV_hEPO_1 (GE) - Total counts	AAV_hEPO_1 (GE) - RPKM	AAV_hEPO_1 (GE) - TPM	AAV_hEPO_1 (GE) - CPM	AAV_hEPO_2 (GE) - Total counts	AAV_hEPO_2 (GE) - RPKM	AAV_hEPO_2 (GE) - TPM	AAV_hEPO_2 (GE) - CPM	AAV_hEPO_3 (GE) - Total counts	AAV_hEPO_3 (GE) - RPKM	AAV_hEPO_3 (GE) - TPM	AAV_hEPO_3 (GE) - CPM	AAV_hEPO_4 (GE) - Total counts	AAV_hEPO_4 (GE) - RPKM	AAV_hEPO_4 (GE) - TPM	AAV_hEPO_4 (GE) - CPM
4933401J01Rik	1	3143476..3144545	ENSMUSG00000102693	0	#N/A	#N/A	#N/A	#N/A	#N/A	0	0	0	0	0	0	0	0	0	0	0	0	0	0	0	0	0	0	0	0	0	0	0	0	0	0	0	0	0	0	0	0	0	0	0	0	0	0	0	0
Gm26206	1	3172239..3172348	ENSMUSG00000064842	0	#N/A	#N/A	#N/A	#N/A	#N/A	0	0	0	0	0	0	0	0	0	0	0	0	0	0	0	0	0	0	0	0	0	0	0	0	0	0	0	0	0	0	0	0	0	0	0	0	0	0	0	0
Xkr4	1	complement(3276124..3741721)	ENSMUSG00000051951	0	#N/A	#N/A	#N/A	#N/A	#N/A	0	0	0	0	0	0	0	0	0	0	0	0	0	0	0	0	0	0	0	0	0	0	0	0	0	0	0	0	0	0	0	0	0	0	0	0	0	0	0	0
Gm37180	1	complement(3435954..3438772)	ENSMUSG00000103377	0	#N/A	#N/A	#N/A	#N/A	#N/A	0	0	0	0	0	0	0	0	0	0	0	0	0	0	0	0	0	0	0	0	0	0	0	0	0	0	0	0	0	0	0	0	0	0	0	0	0	0	0	0
Gm37363	1	complement(3445779..3448011)	ENSMUSG00000104017	0	#N/A	#N/A	#N/A	#N/A	#N/A	0	0	0	0	0	0	0	0	0	0	0	0	0	0	0	0	0	0	0	0	0	0	0	0	0	0	0	0	0	0	0	0	0	0	0	0	0	0	0	0
Gm37686	1	complement(3535200..3537508)	ENSMUSG00000103025	0	#N/A	#N/A	#N/A	#N/A	#N/A	0	0	0	0	0	0	0	0	0	0	0	0	0	0	0	0	0	0	0	0	0	0	0	0	0	0	0	0	0	0	0	0	0	0	0	0	0	0	0	0
Gm1992	1	3536810..3583776	ENSMUSG00000089699	0	#N/A	#N/A	#N/A	#N/A	#N/A	0	0	0	0	0	0	0	0	0	0	0	0	0	0	0	0	0	0	0	0	0	0	0	0	0	0	0	0	0	0	0	0	0	0	0	0	0	0	0	0
Gm37329	1	complement(3582674..3584730)	ENSMUSG00000103201	0	#N/A	#N/A	#N/A	#N/A	#N/A	0	0	0	0	0	0	0	0	0	0	0	0	0	0	0	0	0	0	0	0	0	0	0	0	0	0	0	0	0	0	0	0	0	0	0	0	0	0	0	0
Gm38148	1	complement(3663115..3666126)	ENSMUSG00000103161	0	#N/A	#N/A	#N/A	#N/A	#N/A	0	0	0	0	0	0	0	0	0	0	0	0	0	0	0	0	0	0	0	0	0	0	0	0	0	0	0	0	0	0	0	0	0	0	0	0	0	0	0	0
Gm19938	1	complement(3717532..3729127)	ENSMUSG00000102331	0	#N/A	#N/A	#N/A	#N/A	#N/A	0	0	0	0	0	0	0	0	0	0	0	0	0	0	0	0	0	0	0	0	0	0	0	0	0	0	0	0	0	0	0	0	0	0	0	0	0	0	0	0
Gm10568	1	3750378..3752011	ENSMUSG00000102348	0	#N/A	#N/A	#N/A	#N/A	#N/A	0	0	0	0	0	0	0	0	0	0	0	0	0	0	0	0	0	0	0	0	0	0	0	0	0	0	0	0	0	0	0	0	0	0	0	0	0	0	0	0
Gm38385	1	3822233..3824583	ENSMUSG00000102592	0	#N/A	#N/A	#N/A	#N/A	#N/A	0	0	0	0	0	0	0	0	0	0	0	0	0	0	0	0	0	0	0	0	0	0	0	0	0	0	0	0	0	0	0	0	0	0	0	0	0	0	0	0
Gm27396	1	complement(3854099..3854156)	ENSMUSG00000088333	0	#N/A	#N/A	#N/A	#N/A	#N/A	0	0	0	0	0	0	0	0	0	0	0	0	0	0	0	0	0	0	0	0	0	0	0	0	0	0	0	0	0	0	0	0	0	0	0	0	0	0	0	0
Gm37381	1	complement(3975962..4056438)	ENSMUSG00000102343	0	#N/A	#N/A	#N/A	#N/A	#N/A	0	0	0	0	0	0	0	0	0	0	0	0	0	0	0	0	0	0	0	0	0	0	0	0	0	0	0	0	0	0	0	0	0	0	0	0	0	0	0	0
Rp1	1	complement(4069780..4479464)	ENSMUSG00000025900	0	#N/A	#N/A	#N/A	#N/A	#N/A	0	0	0	0	0	0	0	0	0	0	0	0	0	0	0	0	0	0	0	0	0	0	0	0	0	0	0	0	0	0	0	0	0	0	0	0	0	0	0	0
Gm37483	1	complement(4433569..4435052)	ENSMUSG00000104123	0	#N/A	#N/A	#N/A	#N/A	#N/A	0	0	0	0	0	0	0	0	0	0	0	0	0	0	0	0	0	0	0	0	0	0	0	0	0	0	0	0	0	0	0	0	0	0	0	0	0	0	0	0
Sox17	1	complement(4561154..4567577)	ENSMUSG00000025902	0.00447026	1.0039	0.00562218	0.997096	#N/A	1	0	0	0	0	0	0	0	0	0	0	0	0	0	0	0	0	0	0	0	0	1	0.0299461	0.0204111	0.118819	0	0	0	0	0	0	0	0	1	0.0363513	0.0268215	0.170309	0	0	0	0
Gm37587	1	4566774..4569781	ENSMUSG00000104238	0	#N/A	#N/A	#N/A	#N/A	#N/A	0	0	0	0	0	0	0	0	0	0	0	0	0	0	0	0	0	0	0	0	0	0	0	0	0	0	0	0	0	0	0	0	0	0	0	0	0	0	0	0
Gm22307	1	4599240..4599346	ENSMUSG00000118917	0	#N/A	#N/A	#N/A	#N/A	#N/A	0	0	0	0	0	0	0	0	0	0	0	0	0	0	0	0	0	0	0	0	0	0	0	0	0	0	0	0	0	0	0	0	0	0	0	0	0	0	0	0
Gm37323	1	complement(4653352..4656475)	ENSMUSG00000104328	0	#N/A	#N/A	#N/A	#N/A	#N/A	0	0	0	0	0	0	0	0	0	0	0	0	0	0	0	0	0	0	0	0	0	0	0	0	0	0	0	0	0	0	0	0	0	0	0	0	0	0	0	0
U6_1	1	complement(4793500..4793602)	ENSMUSG00002075947	0	#N/A	#N/A	#N/A	#N/A	#N/A	0	0	0	0	0	0	0	0	0	0	0	0	0	0	0	0	0	0	0	0	0	0	0	0	0	0	0	0	0	0	0	0	0	0	0	0	0	0	0	0
Mrpl15	1	complement(4843429..4855962)	ENSMUSG00000033845	0.023827	1.35433	0.437581	0.529107	0.627355	1	0	0	0	0	2	0.0383814	0.0249949	0.345083	1	0.0158217	0.0107542	0.13095	1	0.0204798	0.0122702	0.283496	1	0.018272	0.0114014	0.200281	2	0.0336756	0.0229532	0.237639	2	0.042676	0.0309295	0.348997	2	0.0389322	0.029912	0.302811	2	0.0408786	0.030162	0.340618	3	0.0668357	0.0519587	0.457548
Gm37144	1	complement(4848286..4849435)	ENSMUSG00000102275	0	#N/A	#N/A	#N/A	#N/A	#N/A	0	0	0	0	0	0	0	0	0	0	0	0	0	0	0	0	0	0	0	0	0	0	0	0	0	0	0	0	0	0	0	0	0	0	0	0	0	0	0	0
Lypla1	1	4878011..4918633	ENSMUSG00000025903	0.0236694	1.07459	0.103786	0.88763	0.916834	1	1	0.0216128	0.0146144	0.16292	1	0.0227952	0.0148448	0.172542	1	0.0187934	0.0127741	0.13095	1	0.0243264	0.0145749	0.283496	0	0	0	0	3	0.0600011	0.0408965	0.356458	0	0	0	0	2	0.0462446	0.0355302	0.302811	1	0.0242783	0.0179136	0.170309	2	0.052926	0.0411451	0.305032
Gm37988	1	4878115..4956993	ENSMUSG00000104217	0.0642824	-5.32128	-2.41177	0.215896	#N/A	1	0	0	0	0	3	0.59226	0.385694	0.517625	0	0	0	0	0	0	0	0	0	0	0	0	0	0	0	0	0	0	0	0	0	0	0	0	0	0	0	0	0	0	0	0
Tcea1	1	4928037..4968132	ENSMUSG00000033813	8.57348	23.6578	4.56424	1.60918e-42	2.35989e-40	2.46156e-38	14	0.716581	0.484548	2.28087	9	0.485861	0.316405	1.55287	10	0.445075	0.302521	1.3095	2	0.115222	0.0690338	0.566991	5	0.257001	0.160365	1.00141	10	0.473658	0.322843	1.18819	164	9.8441	7.13455	28.6178	214	11.7185	9.00343	32.4008	213	12.2468	9.03625	36.2758	359	22.4988	17.4908	54.7532
Gm37277	1	complement(4975974..4977084)	ENSMUSG00000103280	0	#N/A	#N/A	#N/A	#N/A	#N/A	0	0	0	0	0	0	0	0	0	0	0	0	0	0	0	0	0	0	0	0	0	0	0	0	0	0	0	0	0	0	0	0	0	0	0	0	0	0	0	0
Rgs20	1	complement(4979799..5140508)	ENSMUSG00000002459	0	#N/A	#N/A	#N/A	#N/A	#N/A	0	0	0	0	0	0	0	0	0	0	0	0	0	0	0	0	0	0	0	0	0	0	0	0	0	0	0	0	0	0	0	0	0	0	0	0	0	0	0	0
Gm37079	1	complement(5008799..5010933)	ENSMUSG00000102653	0	#N/A	#N/A	#N/A	#N/A	#N/A	0	0	0	0	0	0	0	0	0	0	0	0	0	0	0	0	0	0	0	0	0	0	0	0	0	0	0	0	0	0	0	0	0	0	0	0	0	0	0	0
Gm16041	1	5041080..5047043	ENSMUSG00000085623	0	#N/A	#N/A	#N/A	#N/A	#N/A	0	0	0	0	0	0	0	0	0	0	0	0	0	0	0	0	0	0	0	0	0	0	0	0	0	0	0	0	0	0	0	0	0	0	0	0	0	0	0	0
Atp6v1h	1	5140241..5232752	ENSMUSG00000033793	0.059843	1.13171	0.178501	0.689243	0.76533	1	5	0.0792239	0.0535708	0.814598	7	0.116981	0.0761811	1.20779	4	0.0551114	0.0374597	0.523798	1	0.0178342	0.0106852	0.283496	2	0.0318232	0.0198572	0.400563	6	0.0879761	0.0599642	0.712916	3	0.0557445	0.040401	0.523496	7	0.11866	0.0911677	1.05984	6	0.106793	0.0787969	1.02185	7	0.135804	0.105575	1.06761
Gm37567	1	5377962..5380240	ENSMUSG00000104046	0	#N/A	#N/A	#N/A	#N/A	#N/A	0	0	0	0	0	0	0	0	0	0	0	0	0	0	0	0	0	0	0	0	0	0	0	0	0	0	0	0	0	0	0	0	0	0	0	0	0	0	0	0
Gm38264	1	5473770..5475801	ENSMUSG00000102907	0	#N/A	#N/A	#N/A	#N/A	#N/A	0	0	0	0	0	0	0	0	0	0	0	0	0	0	0	0	0	0	0	0	0	0	0	0	0	0	0	0	0	0	0	0	0	0	0	0	0	0	0	0
Oprk1	1	5658689..5676354	ENSMUSG00000025905	0	#N/A	#N/A	#N/A	#N/A	#N/A	0	0	0	0	0	0	0	0	0	0	0	0	0	0	0	0	0	0	0	0	0	0	0	0	0	0	0	0	0	0	0	0	0	0	0	0	0	0	0	0
gene:ENSMUSG00002076544	1	complement(5714868..5714968)	ENSMUSG00002076544	0	#N/A	#N/A	#N/A	#N/A	#N/A	0	0	0	0	0	0	0	0	0	0	0	0	0	0	0	0	0	0	0	0	0	0	0	0	0	0	0	0	0	0	0	0	0	0	0	0	0	0	0	0
Gm37429	1	complement(5913097..5914895)	ENSMUSG00000103519	0	#N/A	#N/A	#N/A	#N/A	#N/A	0	0	0	0	0	0	0	0	0	0	0	0	0	0	0	0	0	0	0	0	0	0	0	0	0	0	0	0	0	0	0	0	0	0	0	0	0	0	0	0
Npbwr1	1	complement(5983926..5987617)	ENSMUSG00000033774	0	#N/A	#N/A	#N/A	#N/A	#N/A	0	0	0	0	0	0	0	0	0	0	0	0	0	0	0	0	0	0	0	0	0	0	0	0	0	0	0	0	0	0	0	0	0	0	0	0	0	0	0	0
Rb1cc1	1	6276421..6346872	ENSMUSG00000025907	0.168198	1.56731	0.648294	0.0356688	0.0773207	1	15	0.157682	0.106624	2.44379	10	0.110872	0.0722028	1.72542	14	0.127972	0.0869836	1.83329	11	0.130152	0.0779791	3.11845	8	0.0844518	0.0526966	1.60225	18	0.175102	0.119349	2.13875	15	0.184917	0.134019	2.61748	25	0.281159	0.216017	3.78513	30	0.354258	0.261387	5.10927	22	0.283167	0.220136	3.35535
4732440D04Rik	1	complement(6280090..6285517)	ENSMUSG00000090031	0.0241603	-2.19249	-1.13257	0.214262	0.310619	1	1	0.0284494	0.0192373	0.16292	1	0.0300058	0.0195405	0.172542	1	0.0247382	0.0168148	0.13095	0	0	0	0	3	0.0857081	0.0534805	0.600844	2	0.0526539	0.0358887	0.237639	0	0	0	0	0	0	0	0	1	0.031958	0.02358	0.170309	0	0	0	0
Alkal1	1	6429442..6464955	ENSMUSG00000087247	0	#N/A	#N/A	#N/A	#N/A	#N/A	0	0	0	0	0	0	0	0	0	0	0	0	0	0	0	0	0	0	0	0	0	0	0	0	0	0	0	0	0	0	0	0	0	0	0	0	0	0	0	0
St18	1	6557455..6931164	ENSMUSG00000033740	0	#N/A	#N/A	#N/A	#N/A	#N/A	0	0	0	0	0	0	0	0	0	0	0	0	0	0	0	0	0	0	0	0	0	0	0	0	0	0	0	0	0	0	0	0	0	0	0	0	0	0	0	0
Gm42492	1	complement(6931461..6934375)	ENSMUSG00000103329	0	#N/A	#N/A	#N/A	#N/A	#N/A	0	0	0	0	0	0	0	0	0	0	0	0	0	0	0	0	0	0	0	0	0	0	0	0	0	0	0	0	0	0	0	0	0	0	0	0	0	0	0	0
Pcmtd1	1	7159144..7243852	ENSMUSG00000051285	0.401534	1.41549	0.501306	0.159569	0.245504	1	23	0.533774	0.360935	3.74715	18	0.44059	0.286923	3.10575	22	0.443964	0.301766	2.88089	7	0.18285	0.109553	1.98447	7	0.163138	0.101796	1.40197	10	0.214762	0.146381	1.18819	24	0.653185	0.473398	4.18797	31	0.769684	0.591355	4.69357	18	0.469256	0.346237	3.06556	32	0.909302	0.7069	4.88051
Gm38372	1	7218334..7222361	ENSMUSG00000103509	0	#N/A	#N/A	#N/A	#N/A	#N/A	0	0	0	0	0	0	0	0	0	0	0	0	0	0	0	0	0	0	0	0	0	0	0	0	0	0	0	0	0	0	0	0	0	0	0	0	0	0	0	0
Gm23274	1	7336027..7336156	ENSMUSG00000077244	0	#N/A	#N/A	#N/A	#N/A	#N/A	0	0	0	0	0	0	0	0	0	0	0	0	0	0	0	0	0	0	0	0	0	0	0	0	0	0	0	0	0	0	0	0	0	0	0	0	0	0	0	0
Gm26901	1	complement(7419630..7468093)	ENSMUSG00000097797	0	#N/A	#N/A	#N/A	#N/A	#N/A	0	0	0	0	0	0	0	0	0	0	0	0	0	0	0	0	0	0	0	0	0	0	0	0	0	0	0	0	0	0	0	0	0	0	0	0	0	0	0	0
Gm30414	1	7568192..7588373	ENSMUSG00000103067	0	#N/A	#N/A	#N/A	#N/A	#N/A	0	0	0	0	0	0	0	0	0	0	0	0	0	0	0	0	0	0	0	0	0	0	0	0	0	0	0	0	0	0	0	0	0	0	0	0	0	0	0	0
Sntg1	1	complement(8431699..9370103)	ENSMUSG00000025909	0	#N/A	#N/A	#N/A	#N/A	#N/A	0	0	0	0	0	0	0	0	0	0	0	0	0	0	0	0	0	0	0	0	0	0	0	0	0	0	0	0	0	0	0	0	0	0	0	0	0	0	0	0
Gm38024	1	complement(8521184..8523715)	ENSMUSG00000102647	0	#N/A	#N/A	#N/A	#N/A	#N/A	0	0	0	0	0	0	0	0	0	0	0	0	0	0	0	0	0	0	0	0	0	0	0	0	0	0	0	0	0	0	0	0	0	0	0	0	0	0	0	0
Gm38259	1	complement(8598004..8601537)	ENSMUSG00000102253	0	#N/A	#N/A	#N/A	#N/A	#N/A	0	0	0	0	0	0	0	0	0	0	0	0	0	0	0	0	0	0	0	0	0	0	0	0	0	0	0	0	0	0	0	0	0	0	0	0	0	0	0	0
gene:ENSMUSG00002074990	1	complement(8658839..8658948)	ENSMUSG00002074990	0	#N/A	#N/A	#N/A	#N/A	#N/A	0	0	0	0	0	0	0	0	0	0	0	0	0	0	0	0	0	0	0	0	0	0	0	0	0	0	0	0	0	0	0	0	0	0	0	0	0	0	0	0
Gm37005	1	complement(8713920..8715083)	ENSMUSG00000103884	0	#N/A	#N/A	#N/A	#N/A	#N/A	0	0	0	0	0	0	0	0	0	0	0	0	0	0	0	0	0	0	0	0	0	0	0	0	0	0	0	0	0	0	0	0	0	0	0	0	0	0	0	0
gene:ENSMUSG00002075967	1	8886362..8886471	ENSMUSG00002075967	0	#N/A	#N/A	#N/A	#N/A	#N/A	0	0	0	0	0	0	0	0	0	0	0	0	0	0	0	0	0	0	0	0	0	0	0	0	0	0	0	0	0	0	0	0	0	0	0	0	0	0	0	0
Gm37629	1	complement(9261292..9262341)	ENSMUSG00000102316	0	#N/A	#N/A	#N/A	#N/A	#N/A	0	0	0	0	0	0	0	0	0	0	0	0	0	0	0	0	0	0	0	0	0	0	0	0	0	0	0	0	0	0	0	0	0	0	0	0	0	0	0	0
Gm37143	1	9357147..9360405	ENSMUSG00000102871	0	#N/A	#N/A	#N/A	#N/A	#N/A	0	0	0	0	0	0	0	0	0	0	0	0	0	0	0	0	0	0	0	0	0	0	0	0	0	0	0	0	0	0	0	0	0	0	0	0	0	0	0	0
Gm24765	1	9528895..9528997	ENSMUSG00000065625	0	#N/A	#N/A	#N/A	#N/A	#N/A	0	0	0	0	0	0	0	0	0	0	0	0	0	0	0	0	0	0	0	0	0	0	0	0	0	0	0	0	0	0	0	0	0	0	0	0	0	0	0	0
Rrs1	1	9615633..9617680	ENSMUSG00000061024	0.0429123	1.33836	0.420464	0.672843	0.753369	1	0	0	0	0	1	0.0795271	0.05179	0.172542	0	0	0	0	0	0	0	0	1	0.07572	0.0472481	0.200281	1	0.0697766	0.0475595	0.118819	0	0	0	0	1	0.0806684	0.0619783	0.151405	1	0.0847013	0.0624963	0.170309	1	0.0923233	0.071773	0.152516
Adhfe1	1	9618173..9650898	ENSMUSG00000025911	0	#N/A	#N/A	#N/A	#N/A	#N/A	0	0	0	0	0	0	0	0	0	0	0	0	0	0	0	0	0	0	0	0	0	0	0	0	0	0	0	0	0	0	0	0	0	0	0	0	0	0	0	0
2610203C22Rik	1	complement(9631057..9701400)	ENSMUSG00000079671	0	#N/A	#N/A	#N/A	#N/A	#N/A	0	0	0	0	0	0	0	0	0	0	0	0	0	0	0	0	0	0	0	0	0	0	0	0	0	0	0	0	0	0	0	0	0	0	0	0	0	0	0	0
Vxn	1	9671424..9697368	ENSMUSG00000067879	0	#N/A	#N/A	#N/A	#N/A	#N/A	0	0	0	0	0	0	0	0	0	0	0	0	0	0	0	0	0	0	0	0	0	0	0	0	0	0	0	0	0	0	0	0	0	0	0	0	0	0	0	0
Gm29520	1	complement(9709480..9710807)	ENSMUSG00000099827	0	#N/A	#N/A	#N/A	#N/A	#N/A	0	0	0	0	0	0	0	0	0	0	0	0	0	0	0	0	0	0	0	0	0	0	0	0	0	0	0	0	0	0	0	0	0	0	0	0	0	0	0	0
Mybl1	1	complement(9737640..9770434)	ENSMUSG00000025912	0.00783238	1.60381	0.681506	0.622867	#N/A	1	0	0	0	0	0	0	0	0	0	0	0	0	0	0	0	0	0	0	0	0	1	0.0264536	0.0180307	0.118819	0	0	0	0	2	0.0611659	0.0469943	0.302811	0	0	0	0	0	0	0	0
Vcpip1	1	complement(9788847..9818607)	ENSMUSG00000045210	0.776866	5.26681	2.39693	7.27563e-15	1.32892e-13	1.11295e-10	12	0.190079	0.12853	1.95503	13	0.217184	0.141436	2.24304	12	0.165283	0.112345	1.5714	4	0.0713147	0.0427275	1.13398	8	0.127254	0.0794043	1.60225	18	0.263847	0.179837	2.13875	69	1.28173	0.928938	12.0404	57	0.965936	0.742137	8.63011	46	0.818498	0.603923	7.83422	103	1.99764	1.55299	15.7091
1700034P13Rik	1	9817873..9862149	ENSMUSG00000097893	0.0423249	-1.00938	-0.0134664	0.989757	0.9927	1	1	0.0497979	0.0336731	0.16292	3	0.157567	0.102611	0.517625	0	0	0	0	0	0	0	0	2	0.100016	0.0624083	0.400563	0	0	0	0	6	0.350394	0.253949	1.04699	0	0	0	0	0	0	0	0	0	0	0	0
Sgk3	1	9868332..9971070	ENSMUSG00000025915	0.0512698	-2.31457	-1.21075	0.00836331	0.023732	1	7	0.0755337	0.0510755	1.14044	11	0.125189	0.0815265	1.89796	6	0.0562975	0.0382659	0.785698	2	0.0242907	0.0145535	0.566991	7	0.0758523	0.0473306	1.40197	11	0.109841	0.0748669	1.30701	1	0.0126543	0.00917123	0.174499	6	0.0692652	0.0532171	0.908432	4	0.0484853	0.0357745	0.681236	4	0.0528483	0.0410848	0.610064
U6_2	1	complement(9904723..9904827)	ENSMUSG00002075801	0	#N/A	#N/A	#N/A	#N/A	#N/A	0	0	0	0	0	0	0	0	0	0	0	0	0	0	0	0	0	0	0	0	0	0	0	0	0	0	0	0	0	0	0	0	0	0	0	0	0	0	0	0
Mcmdc2	1	9978863..10012310	ENSMUSG00000046101	0.0231512	-1.43245	-0.518485	0.539791	0.637004	1	2	0.0522053	0.0353009	0.325839	4	0.110123	0.0717146	0.690166	1	0.0226976	0.0154278	0.13095	0	0	0	0	0	0	0	0	1	0.0241553	0.0164641	0.118819	0	0	0	0	3	0.0837774	0.0643669	0.454216	0	0	0	0	1	0.0319605	0.0248464	0.152516
Snhg6	1	complement(10012184..10014343)	ENSMUSG00000098234	0.0184601	1.00379	0.0054552	0.997182	#N/A	1	0	0	0	0	0	0	0	0	0	0	0	0	0	0	0	0	1	0.135318	0.0844363	0.200281	0	0	0	0	0	0	0	0	1	0.144161	0.110761	0.151405	0	0	0	0	0	0	0	0
Snord87	1	complement(10012688..10012774)	ENSMUSG00000093178	0	#N/A	#N/A	#N/A	#N/A	#N/A	0	0	0	0	0	0	0	0	0	0	0	0	0	0	0	0	0	0	0	0	0	0	0	0	0	0	0	0	0	0	0	0	0	0	0	0	0	0	0	0
Tcf24	1	complement(10030388..10038157)	ENSMUSG00000099032	0	#N/A	#N/A	#N/A	#N/A	#N/A	0	0	0	0	0	0	0	0	0	0	0	0	0	0	0	0	0	0	0	0	0	0	0	0	0	0	0	0	0	0	0	0	0	0	0	0	0	0	0	0
E330040D14Rik	1	10037539..10038912	ENSMUSG00000104025	0	#N/A	#N/A	#N/A	#N/A	#N/A	0	0	0	0	0	0	0	0	0	0	0	0	0	0	0	0	0	0	0	0	0	0	0	0	0	0	0	0	0	0	0	0	0	0	0	0	0	0	0	0
Ppp1r42	1	complement(10038849..10079361)	ENSMUSG00000025916	0	#N/A	#N/A	#N/A	#N/A	#N/A	0	0	0	0	0	0	0	0	0	0	0	0	0	0	0	0	0	0	0	0	0	0	0	0	0	0	0	0	0	0	0	0	0	0	0	0	0	0	0	0
Gm15818	1	10052612..10062591	ENSMUSG00000087199	0	#N/A	#N/A	#N/A	#N/A	#N/A	0	0	0	0	0	0	0	0	0	0	0	0	0	0	0	0	0	0	0	0	0	0	0	0	0	0	0	0	0	0	0	0	0	0	0	0	0	0	0	0
Gm24674	1	complement(10080039..10080142)	ENSMUSG00000119658	0	#N/A	#N/A	#N/A	#N/A	#N/A	0	0	0	0	0	0	0	0	0	0	0	0	0	0	0	0	0	0	0	0	0	0	0	0	0	0	0	0	0	0	0	0	0	0	0	0	0	0	0	0
Cops5	1	complement(10094826..10108393)	ENSMUSG00000025917	0.883947	23.3764	4.54698	1.61466e-13	2.58935e-12	2.46995e-09	0	0	0	0	0	0	0	0	2	0.0713112	0.0484709	0.261899	2	0.0923058	0.055304	0.566991	1	0.0411775	0.0256941	0.200281	1	0.0379455	0.0258635	0.118819	20	0.961739	0.697024	3.48997	23	1.00898	0.775206	3.48232	40	1.84247	1.35945	6.81236	35	1.75723	1.36609	5.33806
Cspp1	1	10108212..10206993	ENSMUSG00000056763	0.0208345	-1.64353	-0.7168	0.160127	0.246175	1	3	0.0263926	0.0178466	0.488759	5	0.0463942	0.030213	0.862708	4	0.0305997	0.0207989	0.523798	2	0.0198042	0.0118655	0.566991	3	0.0265039	0.016538	0.600844	5	0.040706	0.0277451	0.594097	2	0.0206341	0.0149547	0.348997	3	0.028236	0.021694	0.454216	4	0.0395301	0.0291671	0.681236	1	0.0107718	0.00837413	0.152516
1700047N06Rik	1	complement(10127250..10128169)	ENSMUSG00000102356	0	#N/A	#N/A	#N/A	#N/A	#N/A	0	0	0	0	0	0	0	0	0	0	0	0	0	0	0	0	0	0	0	0	0	0	0	0	0	0	0	0	0	0	0	0	0	0	0	0	0	0	0	0
Arfgef1	1	complement(10207796..10302895)	ENSMUSG00000067851	0.0661948	-1.3248	-0.405773	0.340276	0.447699	1	9	0.122796	0.0830342	1.46628	8	0.115124	0.0749715	1.38033	6	0.0711852	0.0483852	0.785698	3	0.0460714	0.0276032	0.850487	6	0.0822095	0.0512974	1.20169	13	0.16414	0.111877	1.54465	9	0.144006	0.104369	1.57049	6	0.0875821	0.0672901	0.908432	2	0.0306535	0.0226175	0.340618	11	0.183766	0.142861	1.67768
7SK_1	1	10236764..10237003	ENSMUSG00002076532	0	#N/A	#N/A	#N/A	#N/A	#N/A	0	0	0	0	0	0	0	0	0	0	0	0	0	0	0	0	0	0	0	0	0	0	0	0	0	0	0	0	0	0	0	0	0	0	0	0	0	0	0	0
Gm37569	1	complement(10267306..10269027)	ENSMUSG00000102556	0	#N/A	#N/A	#N/A	#N/A	#N/A	0	0	0	0	0	0	0	0	0	0	0	0	0	0	0	0	0	0	0	0	0	0	0	0	0	0	0	0	0	0	0	0	0	0	0	0	0	0	0	0
Cpa6	1	complement(10394945..10790170)	ENSMUSG00000042501	0	#N/A	#N/A	#N/A	#N/A	#N/A	0	0	0	0	0	0	0	0	0	0	0	0	0	0	0	0	0	0	0	0	0	0	0	0	0	0	0	0	0	0	0	0	0	0	0	0	0	0	0	0
Gm38005	1	complement(10519470..10522214)	ENSMUSG00000103810	0	#N/A	#N/A	#N/A	#N/A	#N/A	0	0	0	0	0	0	0	0	0	0	0	0	0	0	0	0	0	0	0	0	0	0	0	0	0	0	0	0	0	0	0	0	0	0	0	0	0	0	0	0
Gm25253	1	complement(10625779..10625885)	ENSMUSG00000119312	0	#N/A	#N/A	#N/A	#N/A	#N/A	0	0	0	0	0	0	0	0	0	0	0	0	0	0	0	0	0	0	0	0	0	0	0	0	0	0	0	0	0	0	0	0	0	0	0	0	0	0	0	0
Gm37133	1	complement(10852681..10854602)	ENSMUSG00000103448	0	#N/A	#N/A	#N/A	#N/A	#N/A	0	0	0	0	0	0	0	0	0	0	0	0	0	0	0	0	0	0	0	0	0	0	0	0	0	0	0	0	0	0	0	0	0	0	0	0	0	0	0	0
SNORA66	1	10991894..10991984	ENSMUSG00002076499	0	#N/A	#N/A	#N/A	#N/A	#N/A	0	0	0	0	0	0	0	0	0	0	0	0	0	0	0	0	0	0	0	0	0	0	0	0	0	0	0	0	0	0	0	0	0	0	0	0	0	0	0	0
Prex2	1	11063689..11373905	ENSMUSG00000048960	0.0026341	1.03654	0.0517706	0.966475	#N/A	1	0	0	0	0	0	0	0	0	1	0.00808472	0.00549525	0.13095	0	0	0	0	0	0	0	0	1	0.00860392	0.0058644	0.118819	2	0.0218069	0.0158046	0.348997	0	0	0	0	0	0	0	0	0	0	0	0
Gm24173	1	complement(11204335..11204462)	ENSMUSG00000077318	0	#N/A	#N/A	#N/A	#N/A	#N/A	0	0	0	0	0	0	0	0	0	0	0	0	0	0	0	0	0	0	0	0	0	0	0	0	0	0	0	0	0	0	0	0	0	0	0	0	0	0	0	0
Gm37410	1	complement(11434150..11437188)	ENSMUSG00000103494	0	#N/A	#N/A	#N/A	#N/A	#N/A	0	0	0	0	0	0	0	0	0	0	0	0	0	0	0	0	0	0	0	0	0	0	0	0	0	0	0	0	0	0	0	0	0	0	0	0	0	0	0	0
A830018L16Rik	1	11484329..12046125	ENSMUSG00000057715	0	#N/A	#N/A	#N/A	#N/A	#N/A	0	0	0	0	0	0	0	0	0	0	0	0	0	0	0	0	0	0	0	0	0	0	0	0	0	0	0	0	0	0	0	0	0	0	0	0	0	0	0	0
Gm38178	1	11487142..11489612	ENSMUSG00000103825	0	#N/A	#N/A	#N/A	#N/A	#N/A	0	0	0	0	0	0	0	0	0	0	0	0	0	0	0	0	0	0	0	0	0	0	0	0	0	0	0	0	0	0	0	0	0	0	0	0	0	0	0	0
Gm38069	1	11774431..11776574	ENSMUSG00000103561	0	#N/A	#N/A	#N/A	#N/A	#N/A	0	0	0	0	0	0	0	0	0	0	0	0	0	0	0	0	0	0	0	0	0	0	0	0	0	0	0	0	0	0	0	0	0	0	0	0	0	0	0	0
Gm22633	1	12445160..12445266	ENSMUSG00000118923	0	#N/A	#N/A	#N/A	#N/A	#N/A	0	0	0	0	0	0	0	0	0	0	0	0	0	0	0	0	0	0	0	0	0	0	0	0	0	0	0	0	0	0	0	0	0	0	0	0	0	0	0	0
Mir6341	1	12496210..12496330	ENSMUSG00000098555	0	#N/A	#N/A	#N/A	#N/A	#N/A	0	0	0	0	0	0	0	0	0	0	0	0	0	0	0	0	0	0	0	0	0	0	0	0	0	0	0	0	0	0	0	0	0	0	0	0	0	0	0	0
Gm17644	1	12737787..12743314	ENSMUSG00000097171	0	#N/A	#N/A	#N/A	#N/A	#N/A	0	0	0	0	0	0	0	0	0	0	0	0	0	0	0	0	0	0	0	0	0	0	0	0	0	0	0	0	0	0	0	0	0	0	0	0	0	0	0	0
Gm29663	1	complement(12740548..12741400)	ENSMUSG00000101314	0	#N/A	#N/A	#N/A	#N/A	#N/A	0	0	0	0	0	0	0	0	0	0	0	0	0	0	0	0	0	0	0	0	0	0	0	0	0	0	0	0	0	0	0	0	0	0	0	0	0	0	0	0
Sulf1	1	12762501..12931416	ENSMUSG00000016918	0.00134689	-2.47579	-1.30789	0.524995	#N/A	1	0	0	0	0	0	0	0	0	1	0.0118894	0.00808134	0.13095	0	0	0	0	0	0	0	0	0	0	0	0	0	0	0	0	0	0	0	0	0	0	0	0	0	0	0	0
Slco5a1	1	complement(12936773..13062874)	ENSMUSG00000025938	0	#N/A	#N/A	#N/A	#N/A	#N/A	0	0	0	0	0	0	0	0	0	0	0	0	0	0	0	0	0	0	0	0	0	0	0	0	0	0	0	0	0	0	0	0	0	0	0	0	0	0	0	0
Gm37162	1	complement(13129625..13130175)	ENSMUSG00000104518	0	#N/A	#N/A	#N/A	#N/A	#N/A	0	0	0	0	0	0	0	0	0	0	0	0	0	0	0	0	0	0	0	0	0	0	0	0	0	0	0	0	0	0	0	0	0	0	0	0	0	0	0	0
Gm29283	1	13139062..13148886	ENSMUSG00000099498	0	#N/A	#N/A	#N/A	#N/A	#N/A	0	0	0	0	0	0	0	0	0	0	0	0	0	0	0	0	0	0	0	0	0	0	0	0	0	0	0	0	0	0	0	0	0	0	0	0	0	0	0	0
Prdm14	1	complement(13183681..13197387)	ENSMUSG00000042414	0	#N/A	#N/A	#N/A	#N/A	#N/A	0	0	0	0	0	0	0	0	0	0	0	0	0	0	0	0	0	0	0	0	0	0	0	0	0	0	0	0	0	0	0	0	0	0	0	0	0	0	0	0
Ncoa2	1	complement(13209329..13444307)	ENSMUSG00000005886	0.926024	4.04352	2.01561	4.21825e-13	6.52668e-12	6.45266e-09	31	0.306043	0.206944	5.05051	35	0.364436	0.237329	6.03895	39	0.334796	0.227564	5.10703	15	0.166678	0.0998633	4.25243	21	0.208194	0.12991	4.20591	23	0.210124	0.14322	2.73284	86	0.995666	0.721612	15.0069	146	1.54203	1.18476	22.1052	109	1.2088	0.891904	18.5637	183	2.21208	1.71969	27.9104
Gm38376	1	complement(13247686..13249938)	ENSMUSG00000103506	0	#N/A	#N/A	#N/A	#N/A	#N/A	0	0	0	0	0	0	0	0	0	0	0	0	0	0	0	0	0	0	0	0	0	0	0	0	0	0	0	0	0	0	0	0	0	0	0	0	0	0	0	0
Gm37409	1	complement(13305033..13306658)	ENSMUSG00000103495	0	#N/A	#N/A	#N/A	#N/A	#N/A	0	0	0	0	0	0	0	0	0	0	0	0	0	0	0	0	0	0	0	0	0	0	0	0	0	0	0	0	0	0	0	0	0	0	0	0	0	0	0	0
gene:ENSMUSG00002076346	1	13332422..13332503	ENSMUSG00002076346	0	#N/A	#N/A	#N/A	#N/A	#N/A	0	0	0	0	0	0	0	0	0	0	0	0	0	0	0	0	0	0	0	0	0	0	0	0	0	0	0	0	0	0	0	0	0	0	0	0	0	0	0	0
Gm38223	1	complement(13360036..13360730)	ENSMUSG00000102639	0	#N/A	#N/A	#N/A	#N/A	#N/A	0	0	0	0	0	0	0	0	0	0	0	0	0	0	0	0	0	0	0	0	0	0	0	0	0	0	0	0	0	0	0	0	0	0	0	0	0	0	0	0
Gm37702	1	complement(13367260..13369131)	ENSMUSG00000104170	0	#N/A	#N/A	#N/A	#N/A	#N/A	0	0	0	0	0	0	0	0	0	0	0	0	0	0	0	0	0	0	0	0	0	0	0	0	0	0	0	0	0	0	0	0	0	0	0	0	0	0	0	0
Gm23169	1	complement(13404722..13404833)	ENSMUSG00000087782	0	#N/A	#N/A	#N/A	#N/A	#N/A	0	0	0	0	0	0	0	0	0	0	0	0	0	0	0	0	0	0	0	0	0	0	0	0	0	0	0	0	0	0	0	0	0	0	0	0	0	0	0	0
Gm38120	1	complement(13413787..13418428)	ENSMUSG00000103085	0	#N/A	#N/A	#N/A	#N/A	#N/A	0	0	0	0	0	0	0	0	0	0	0	0	0	0	0	0	0	0	0	0	0	0	0	0	0	0	0	0	0	0	0	0	0	0	0	0	0	0	0	0
Gm38380	1	complement(13424707..13426954)	ENSMUSG00000102664	0	#N/A	#N/A	#N/A	#N/A	#N/A	0	0	0	0	0	0	0	0	0	0	0	0	0	0	0	0	0	0	0	0	0	0	0	0	0	0	0	0	0	0	0	0	0	0	0	0	0	0	0	0
Gm29570	1	13446294..13458637	ENSMUSG00000101476	0	#N/A	#N/A	#N/A	#N/A	#N/A	0	0	0	0	0	0	0	0	0	0	0	0	0	0	0	0	0	0	0	0	0	0	0	0	0	0	0	0	0	0	0	0	0	0	0	0	0	0	0	0
Tram1	1	complement(13634922..13660134)	ENSMUSG00000025935	0.735667	1.0482	0.067909	0.828149	0.876303	1	20	0.976744	0.660469	3.25839	12	0.618108	0.402527	2.0705	36	1.52879	1.03913	4.71419	7	0.384783	0.230538	1.98447	10	0.490432	0.306022	2.00281	23	1.03946	0.708489	2.73284	15	0.859087	0.622626	2.61748	23	1.20171	0.923284	3.48232	19	1.04235	0.769088	3.23587	28	1.67432	1.30163	4.27045
Lactb2	1	complement(13693554..13730770)	ENSMUSG00000025937	0.0786565	2.67813	1.42123	0.0507863	0.101462	1	0	0	0	0	1	0.0356705	0.0232295	0.172542	3	0.0882254	0.0599676	0.392849	1	0.0380666	0.0228072	0.283496	0	0	0	0	1	0.0312971	0.021332	0.118819	6	0.23797	0.17247	1.04699	3	0.108547	0.0833979	0.454216	0	0	0	0	3	0.12423	0.0965776	0.457548
Gm38319	1	complement(13711707..13712972)	ENSMUSG00000102982	0	#N/A	#N/A	#N/A	#N/A	#N/A	0	0	0	0	0	0	0	0	0	0	0	0	0	0	0	0	0	0	0	0	0	0	0	0	0	0	0	0	0	0	0	0	0	0	0	0	0	0	0	0
Xkr9	1	13738995..13771947	ENSMUSG00000067813	0.0113577	1.00381	0.00549305	0.997162	#N/A	1	0	0	0	0	0	0	0	0	0	0	0	0	0	0	0	0	1	0.0805164	0.0502409	0.200281	0	0	0	0	1	0.0940267	0.0681462	0.174499	0	0	0	0	0	0	0	0	0	0	0	0
Gm26273	1	complement(13844558..13844688)	ENSMUSG00000077368	0	#N/A	#N/A	#N/A	#N/A	#N/A	0	0	0	0	0	0	0	0	0	0	0	0	0	0	0	0	0	0	0	0	0	0	0	0	0	0	0	0	0	0	0	0	0	0	0	0	0	0	0	0
Gm36947	1	complement(13917095..13919343)	ENSMUSG00000102166	0	#N/A	#N/A	#N/A	#N/A	#N/A	0	0	0	0	0	0	0	0	0	0	0	0	0	0	0	0	0	0	0	0	0	0	0	0	0	0	0	0	0	0	0	0	0	0	0	0	0	0	0	0
7SK_2	1	14002602..14002909	ENSMUSG00002075174	0	#N/A	#N/A	#N/A	#N/A	#N/A	0	0	0	0	0	0	0	0	0	0	0	0	0	0	0	0	0	0	0	0	0	0	0	0	0	0	0	0	0	0	0	0	0	0	0	0	0	0	0	0
Gm37400	1	complement(14179439..14183043)	ENSMUSG00000104209	0	#N/A	#N/A	#N/A	#N/A	#N/A	0	0	0	0	0	0	0	0	0	0	0	0	0	0	0	0	0	0	0	0	0	0	0	0	0	0	0	0	0	0	0	0	0	0	0	0	0	0	0	0
Eya1	1	complement(14239178..14380459)	ENSMUSG00000025932	0	#N/A	#N/A	#N/A	#N/A	#N/A	0	0	0	0	0	0	0	0	0	0	0	0	0	0	0	0	0	0	0	0	0	0	0	0	0	0	0	0	0	0	0	0	0	0	0	0	0	0	0	0
gene:ENSMUSG00002075819	1	14252802..14252901	ENSMUSG00002075819	0	#N/A	#N/A	#N/A	#N/A	#N/A	0	0	0	0	0	0	0	0	0	0	0	0	0	0	0	0	0	0	0	0	0	0	0	0	0	0	0	0	0	0	0	0	0	0	0	0	0	0	0	0
Gm37444	1	complement(14325776..14326214)	ENSMUSG00000102588	0	#N/A	#N/A	#N/A	#N/A	#N/A	0	0	0	0	0	0	0	0	0	0	0	0	0	0	0	0	0	0	0	0	0	0	0	0	0	0	0	0	0	0	0	0	0	0	0	0	0	0	0	0
Gm9947	1	14823161..14847155	ENSMUSG00000054493	0	#N/A	#N/A	#N/A	#N/A	#N/A	0	0	0	0	0	0	0	0	0	0	0	0	0	0	0	0	0	0	0	0	0	0	0	0	0	0	0	0	0	0	0	0	0	0	0	0	0	0	0	0
Msc	1	complement(14823570..14826216)	ENSMUSG00000025930	0	#N/A	#N/A	#N/A	#N/A	#N/A	0	0	0	0	0	0	0	0	0	0	0	0	0	0	0	0	0	0	0	0	0	0	0	0	0	0	0	0	0	0	0	0	0	0	0	0	0	0	0	0
Gm37412	1	14858869..14863189	ENSMUSG00000103492	0	#N/A	#N/A	#N/A	#N/A	#N/A	0	0	0	0	0	0	0	0	0	0	0	0	0	0	0	0	0	0	0	0	0	0	0	0	0	0	0	0	0	0	0	0	0	0	0	0	0	0	0	0
Trpa1	1	complement(14942872..14989086)	ENSMUSG00000032769	0	#N/A	#N/A	#N/A	#N/A	#N/A	0	0	0	0	0	0	0	0	0	0	0	0	0	0	0	0	0	0	0	0	0	0	0	0	0	0	0	0	0	0	0	0	0	0	0	0	0	0	0	0
Gm26345	1	complement(15089264..15089383)	ENSMUSG00000088159	0	#N/A	#N/A	#N/A	#N/A	#N/A	0	0	0	0	0	0	0	0	0	0	0	0	0	0	0	0	0	0	0	0	0	0	0	0	0	0	0	0	0	0	0	0	0	0	0	0	0	0	0	0
Kcnb2	1	15357478..15793974	ENSMUSG00000092083	0.00186212	2.21816	1.14937	0.553542	#N/A	1	0	0	0	0	0	0	0	0	0	0	0	0	0	0	0	0	0	0	0	0	0	0	0	0	0	0	0	0	0	0	0	0	0	0	0	0	0	0	0	0
Gm38116	1	15434526..15436058	ENSMUSG00000102937	0	#N/A	#N/A	#N/A	#N/A	#N/A	0	0	0	0	0	0	0	0	0	0	0	0	0	0	0	0	0	0	0	0	0	0	0	0	0	0	0	0	0	0	0	0	0	0	0	0	0	0	0	0
Gm37138	1	15626473..15628561	ENSMUSG00000104149	0	#N/A	#N/A	#N/A	#N/A	#N/A	0	0	0	0	0	0	0	0	0	0	0	0	0	0	0	0	0	0	0	0	0	0	0	0	0	0	0	0	0	0	0	0	0	0	0	0	0	0	0	0
Gm25227	1	complement(15756159..15756270)	ENSMUSG00000088829	0	#N/A	#N/A	#N/A	#N/A	#N/A	0	0	0	0	0	0	0	0	0	0	0	0	0	0	0	0	0	0	0	0	0	0	0	0	0	0	0	0	0	0	0	0	0	0	0	0	0	0	0	0
Gm25168	1	15828056..15828187	ENSMUSG00000077377	0	#N/A	#N/A	#N/A	#N/A	#N/A	0	0	0	0	0	0	0	0	0	0	0	0	0	0	0	0	0	0	0	0	0	0	0	0	0	0	0	0	0	0	0	0	0	0	0	0	0	0	0	0
Terf1	1	15875870..15914276	ENSMUSG00000025925	0.117353	-1.56846	-0.649347	0.141535	0.223118	1	5	0.16756	0.113303	0.814598	3	0.106036	0.0690533	0.517625	8	0.233123	0.158456	1.0476	3	0.113159	0.0677978	0.850487	3	0.10096	0.0629974	0.600844	11	0.34113	0.232513	1.30701	4	0.157201	0.113932	0.697995	4	0.143411	0.110184	0.605622	2	0.07529	0.0555522	0.340618	5	0.205163	0.159495	0.76258
Gm37509	1	15923555..15926723	ENSMUSG00000104379	0	#N/A	#N/A	#N/A	#N/A	#N/A	0	0	0	0	0	0	0	0	0	0	0	0	0	0	0	0	0	0	0	0	0	0	0	0	0	0	0	0	0	0	0	0	0	0	0	0	0	0	0	0
Sbspon	1	complement(15924086..15962946)	ENSMUSG00000032719	0	#N/A	#N/A	#N/A	#N/A	#N/A	0	0	0	0	0	0	0	0	0	0	0	0	0	0	0	0	0	0	0	0	0	0	0	0	0	0	0	0	0	0	0	0	0	0	0	0	0	0	0	0
7SK_3	1	15949754..15950056	ENSMUSG00002076565	0	#N/A	#N/A	#N/A	#N/A	#N/A	0	0	0	0	0	0	0	0	0	0	0	0	0	0	0	0	0	0	0	0	0	0	0	0	0	0	0	0	0	0	0	0	0	0	0	0	0	0	0	0
4930444P10Rik	1	complement(16136203..16163549)	ENSMUSG00000067795	0	#N/A	#N/A	#N/A	#N/A	#N/A	0	0	0	0	0	0	0	0	0	0	0	0	0	0	0	0	0	0	0	0	0	0	0	0	0	0	0	0	0	0	0	0	0	0	0	0	0	0	0	0
Rpl7	1	complement(16171519..16174886)	ENSMUSG00000043716	73.8586	8.45509	3.07982	9.32703e-41	1.15098e-38	1.42676e-36	210	12.0688	8.16086	34.2131	192	11.638	7.57896	33.128	237	11.8437	8.05029	31.0351	117	7.56829	4.53446	33.169	128	7.38725	4.60953	25.636	206	10.9557	7.46736	24.4768	1955	131.761	95.4942	341.145	1503	92.4113	71.0004	227.562	1366	88.1867	65.0679	232.642	2220	156.216	121.444	338.586
Rdh10	1	16175998..16203958	ENSMUSG00000025921	0.0221557	1.06106	0.0855034	0.927326	0.942994	1	2	0.0742419	0.050202	0.325839	1	0.0391518	0.0254966	0.172542	0	0	0	0	1	0.0417817	0.025033	0.283496	0	0	0	0	0	0	0	0	1	0.0435326	0.0315504	0.174499	1	0.0397137	0.0305124	0.151405	0	0	0	0	0	0	0	0
Gm38249	1	complement(16278421..16280741)	ENSMUSG00000104165	0	#N/A	#N/A	#N/A	#N/A	#N/A	0	0	0	0	0	0	0	0	0	0	0	0	0	0	0	0	0	0	0	0	0	0	0	0	0	0	0	0	0	0	0	0	0	0	0	0	0	0	0	0
Gm28095	1	16298730..16314286	ENSMUSG00000100868	0	#N/A	#N/A	#N/A	#N/A	#N/A	0	0	0	0	0	0	0	0	0	0	0	0	0	0	0	0	0	0	0	0	0	0	0	0	0	0	0	0	0	0	0	0	0	0	0	0	0	0	0	0
Stau2	1	complement(16298898..16590336)	ENSMUSG00000025920	0.148101	-9.89957	-3.30737	1.26606e-06	8.37338e-06	0.0193669	14	0.320428	0.216671	2.28087	9	0.217259	0.141484	1.55287	7	0.139314	0.0946931	0.916647	4	0.103045	0.0617385	1.13398	14	0.321779	0.200785	2.80394	12	0.254162	0.173236	1.42583	0	0	0	0	3	0.0734589	0.0564391	0.454216	1	0.0257104	0.0189703	0.170309	0	0	0	0
Gm7568	1	16323816..16338145	ENSMUSG00000089982	0	#N/A	#N/A	#N/A	#N/A	#N/A	0	0	0	0	0	0	0	0	0	0	0	0	0	0	0	0	0	0	0	0	0	0	0	0	0	0	0	0	0	0	0	0	0	0	0	0	0	0	0	0
Ube2w	1	complement(16611014..16689713)	ENSMUSG00000025939	0.0225196	1.29044	0.367869	0.703356	0.773868	1	0	0	0	0	0	0	0	0	0	0	0	0	0	0	0	0	2	0.0629106	0.0392552	0.400563	2	0.0579726	0.0395139	0.237639	3	0.1102	0.0798679	0.523496	0	0	0	0	0	0	0	0	1	0.0383525	0.0298156	0.152516
Gm38342	1	16688784..16691763	ENSMUSG00000102457	0	#N/A	#N/A	#N/A	#N/A	#N/A	0	0	0	0	0	0	0	0	0	0	0	0	0	0	0	0	0	0	0	0	0	0	0	0	0	0	0	0	0	0	0	0	0	0	0	0	0	0	0	0
Eloc	1	complement(16711949..16727266)	ENSMUSG00000079658	1.44189	4.03745	2.01344	2.31431e-09	2.26484e-08	3.54019e-05	11	0.561353	0.379584	1.79212	10	0.53824	0.350515	1.72542	9	0.399376	0.271459	1.17855	3	0.172318	0.103243	0.850487	6	0.307484	0.191865	1.20169	11	0.519474	0.354072	1.30701	33	1.97493	1.43134	5.75846	36	1.96547	1.51009	5.45059	37	2.12106	1.56501	6.30144	59	3.68658	2.86599	8.99844
D030040B21Rik	1	16727776..16732502	ENSMUSG00000097744	0	#N/A	#N/A	#N/A	#N/A	#N/A	0	0	0	0	0	0	0	0	0	0	0	0	0	0	0	0	0	0	0	0	0	0	0	0	0	0	0	0	0	0	0	0	0	0	0	0	0	0	0	0
Tmem70	1	16735431..16748499	ENSMUSG00000025940	0.0280183	-5.18669	-2.37481	0.213091	#N/A	1	1	0.0848479	0.0573737	0.16292	0	0	0	0	0	0	0	0	1	0.095501	0.0572184	0.283496	0	0	0	0	1	0.0785179	0.0535175	0.118819	0	0	0	0	0	0	0	0	0	0	0	0	0	0	0	0
Ly96	1	16758275..16779835	ENSMUSG00000025779	0	#N/A	#N/A	#N/A	#N/A	#N/A	0	0	0	0	0	0	0	0	0	0	0	0	0	0	0	0	0	0	0	0	0	0	0	0	0	0	0	0	0	0	0	0	0	0	0	0	0	0	0	0
Gm28376	1	16968409..17161855	ENSMUSG00000101640	0	#N/A	#N/A	#N/A	#N/A	#N/A	0	0	0	0	0	0	0	0	0	0	0	0	0	0	0	0	0	0	0	0	0	0	0	0	0	0	0	0	0	0	0	0	0	0	0	0	0	0	0	0
4921511E07Rik	1	17001194..17002020	ENSMUSG00000104133	0	#N/A	#N/A	#N/A	#N/A	#N/A	0	0	0	0	0	0	0	0	0	0	0	0	0	0	0	0	0	0	0	0	0	0	0	0	0	0	0	0	0	0	0	0	0	0	0	0	0	0	0	0
Jph1	1	complement(17034784..17168113)	ENSMUSG00000042686	0	#N/A	#N/A	#N/A	#N/A	#N/A	0	0	0	0	0	0	0	0	0	0	0	0	0	0	0	0	0	0	0	0	0	0	0	0	0	0	0	0	0	0	0	0	0	0	0	0	0	0	0	0
Gm28783	1	17194971..17199180	ENSMUSG00000100110	0	#N/A	#N/A	#N/A	#N/A	#N/A	0	0	0	0	0	0	0	0	0	0	0	0	0	0	0	0	0	0	0	0	0	0	0	0	0	0	0	0	0	0	0	0	0	0	0	0	0	0	0	0
Gdap1	1	17215586..17234495	ENSMUSG00000025777	0	#N/A	#N/A	#N/A	#N/A	#N/A	0	0	0	0	0	0	0	0	0	0	0	0	0	0	0	0	0	0	0	0	0	0	0	0	0	0	0	0	0	0	0	0	0	0	0	0	0	0	0	0
Gm28784	1	17238627..17243327	ENSMUSG00000099899	0	#N/A	#N/A	#N/A	#N/A	#N/A	0	0	0	0	0	0	0	0	0	0	0	0	0	0	0	0	0	0	0	0	0	0	0	0	0	0	0	0	0	0	0	0	0	0	0	0	0	0	0	0
Gm25166	1	17590225..17590335	ENSMUSG00000089534	0	#N/A	#N/A	#N/A	#N/A	#N/A	0	0	0	0	0	0	0	0	0	0	0	0	0	0	0	0	0	0	0	0	0	0	0	0	0	0	0	0	0	0	0	0	0	0	0	0	0	0	0	0
Pi15	1	17672125..17701163	ENSMUSG00000067780	0	#N/A	#N/A	#N/A	#N/A	#N/A	0	0	0	0	0	0	0	0	0	0	0	0	0	0	0	0	0	0	0	0	0	0	0	0	0	0	0	0	0	0	0	0	0	0	0	0	0	0	0	0
Gm28154	1	complement(17685308..17711305)	ENSMUSG00000100053	0	#N/A	#N/A	#N/A	#N/A	#N/A	0	0	0	0	0	0	0	0	0	0	0	0	0	0	0	0	0	0	0	0	0	0	0	0	0	0	0	0	0	0	0	0	0	0	0	0	0	0	0	0
Gm16070	1	complement(17746251..17797870)	ENSMUSG00000085125	0	#N/A	#N/A	#N/A	#N/A	#N/A	0	0	0	0	0	0	0	0	0	0	0	0	0	0	0	0	0	0	0	0	0	0	0	0	0	0	0	0	0	0	0	0	0	0	0	0	0	0	0	0
Crispld1	1	17797269..17836568	ENSMUSG00000025776	0	#N/A	#N/A	#N/A	#N/A	#N/A	0	0	0	0	0	0	0	0	0	0	0	0	0	0	0	0	0	0	0	0	0	0	0	0	0	0	0	0	0	0	0	0	0	0	0	0	0	0	0	0
Gm28153	1	complement(17812139..17875641)	ENSMUSG00000099895	0	#N/A	#N/A	#N/A	#N/A	#N/A	0	0	0	0	0	0	0	0	0	0	0	0	0	0	0	0	0	0	0	0	0	0	0	0	0	0	0	0	0	0	0	0	0	0	0	0	0	0	0	0
Gm28756	1	complement(18064686..18129280)	ENSMUSG00000109887	0	#N/A	#N/A	#N/A	#N/A	#N/A	0	0	0	0	0	0	0	0	0	0	0	0	0	0	0	0	0	0	0	0	0	0	0	0	0	0	0	0	0	0	0	0	0	0	0	0	0	0	0	0
Crisp4	1	complement(18185415..18216126)	ENSMUSG00000025774	0	#N/A	#N/A	#N/A	#N/A	#N/A	0	0	0	0	0	0	0	0	0	0	0	0	0	0	0	0	0	0	0	0	0	0	0	0	0	0	0	0	0	0	0	0	0	0	0	0	0	0	0	0
Defb18	1	complement(18306697..18307667)	ENSMUSG00000073735	0	#N/A	#N/A	#N/A	#N/A	#N/A	0	0	0	0	0	0	0	0	0	0	0	0	0	0	0	0	0	0	0	0	0	0	0	0	0	0	0	0	0	0	0	0	0	0	0	0	0	0	0	0
Defb41	1	complement(18321204..18335362)	ENSMUSG00000067773	0	#N/A	#N/A	#N/A	#N/A	#N/A	0	0	0	0	0	0	0	0	0	0	0	0	0	0	0	0	0	0	0	0	0	0	0	0	0	0	0	0	0	0	0	0	0	0	0	0	0	0	0	0
Gm24075	1	complement(19039986..19040057)	ENSMUSG00000088800	0	#N/A	#N/A	#N/A	#N/A	#N/A	0	0	0	0	0	0	0	0	0	0	0	0	0	0	0	0	0	0	0	0	0	0	0	0	0	0	0	0	0	0	0	0	0	0	0	0	0	0	0	0
Gm15825	1	complement(19133524..19175064)	ENSMUSG00000089787	0	#N/A	#N/A	#N/A	#N/A	#N/A	0	0	0	0	0	0	0	0	0	0	0	0	0	0	0	0	0	0	0	0	0	0	0	0	0	0	0	0	0	0	0	0	0	0	0	0	0	0	0	0
Tfap2d	1	19173246..19236570	ENSMUSG00000042596	0	#N/A	#N/A	#N/A	#N/A	#N/A	0	0	0	0	0	0	0	0	0	0	0	0	0	0	0	0	0	0	0	0	0	0	0	0	0	0	0	0	0	0	0	0	0	0	0	0	0	0	0	0
Tfap2b	1	19279138..19308800	ENSMUSG00000025927	0	#N/A	#N/A	#N/A	#N/A	#N/A	0	0	0	0	0	0	0	0	0	0	0	0	0	0	0	0	0	0	0	0	0	0	0	0	0	0	0	0	0	0	0	0	0	0	0	0	0	0	0	0
Gm28340	1	19312949..19313993	ENSMUSG00000100538	0	#N/A	#N/A	#N/A	#N/A	#N/A	0	0	0	0	0	0	0	0	0	0	0	0	0	0	0	0	0	0	0	0	0	0	0	0	0	0	0	0	0	0	0	0	0	0	0	0	0	0	0	0
SNORD29	1	complement(19584079..19584143)	ENSMUSG00002076883	0	#N/A	#N/A	#N/A	#N/A	#N/A	0	0	0	0	0	0	0	0	0	0	0	0	0	0	0	0	0	0	0	0	0	0	0	0	0	0	0	0	0	0	0	0	0	0	0	0	0	0	0	0
Gm38382	1	19684493..19686991	ENSMUSG00000102597	0	#N/A	#N/A	#N/A	#N/A	#N/A	0	0	0	0	0	0	0	0	0	0	0	0	0	0	0	0	0	0	0	0	0	0	0	0	0	0	0	0	0	0	0	0	0	0	0	0	0	0	0	0
Pkhd1	1	complement(20128003..20688288)	ENSMUSG00000043760	0	#N/A	#N/A	#N/A	#N/A	#N/A	0	0	0	0	0	0	0	0	0	0	0	0	0	0	0	0	0	0	0	0	0	0	0	0	0	0	0	0	0	0	0	0	0	0	0	0	0	0	0	0
Gm37315	1	complement(20132294..20135772)	ENSMUSG00000104095	0	#N/A	#N/A	#N/A	#N/A	#N/A	0	0	0	0	0	0	0	0	0	0	0	0	0	0	0	0	0	0	0	0	0	0	0	0	0	0	0	0	0	0	0	0	0	0	0	0	0	0	0	0
4930486I03Rik	1	20426676..20462524	ENSMUSG00000089914	0	#N/A	#N/A	#N/A	#N/A	#N/A	0	0	0	0	0	0	0	0	0	0	0	0	0	0	0	0	0	0	0	0	0	0	0	0	0	0	0	0	0	0	0	0	0	0	0	0	0	0	0	0
Gm24162	1	complement(20515035..20515136)	ENSMUSG00000070175	0	#N/A	#N/A	#N/A	#N/A	#N/A	0	0	0	0	0	0	0	0	0	0	0	0	0	0	0	0	0	0	0	0	0	0	0	0	0	0	0	0	0	0	0	0	0	0	0	0	0	0	0	0
Lincmd1	1	20740106..20754522	ENSMUSG00000099906	0	#N/A	#N/A	#N/A	#N/A	#N/A	0	0	0	0	0	0	0	0	0	0	0	0	0	0	0	0	0	0	0	0	0	0	0	0	0	0	0	0	0	0	0	0	0	0	0	0	0	0	0	0
Mir206	1	20749234..20749306	ENSMUSG00000065559	0	#N/A	#N/A	#N/A	#N/A	#N/A	0	0	0	0	0	0	0	0	0	0	0	0	0	0	0	0	0	0	0	0	0	0	0	0	0	0	0	0	0	0	0	0	0	0	0	0	0	0	0	0
Mir133b	1	20752993..20753111	ENSMUSG00000065480	0	#N/A	#N/A	#N/A	#N/A	#N/A	0	0	0	0	0	0	0	0	0	0	0	0	0	0	0	0	0	0	0	0	0	0	0	0	0	0	0	0	0	0	0	0	0	0	0	0	0	0	0	0
Il17a	1	20801129..20804720	ENSMUSG00000025929	0	#N/A	#N/A	#N/A	#N/A	#N/A	0	0	0	0	0	0	0	0	0	0	0	0	0	0	0	0	0	0	0	0	0	0	0	0	0	0	0	0	0	0	0	0	0	0	0	0	0	0	0	0
Il17f	1	complement(20847370..20860841)	ENSMUSG00000041872	0	#N/A	#N/A	#N/A	#N/A	#N/A	0	0	0	0	0	0	0	0	0	0	0	0	0	0	0	0	0	0	0	0	0	0	0	0	0	0	0	0	0	0	0	0	0	0	0	0	0	0	0	0
Mcm3	1	complement(20873192..20890536)	ENSMUSG00000041859	0.113094	-1.46762	-0.553474	0.255747	0.356314	1	2	0.0823151	0.0556611	0.325839	3	0.130228	0.0848075	0.517625	6	0.214732	0.145955	0.785698	2	0.0926503	0.0555104	0.566991	5	0.206656	0.12895	1.00141	8	0.304696	0.20768	0.950554	4	0.193066	0.139925	0.697995	1	0.0440322	0.0338304	0.151405	1	0.0462335	0.0341131	0.170309	3	0.151182	0.11753	0.457548
Gm28065	1	20906885..20909913	ENSMUSG00000102121	0	#N/A	#N/A	#N/A	#N/A	#N/A	0	0	0	0	0	0	0	0	0	0	0	0	0	0	0	0	0	0	0	0	0	0	0	0	0	0	0	0	0	0	0	0	0	0	0	0	0	0	0	0
Gm24723	1	complement(20912759..20912890)	ENSMUSG00000088858	0	#N/A	#N/A	#N/A	#N/A	#N/A	0	0	0	0	0	0	0	0	0	0	0	0	0	0	0	0	0	0	0	0	0	0	0	0	0	0	0	0	0	0	0	0	0	0	0	0	0	0	0	0
6720483E21Rik	1	complement(20958874..20960697)	ENSMUSG00000097934	0	#N/A	#N/A	#N/A	#N/A	#N/A	0	0	0	0	0	0	0	0	0	0	0	0	0	0	0	0	0	0	0	0	0	0	0	0	0	0	0	0	0	0	0	0	0	0	0	0	0	0	0	0
Paqr8	1	20960830..21009874	ENSMUSG00000025931	0.00883534	-5.18664	-2.3748	0.213093	#N/A	1	0	0	0	0	0	0	0	0	0	0	0	0	0	0	0	0	2	0.0565141	0.0352639	0.400563	1	0.0260391	0.0177482	0.118819	0	0	0	0	0	0	0	0	0	0	0	0	0	0	0	0
Gm24171	1	complement(20985634..20985764)	ENSMUSG00000077314	0	#N/A	#N/A	#N/A	#N/A	#N/A	0	0	0	0	0	0	0	0	0	0	0	0	0	0	0	0	0	0	0	0	0	0	0	0	0	0	0	0	0	0	0	0	0	0	0	0	0	0	0	0
Efhc1	1	21021850..21061065	ENSMUSG00000041809	0.0094649	1.0038	0.00547153	0.997173	#N/A	1	0	0	0	0	0	0	0	0	0	0	0	0	1	0.0787191	0.0471637	0.283496	0	0	0	0	0	0	0	0	0	0	0	0	0	0	0	0	0	0	0	0	0	0	0	0
Tram2	1	complement(21066523..21149453)	ENSMUSG00000041779	0.0577564	-5.9193	-2.56543	0.00203441	0.00699498	1	6	0.139099	0.0940581	0.977517	4	0.097806	0.0636937	0.690166	2	0.040318	0.0274045	0.261899	1	0.026094	0.0156339	0.283496	5	0.116405	0.0726348	1.00141	5	0.107268	0.0731136	0.594097	0	0	0	0	2	0.0496049	0.0381119	0.302811	0	0	0	0	0	0	0	0
Gm28287	1	21150338..21151972	ENSMUSG00000099971	0	#N/A	#N/A	#N/A	#N/A	#N/A	0	0	0	0	0	0	0	0	0	0	0	0	0	0	0	0	0	0	0	0	0	0	0	0	0	0	0	0	0	0	0	0	0	0	0	0	0	0	0	0
Tmem14a	1	21288799..21300391	ENSMUSG00000025933	0.0248192	-1.54155	-0.624383	0.657438	#N/A	1	1	0.114303	0.077291	0.16292	0	0	0	0	0	0	0	0	0	0	0	0	1	0.114785	0.071624	0.200281	0	0	0	0	0	0	0	0	0	0	0	0	1	0.1284	0.094739	0.170309	0	0	0	0
Gm38224	1	21304946..21307045	ENSMUSG00000102633	0	#N/A	#N/A	#N/A	#N/A	#N/A	0	0	0	0	0	0	0	0	0	0	0	0	0	0	0	0	0	0	0	0	0	0	0	0	0	0	0	0	0	0	0	0	0	0	0	0	0	0	0	0
Gsta3	1	21310813..21335885	ENSMUSG00000025934	0.0438743	1.58487	0.664362	0.530414	0.628384	1	0	0	0	0	4	0.149974	0.0976666	0.690166	0	0	0	0	0	0	0	0	0	0	0	0	2	0.0657931	0.0448443	0.237639	0	0	0	0	1	0.0380315	0.02922	0.151405	0	0	0	0	0	0	0	0
Gm28836	1	complement(21320583..21341817)	ENSMUSG00000099343	0	#N/A	#N/A	#N/A	#N/A	#N/A	0	0	0	0	0	0	0	0	0	0	0	0	0	0	0	0	0	0	0	0	0	0	0	0	0	0	0	0	0	0	0	0	0	0	0	0	0	0	0	0
Khdc1a	1	21419865..21422424	ENSMUSG00000067750	0	#N/A	#N/A	#N/A	#N/A	#N/A	0	0	0	0	0	0	0	0	0	0	0	0	0	0	0	0	0	0	0	0	0	0	0	0	0	0	0	0	0	0	0	0	0	0	0	0	0	0	0	0
Khdc1c	1	21438555..21441069	ENSMUSG00000041722	0	#N/A	#N/A	#N/A	#N/A	#N/A	0	0	0	0	0	0	0	0	0	0	0	0	0	0	0	0	0	0	0	0	0	0	0	0	0	0	0	0	0	0	0	0	0	0	0	0	0	0	0	0
Khdc1b	1	21453780..21456597	ENSMUSG00000085079	0	#N/A	#N/A	#N/A	#N/A	#N/A	0	0	0	0	0	0	0	0	0	0	0	0	0	0	0	0	0	0	0	0	0	0	0	0	0	0	0	0	0	0	0	0	0	0	0	0	0	0	0	0
Kcnq5	1	complement(21468627..22032166)	ENSMUSG00000028033	0.00197838	-2.47579	-1.30789	0.524995	#N/A	1	0	0	0	0	0	0	0	0	1	0.0174638	0.0118703	0.13095	0	0	0	0	0	0	0	0	0	0	0	0	0	0	0	0	0	0	0	0	0	0	0	0	0	0	0	0
Gm36949	1	complement(21524915..21527241)	ENSMUSG00000104138	0	#N/A	#N/A	#N/A	#N/A	#N/A	0	0	0	0	0	0	0	0	0	0	0	0	0	0	0	0	0	0	0	0	0	0	0	0	0	0	0	0	0	0	0	0	0	0	0	0	0	0	0	0
Gm38243	1	complement(21909172..21910738)	ENSMUSG00000103748	0	#N/A	#N/A	#N/A	#N/A	#N/A	0	0	0	0	0	0	0	0	0	0	0	0	0	0	0	0	0	0	0	0	0	0	0	0	0	0	0	0	0	0	0	0	0	0	0	0	0	0	0	0
Rims1	1	complement(22356475..22845203)	ENSMUSG00000041670	0	#N/A	#N/A	#N/A	#N/A	#N/A	0	0	0	0	0	0	0	0	0	0	0	0	0	0	0	0	0	0	0	0	0	0	0	0	0	0	0	0	0	0	0	0	0	0	0	0	0	0	0	0
Gm29506	1	complement(23087376..23274754)	ENSMUSG00000101227	0	#N/A	#N/A	#N/A	#N/A	#N/A	0	0	0	0	0	0	0	0	0	0	0	0	0	0	0	0	0	0	0	0	0	0	0	0	0	0	0	0	0	0	0	0	0	0	0	0	0	0	0	0
Ppp1r14bl	1	complement(23139554..23141334)	ENSMUSG00000073730	0	#N/A	#N/A	#N/A	#N/A	#N/A	0	0	0	0	0	0	0	0	0	0	0	0	0	0	0	0	0	0	0	0	0	0	0	0	0	0	0	0	0	0	0	0	0	0	0	0	0	0	0	0
Gm24176	1	23284292..23284412	ENSMUSG00000089553	0	#N/A	#N/A	#N/A	#N/A	#N/A	0	0	0	0	0	0	0	0	0	0	0	0	0	0	0	0	0	0	0	0	0	0	0	0	0	0	0	0	0	0	0	0	0	0	0	0	0	0	0	0
Gm6420	1	complement(23294766..23295488)	ENSMUSG00000102766	0	#N/A	#N/A	#N/A	#N/A	#N/A	0	0	0	0	0	0	0	0	0	0	0	0	0	0	0	0	0	0	0	0	0	0	0	0	0	0	0	0	0	0	0	0	0	0	0	0	0	0	0	0
Mir30a	1	23311350..23311420	ENSMUSG00000065405	0	#N/A	#N/A	#N/A	#N/A	#N/A	0	0	0	0	0	0	0	0	0	0	0	0	0	0	0	0	0	0	0	0	0	0	0	0	0	0	0	0	0	0	0	0	0	0	0	0	0	0	0	0
Gm27028	1	23330618..23331016	ENSMUSG00000097970	0	#N/A	#N/A	#N/A	#N/A	#N/A	0	0	0	0	0	0	0	0	0	0	0	0	0	0	0	0	0	0	0	0	0	0	0	0	0	0	0	0	0	0	0	0	0	0	0	0	0	0	0	0
Mir30c-2	1	23330782..23330865	ENSMUSG00000065567	0	#N/A	#N/A	#N/A	#N/A	#N/A	0	0	0	0	0	0	0	0	0	0	0	0	0	0	0	0	0	0	0	0	0	0	0	0	0	0	0	0	0	0	0	0	0	0	0	0	0	0	0	0
Gm29107	1	23332810..23333156	ENSMUSG00000100775	0	#N/A	#N/A	#N/A	#N/A	#N/A	0	0	0	0	0	0	0	0	0	0	0	0	0	0	0	0	0	0	0	0	0	0	0	0	0	0	0	0	0	0	0	0	0	0	0	0	0	0	0	0
Ogfrl1	1	complement(23405505..23436853)	ENSMUSG00000026158	0.50468	-5.55022	-2.47255	1.96748e-12	2.81597e-11	3.00965e-08	49	0.933128	0.630977	7.98306	33	0.662814	0.431641	5.69387	62	1.02667	0.697839	8.11888	39	0.835943	0.500846	11.0563	25	0.478094	0.298323	5.00703	39	0.687286	0.468452	4.63395	12	0.267992	0.194228	2.09398	9	0.183362	0.140879	1.36265	3	0.0641762	0.047352	0.510927	6	0.139902	0.108761	0.915096
Gm28822	1	23613668..23635745	ENSMUSG00000099503	0	#N/A	#N/A	#N/A	#N/A	#N/A	0	0	0	0	0	0	0	0	0	0	0	0	0	0	0	0	0	0	0	0	0	0	0	0	0	0	0	0	0	0	0	0	0	0	0	0	0	0	0	0
B3gat2	1	23800834..23888239	ENSMUSG00000026156	0.00394946	1.00386	0.00556172	0.997127	#N/A	1	0	0	0	0	0	0	0	0	1	0.0216474	0.014714	0.13095	0	0	0	0	0	0	0	0	0	0	0	0	0	0	0	0	0	0	0	0	0	0	0	0	1	0.0304817	0.0236968	0.152516
Smap1	1	complement(23883927..23961398)	ENSMUSG00000026155	17.5738	4.71995	2.23877	1.47532e-21	4.92697e-20	2.25679e-17	135	5.83137	3.94314	21.9941	89	4.0547	2.64052	15.3562	157	5.89701	4.00825	20.5591	69	3.35469	2.00993	19.5612	63	2.73278	1.70521	12.6177	110	4.397	2.99698	13.0701	390	19.7559	14.3181	68.0545	595	27.4963	21.1257	90.0862	484	23.4849	17.3282	82.4296	705	37.2867	28.987	107.524
Sdhaf4	1	complement(24035020..24044737)	ENSMUSG00000026154	0.227492	1.35473	0.438009	0.550713	0.647608	1	1	0.176686	0.119474	0.16292	1	0.186352	0.121357	0.172542	2	0.307275	0.208857	0.261899	0	0	0	0	1	0.177431	0.110714	0.200281	2	0.327008	0.222888	0.237639	1	0.207203	0.150171	0.174499	1	0.189026	0.145231	0.151405	5	0.992381	0.732222	0.851545	0	0	0	0
Gm26524	1	24044586..24044975	ENSMUSG00000102495	0	#N/A	#N/A	#N/A	#N/A	#N/A	0	0	0	0	0	0	0	0	0	0	0	0	0	0	0	0	0	0	0	0	0	0	0	0	0	0	0	0	0	0	0	0	0	0	0	0	0	0	0	0
Fam135a	1	complement(24050174..24139422)	ENSMUSG00000026153	0.00419595	-1.54144	-0.624279	0.657496	#N/A	1	1	0.0198666	0.0134337	0.16292	0	0	0	0	1	0.0172751	0.011742	0.13095	0	0	0	0	0	0	0	0	0	0	0	0	0	0	0	0	0	0	0	0	1	0.0223168	0.0164663	0.170309	0	0	0	0
Gm37580	1	24139706..24142505	ENSMUSG00000102398	0	#N/A	#N/A	#N/A	#N/A	#N/A	0	0	0	0	0	0	0	0	0	0	0	0	0	0	0	0	0	0	0	0	0	0	0	0	0	0	0	0	0	0	0	0	0	0	0	0	0	0	0	0
Col9a1	1	24216691..24291765	ENSMUSG00000026147	0	#N/A	#N/A	#N/A	#N/A	#N/A	0	0	0	0	0	0	0	0	0	0	0	0	0	0	0	0	0	0	0	0	0	0	0	0	0	0	0	0	0	0	0	0	0	0	0	0	0	0	0	0
Col19a1	1	complement(24300971..24626553)	ENSMUSG00000026141	0	#N/A	#N/A	#N/A	#N/A	#N/A	0	0	0	0	0	0	0	0	0	0	0	0	0	0	0	0	0	0	0	0	0	0	0	0	0	0	0	0	0	0	0	0	0	0	0	0	0	0	0	0
Gm26418	1	complement(24587922..24588058)	ENSMUSG00000077463	0	#N/A	#N/A	#N/A	#N/A	#N/A	0	0	0	0	0	0	0	0	0	0	0	0	0	0	0	0	0	0	0	0	0	0	0	0	0	0	0	0	0	0	0	0	0	0	0	0	0	0	0	0
Lmbrd1	1	24717711..24805382	ENSMUSG00000073725	0.0710781	-1.93085	-0.949235	0.077249	0.139164	1	2	0.0518199	0.0350403	0.325839	3	0.0819823	0.0533889	0.517625	7	0.15771	0.107197	0.916647	2	0.0583261	0.0349455	0.566991	2	0.0520385	0.0324712	0.400563	10	0.239769	0.163426	1.18819	2	0.0607703	0.0440435	0.348997	3	0.0831589	0.0638917	0.454216	4	0.116422	0.0859009	0.681236	2	0.063449	0.0493259	0.305032
Gm28237	1	complement(25002290..25004239)	ENSMUSG00000100483	0	#N/A	#N/A	#N/A	#N/A	#N/A	0	0	0	0	0	0	0	0	0	0	0	0	0	0	0	0	0	0	0	0	0	0	0	0	0	0	0	0	0	0	0	0	0	0	0	0	0	0	0	0
Gm29414	1	complement(25065662..25066313)	ENSMUSG00000099392	0	#N/A	#N/A	#N/A	#N/A	#N/A	0	0	0	0	0	0	0	0	0	0	0	0	0	0	0	0	0	0	0	0	0	0	0	0	0	0	0	0	0	0	0	0	0	0	0	0	0	0	0	0
Adgrb3	1	complement(25106557..25868788)	ENSMUSG00000033569	0	#N/A	#N/A	#N/A	#N/A	#N/A	0	0	0	0	0	0	0	0	0	0	0	0	0	0	0	0	0	0	0	0	0	0	0	0	0	0	0	0	0	0	0	0	0	0	0	0	0	0	0	0
Gm20172	1	complement(25315485..25317035)	ENSMUSG00000104257	0	#N/A	#N/A	#N/A	#N/A	#N/A	0	0	0	0	0	0	0	0	0	0	0	0	0	0	0	0	0	0	0	0	0	0	0	0	0	0	0	0	0	0	0	0	0	0	0	0	0	0	0	0
Gm22260	1	complement(25318526..25318632)	ENSMUSG00000119153	0	#N/A	#N/A	#N/A	#N/A	#N/A	0	0	0	0	0	0	0	0	0	0	0	0	0	0	0	0	0	0	0	0	0	0	0	0	0	0	0	0	0	0	0	0	0	0	0	0	0	0	0	0
Gm37543	1	complement(25323299..25324329)	ENSMUSG00000102296	0	#N/A	#N/A	#N/A	#N/A	#N/A	0	0	0	0	0	0	0	0	0	0	0	0	0	0	0	0	0	0	0	0	0	0	0	0	0	0	0	0	0	0	0	0	0	0	0	0	0	0	0	0
Gm37331	1	complement(25335593..25338967)	ENSMUSG00000103209	0	#N/A	#N/A	#N/A	#N/A	#N/A	0	0	0	0	0	0	0	0	0	0	0	0	0	0	0	0	0	0	0	0	0	0	0	0	0	0	0	0	0	0	0	0	0	0	0	0	0	0	0	0
Gm37211	1	complement(25353357..25356789)	ENSMUSG00000104027	0	#N/A	#N/A	#N/A	#N/A	#N/A	0	0	0	0	0	0	0	0	0	0	0	0	0	0	0	0	0	0	0	0	0	0	0	0	0	0	0	0	0	0	0	0	0	0	0	0	0	0	0	0
Gm37862	1	complement(25364947..25367479)	ENSMUSG00000102407	0	#N/A	#N/A	#N/A	#N/A	#N/A	0	0	0	0	0	0	0	0	0	0	0	0	0	0	0	0	0	0	0	0	0	0	0	0	0	0	0	0	0	0	0	0	0	0	0	0	0	0	0	0
Gm38286	1	complement(25385059..25388163)	ENSMUSG00000103214	0	#N/A	#N/A	#N/A	#N/A	#N/A	0	0	0	0	0	0	0	0	0	0	0	0	0	0	0	0	0	0	0	0	0	0	0	0	0	0	0	0	0	0	0	0	0	0	0	0	0	0	0	0
Gm37880	1	complement(25401645..25404901)	ENSMUSG00000104100	0	#N/A	#N/A	#N/A	#N/A	#N/A	0	0	0	0	0	0	0	0	0	0	0	0	0	0	0	0	0	0	0	0	0	0	0	0	0	0	0	0	0	0	0	0	0	0	0	0	0	0	0	0
Gm25294	1	25490152..25490255	ENSMUSG00000084740	0	#N/A	#N/A	#N/A	#N/A	#N/A	0	0	0	0	0	0	0	0	0	0	0	0	0	0	0	0	0	0	0	0	0	0	0	0	0	0	0	0	0	0	0	0	0	0	0	0	0	0	0	0
Gm37011	1	complement(25647331..25650265)	ENSMUSG00000103889	0	#N/A	#N/A	#N/A	#N/A	#N/A	0	0	0	0	0	0	0	0	0	0	0	0	0	0	0	0	0	0	0	0	0	0	0	0	0	0	0	0	0	0	0	0	0	0	0	0	0	0	0	0
Gm37051	1	complement(25659319..25662261)	ENSMUSG00000104221	0	#N/A	#N/A	#N/A	#N/A	#N/A	0	0	0	0	0	0	0	0	0	0	0	0	0	0	0	0	0	0	0	0	0	0	0	0	0	0	0	0	0	0	0	0	0	0	0	0	0	0	0	0
Gm38260	1	complement(25711326..25715320)	ENSMUSG00000102250	0	#N/A	#N/A	#N/A	#N/A	#N/A	0	0	0	0	0	0	0	0	0	0	0	0	0	0	0	0	0	0	0	0	0	0	0	0	0	0	0	0	0	0	0	0	0	0	0	0	0	0	0	0
Gm37628	1	complement(25725143..25730582)	ENSMUSG00000102317	0	#N/A	#N/A	#N/A	#N/A	#N/A	0	0	0	0	0	0	0	0	0	0	0	0	0	0	0	0	0	0	0	0	0	0	0	0	0	0	0	0	0	0	0	0	0	0	0	0	0	0	0	0
8030445P17Rik	1	complement(25761119..25763859)	ENSMUSG00000103563	0	#N/A	#N/A	#N/A	#N/A	#N/A	0	0	0	0	0	0	0	0	0	0	0	0	0	0	0	0	0	0	0	0	0	0	0	0	0	0	0	0	0	0	0	0	0	0	0	0	0	0	0	0
Gm38198	1	complement(25774470..25778050)	ENSMUSG00000102465	0	#N/A	#N/A	#N/A	#N/A	#N/A	0	0	0	0	0	0	0	0	0	0	0	0	0	0	0	0	0	0	0	0	0	0	0	0	0	0	0	0	0	0	0	0	0	0	0	0	0	0	0	0
Gm37077	1	complement(25794424..25798114)	ENSMUSG00000102659	0	#N/A	#N/A	#N/A	#N/A	#N/A	0	0	0	0	0	0	0	0	0	0	0	0	0	0	0	0	0	0	0	0	0	0	0	0	0	0	0	0	0	0	0	0	0	0	0	0	0	0	0	0
Gm37895	1	complement(25814838..25819387)	ENSMUSG00000103924	0	#N/A	#N/A	#N/A	#N/A	#N/A	0	0	0	0	0	0	0	0	0	0	0	0	0	0	0	0	0	0	0	0	0	0	0	0	0	0	0	0	0	0	0	0	0	0	0	0	0	0	0	0
Gm36952	1	complement(25836362..25839986)	ENSMUSG00000104132	0	#N/A	#N/A	#N/A	#N/A	#N/A	0	0	0	0	0	0	0	0	0	0	0	0	0	0	0	0	0	0	0	0	0	0	0	0	0	0	0	0	0	0	0	0	0	0	0	0	0	0	0	0
Gm37602	1	complement(25843178..25846487)	ENSMUSG00000102747	0	#N/A	#N/A	#N/A	#N/A	#N/A	0	0	0	0	0	0	0	0	0	0	0	0	0	0	0	0	0	0	0	0	0	0	0	0	0	0	0	0	0	0	0	0	0	0	0	0	0	0	0	0
2900022M07Rik	1	complement(25848037..25849053)	ENSMUSG00000102386	0	#N/A	#N/A	#N/A	#N/A	#N/A	0	0	0	0	0	0	0	0	0	0	0	0	0	0	0	0	0	0	0	0	0	0	0	0	0	0	0	0	0	0	0	0	0	0	0	0	0	0	0	0
2900002M20Rik	1	complement(25863471..25863800)	ENSMUSG00000103004	0	#N/A	#N/A	#N/A	#N/A	#N/A	0	0	0	0	0	0	0	0	0	0	0	0	0	0	0	0	0	0	0	0	0	0	0	0	0	0	0	0	0	0	0	0	0	0	0	0	0	0	0	0
Gm9884	1	25869738..25870959	ENSMUSG00000104516	0	#N/A	#N/A	#N/A	#N/A	#N/A	0	0	0	0	0	0	0	0	0	0	0	0	0	0	0	0	0	0	0	0	0	0	0	0	0	0	0	0	0	0	0	0	0	0	0	0	0	0	0	0
Gm24064	1	26605914..26606019	ENSMUSG00000088111	0	#N/A	#N/A	#N/A	#N/A	#N/A	0	0	0	0	0	0	0	0	0	0	0	0	0	0	0	0	0	0	0	0	0	0	0	0	0	0	0	0	0	0	0	0	0	0	0	0	0	0	0	0
4931408C20Rik	1	complement(26720895..26726541)	ENSMUSG00000073722	0.0150135	-6.48399	-2.69688	0.151092	#N/A	1	0	0	0	0	0	0	0	0	0	0	0	0	0	0	0	0	1	0.0359135	0.0224095	0.200281	3	0.0992839	0.0676715	0.356458	0	0	0	0	0	0	0	0	0	0	0	0	0	0	0	0
n-R5s209	1	complement(26998184..26998302)	ENSMUSG00000119695	0	#N/A	#N/A	#N/A	#N/A	#N/A	0	0	0	0	0	0	0	0	0	0	0	0	0	0	0	0	0	0	0	0	0	0	0	0	0	0	0	0	0	0	0	0	0	0	0	0	0	0	0	0
Gm5524	1	27923127..27941477	ENSMUSG00000101514	0	#N/A	#N/A	#N/A	#N/A	#N/A	0	0	0	0	0	0	0	0	0	0	0	0	0	0	0	0	0	0	0	0	0	0	0	0	0	0	0	0	0	0	0	0	0	0	0	0	0	0	0	0
Gm38089	1	28608999..28610512	ENSMUSG00000103241	0	#N/A	#N/A	#N/A	#N/A	#N/A	0	0	0	0	0	0	0	0	0	0	0	0	0	0	0	0	0	0	0	0	0	0	0	0	0	0	0	0	0	0	0	0	0	0	0	0	0	0	0	0
Gm597	1	complement(28815198..28819333)	ENSMUSG00000048411	0	#N/A	#N/A	#N/A	#N/A	#N/A	0	0	0	0	0	0	0	0	0	0	0	0	0	0	0	0	0	0	0	0	0	0	0	0	0	0	0	0	0	0	0	0	0	0	0	0	0	0	0	0
Y_RNA_1	1	complement(29320045..29320156)	ENSMUSG00002075209	0	#N/A	#N/A	#N/A	#N/A	#N/A	0	0	0	0	0	0	0	0	0	0	0	0	0	0	0	0	0	0	0	0	0	0	0	0	0	0	0	0	0	0	0	0	0	0	0	0	0	0	0	0
gene:ENSMUSG00002076857	1	29340561..29340660	ENSMUSG00002076857	0	#N/A	#N/A	#N/A	#N/A	#N/A	0	0	0	0	0	0	0	0	0	0	0	0	0	0	0	0	0	0	0	0	0	0	0	0	0	0	0	0	0	0	0	0	0	0	0	0	0	0	0	0
gene:ENSMUSG00002074912	1	complement(29400356..29400451)	ENSMUSG00002074912	0	#N/A	#N/A	#N/A	#N/A	#N/A	0	0	0	0	0	0	0	0	0	0	0	0	0	0	0	0	0	0	0	0	0	0	0	0	0	0	0	0	0	0	0	0	0	0	0	0	0	0	0	0
Mir6342	1	29460569..29460693	ENSMUSG00000099257	0	#N/A	#N/A	#N/A	#N/A	#N/A	0	0	0	0	0	0	0	0	0	0	0	0	0	0	0	0	0	0	0	0	0	0	0	0	0	0	0	0	0	0	0	0	0	0	0	0	0	0	0	0
gene:ENSMUSG00002075317	1	30025015..30025124	ENSMUSG00002075317	0	#N/A	#N/A	#N/A	#N/A	#N/A	0	0	0	0	0	0	0	0	0	0	0	0	0	0	0	0	0	0	0	0	0	0	0	0	0	0	0	0	0	0	0	0	0	0	0	0	0	0	0	0
gene:ENSMUSG00002075289	1	complement(30372372..30372478)	ENSMUSG00002075289	0	#N/A	#N/A	#N/A	#N/A	#N/A	0	0	0	0	0	0	0	0	0	0	0	0	0	0	0	0	0	0	0	0	0	0	0	0	0	0	0	0	0	0	0	0	0	0	0	0	0	0	0	0
Gm9898	1	complement(30757641..30759043)	ENSMUSG00000053185	0	#N/A	#N/A	#N/A	#N/A	#N/A	0	0	0	0	0	0	0	0	0	0	0	0	0	0	0	0	0	0	0	0	0	0	0	0	0	0	0	0	0	0	0	0	0	0	0	0	0	0	0	0
Phf3	1	complement(30841420..30913002)	ENSMUSG00000048874	0.268408	1.23789	0.307884	0.279641	0.382856	1	16	0.174121	0.117739	2.60671	23	0.263992	0.171918	3.96845	37	0.350129	0.237985	4.84514	10	0.122489	0.0733879	2.83496	23	0.251354	0.156841	4.60647	40	0.402826	0.274565	4.75277	28	0.357341	0.258984	4.88596	39	0.454063	0.34886	5.90481	29	0.354516	0.261577	4.93896	45	0.599613	0.466145	6.86322
Gm37522	1	complement(30872629..30875512)	ENSMUSG00000103783	0	#N/A	#N/A	#N/A	#N/A	#N/A	0	0	0	0	0	0	0	0	0	0	0	0	0	0	0	0	0	0	0	0	0	0	0	0	0	0	0	0	0	0	0	0	0	0	0	0	0	0	0	0
Gm37906	1	complement(30904585..30907619)	ENSMUSG00000104315	0	#N/A	#N/A	#N/A	#N/A	#N/A	0	0	0	0	0	0	0	0	0	0	0	0	0	0	0	0	0	0	0	0	0	0	0	0	0	0	0	0	0	0	0	0	0	0	0	0	0	0	0	0
Ptp4a1_1	1	complement(30979383..30988390)	ENSMUSG00000026064	0.0145527	-8.91965	-3.15699	0.113164	#N/A	1	0	0	0	0	0	0	0	0	0	0	0	0	0	0	0	0	5	0.139934	0.0873164	1.00141	0	0	0	0	0	0	0	0	0	0	0	0	0	0	0	0	0	0	0	0
Ptp4a1_2	1	complement(30979383..30988851)	ENSMUSG00000117310	0.710017	3.76907	1.91421	2.42702e-06	1.54265e-05	0.037126	5	0.186276	0.125959	0.814598	5	0.196467	0.127944	0.862708	12	0.388745	0.264233	1.5714	2	0.0838658	0.0502473	0.566991	4	0.14965	0.0933791	0.801125	8	0.275807	0.187989	0.950554	10	0.436901	0.316645	1.74499	27	1.07615	0.826816	4.08795	23	0.96255	0.710211	3.91711	49	2.23518	1.73765	7.47328
Gm5698	1	complement(31016324..31017049)	ENSMUSG00000117091	0	#N/A	#N/A	#N/A	#N/A	#N/A	0	0	0	0	0	0	0	0	0	0	0	0	0	0	0	0	0	0	0	0	0	0	0	0	0	0	0	0	0	0	0	0	0	0	0	0	0	0	0	0
4931428L18Rik	1	complement(31036923..31261765)	ENSMUSG00000086727	0	#N/A	#N/A	#N/A	#N/A	#N/A	0	0	0	0	0	0	0	0	0	0	0	0	0	0	0	0	0	0	0	0	0	0	0	0	0	0	0	0	0	0	0	0	0	0	0	0	0	0	0	0
Gm28644	1	31081000..31082756	ENSMUSG00000100237	0	#N/A	#N/A	#N/A	#N/A	#N/A	0	0	0	0	0	0	0	0	0	0	0	0	0	0	0	0	0	0	0	0	0	0	0	0	0	0	0	0	0	0	0	0	0	0	0	0	0	0	0	0
5S_rRNA_1	1	complement(31161806..31161943)	ENSMUSG00002076113	0	#N/A	#N/A	#N/A	#N/A	#N/A	0	0	0	0	0	0	0	0	0	0	0	0	0	0	0	0	0	0	0	0	0	0	0	0	0	0	0	0	0	0	0	0	0	0	0	0	0	0	0	0
Gm29128	1	31175107..31189186	ENSMUSG00000100910	0	#N/A	#N/A	#N/A	#N/A	#N/A	0	0	0	0	0	0	0	0	0	0	0	0	0	0	0	0	0	0	0	0	0	0	0	0	0	0	0	0	0	0	0	0	0	0	0	0	0	0	0	0
Lgsn	1	31215482..31243806	ENSMUSG00000050217	0	#N/A	#N/A	#N/A	#N/A	#N/A	0	0	0	0	0	0	0	0	0	0	0	0	0	0	0	0	0	0	0	0	0	0	0	0	0	0	0	0	0	0	0	0	0	0	0	0	0	0	0	0
Dnaaf6	1	31261919..31263369	ENSMUSG00000026063	0	#N/A	#N/A	#N/A	#N/A	#N/A	0	0	0	0	0	0	0	0	0	0	0	0	0	0	0	0	0	0	0	0	0	0	0	0	0	0	0	0	0	0	0	0	0	0	0	0	0	0	0	0
Gm26145	1	complement(31298674..31298800)	ENSMUSG00000077664	0	#N/A	#N/A	#N/A	#N/A	#N/A	0	0	0	0	0	0	0	0	0	0	0	0	0	0	0	0	0	0	0	0	0	0	0	0	0	0	0	0	0	0	0	0	0	0	0	0	0	0	0	0
Gm23032	1	complement(31695713..31695819)	ENSMUSG00000088620	0	#N/A	#N/A	#N/A	#N/A	#N/A	0	0	0	0	0	0	0	0	0	0	0	0	0	0	0	0	0	0	0	0	0	0	0	0	0	0	0	0	0	0	0	0	0	0	0	0	0	0	0	0
Khdrbs2	1	32211795..32697649	ENSMUSG00000026058	0.00274406	2.21816	1.14937	0.553542	#N/A	1	0	0	0	0	0	0	0	0	0	0	0	0	0	0	0	0	0	0	0	0	0	0	0	0	0	0	0	0	0	0	0	0	0	0	0	0	0	0	0	0
Gm25814	1	complement(32252214..32252320)	ENSMUSG00000064688	0	#N/A	#N/A	#N/A	#N/A	#N/A	0	0	0	0	0	0	0	0	0	0	0	0	0	0	0	0	0	0	0	0	0	0	0	0	0	0	0	0	0	0	0	0	0	0	0	0	0	0	0	0
Gm37999	1	32512838..32514646	ENSMUSG00000103482	0	#N/A	#N/A	#N/A	#N/A	#N/A	0	0	0	0	0	0	0	0	0	0	0	0	0	0	0	0	0	0	0	0	0	0	0	0	0	0	0	0	0	0	0	0	0	0	0	0	0	0	0	0
Gm37110	1	32524396..32526023	ENSMUSG00000104498	0	#N/A	#N/A	#N/A	#N/A	#N/A	0	0	0	0	0	0	0	0	0	0	0	0	0	0	0	0	0	0	0	0	0	0	0	0	0	0	0	0	0	0	0	0	0	0	0	0	0	0	0	0
Gm37911	1	32535525..32537069	ENSMUSG00000104313	0	#N/A	#N/A	#N/A	#N/A	#N/A	0	0	0	0	0	0	0	0	0	0	0	0	0	0	0	0	0	0	0	0	0	0	0	0	0	0	0	0	0	0	0	0	0	0	0	0	0	0	0	0
Gm9839	1	complement(32558644..32560080)	ENSMUSG00000102865	0	#N/A	#N/A	#N/A	#N/A	#N/A	0	0	0	0	0	0	0	0	0	0	0	0	0	0	0	0	0	0	0	0	0	0	0	0	0	0	0	0	0	0	0	0	0	0	0	0	0	0	0	0
Gm37792	1	32578109..32581521	ENSMUSG00000102321	0	#N/A	#N/A	#N/A	#N/A	#N/A	0	0	0	0	0	0	0	0	0	0	0	0	0	0	0	0	0	0	0	0	0	0	0	0	0	0	0	0	0	0	0	0	0	0	0	0	0	0	0	0
Gm5415	1	complement(32582767..32586375)	ENSMUSG00000091318	0	#N/A	#N/A	#N/A	#N/A	#N/A	0	0	0	0	0	0	0	0	0	0	0	0	0	0	0	0	0	0	0	0	0	0	0	0	0	0	0	0	0	0	0	0	0	0	0	0	0	0	0	0
Gm24732	1	complement(32607440..32607502)	ENSMUSG00000089489	0	#N/A	#N/A	#N/A	#N/A	#N/A	0	0	0	0	0	0	0	0	0	0	0	0	0	0	0	0	0	0	0	0	0	0	0	0	0	0	0	0	0	0	0	0	0	0	0	0	0	0	0	0
Gm37426	1	32749260..32751729	ENSMUSG00000104433	0	#N/A	#N/A	#N/A	#N/A	#N/A	0	0	0	0	0	0	0	0	0	0	0	0	0	0	0	0	0	0	0	0	0	0	0	0	0	0	0	0	0	0	0	0	0	0	0	0	0	0	0	0
7SK_4	1	32765720..32766011	ENSMUSG00002076392	0	#N/A	#N/A	#N/A	#N/A	#N/A	0	0	0	0	0	0	0	0	0	0	0	0	0	0	0	0	0	0	0	0	0	0	0	0	0	0	0	0	0	0	0	0	0	0	0	0	0	0	0	0
Gm37151	1	complement(33006565..33011571)	ENSMUSG00000102926	0	#N/A	#N/A	#N/A	#N/A	#N/A	0	0	0	0	0	0	0	0	0	0	0	0	0	0	0	0	0	0	0	0	0	0	0	0	0	0	0	0	0	0	0	0	0	0	0	0	0	0	0	0
Gm37724	1	33104211..33105431	ENSMUSG00000102917	0	#N/A	#N/A	#N/A	#N/A	#N/A	0	0	0	0	0	0	0	0	0	0	0	0	0	0	0	0	0	0	0	0	0	0	0	0	0	0	0	0	0	0	0	0	0	0	0	0	0	0	0	0
Gm24901	1	33231074..33231183	ENSMUSG00000088750	0	#N/A	#N/A	#N/A	#N/A	#N/A	0	0	0	0	0	0	0	0	0	0	0	0	0	0	0	0	0	0	0	0	0	0	0	0	0	0	0	0	0	0	0	0	0	0	0	0	0	0	0	0
Gm37591	1	complement(33251855..33254556)	ENSMUSG00000104230	0	#N/A	#N/A	#N/A	#N/A	#N/A	0	0	0	0	0	0	0	0	0	0	0	0	0	0	0	0	0	0	0	0	0	0	0	0	0	0	0	0	0	0	0	0	0	0	0	0	0	0	0	0
Gm25792	1	33332757..33332856	ENSMUSG00000065223	0	#N/A	#N/A	#N/A	#N/A	#N/A	0	0	0	0	0	0	0	0	0	0	0	0	0	0	0	0	0	0	0	0	0	0	0	0	0	0	0	0	0	0	0	0	0	0	0	0	0	0	0	0
Gm23453	1	33461814..33461919	ENSMUSG00000065260	0	#N/A	#N/A	#N/A	#N/A	#N/A	0	0	0	0	0	0	0	0	0	0	0	0	0	0	0	0	0	0	0	0	0	0	0	0	0	0	0	0	0	0	0	0	0	0	0	0	0	0	0	0
Prim2	1	complement(33492891..33708876)	ENSMUSG00000026134	0.155729	1.11966	0.163057	0.715429	0.781698	1	7	0.182041	0.123096	1.14044	5	0.137143	0.0893111	0.862708	15	0.339203	0.230559	1.96424	1	0.0292711	0.0175375	0.283496	9	0.235041	0.146662	1.80253	3	0.0721973	0.0492094	0.356458	8	0.243982	0.176827	1.39599	14	0.389513	0.299266	2.11968	7	0.204493	0.150884	1.19216	7	0.222894	0.17328	1.06761
Gm37618	1	complement(33652839..33655913)	ENSMUSG00000102714	0	#N/A	#N/A	#N/A	#N/A	#N/A	0	0	0	0	0	0	0	0	0	0	0	0	0	0	0	0	0	0	0	0	0	0	0	0	0	0	0	0	0	0	0	0	0	0	0	0	0	0	0	0
1700001G17Rik	1	33708905..33709793	ENSMUSG00000103746	0	#N/A	#N/A	#N/A	#N/A	#N/A	0	0	0	0	0	0	0	0	0	0	0	0	0	0	0	0	0	0	0	0	0	0	0	0	0	0	0	0	0	0	0	0	0	0	0	0	0	0	0	0
Gm38173	1	complement(33710996..33713309)	ENSMUSG00000102198	0	#N/A	#N/A	#N/A	#N/A	#N/A	0	0	0	0	0	0	0	0	0	0	0	0	0	0	0	0	0	0	0	0	0	0	0	0	0	0	0	0	0	0	0	0	0	0	0	0	0	0	0	0
Rab23	1	33758968..33781645	ENSMUSG00000004768	0.00592916	-2.08669	-1.06122	0.427688	#N/A	1	0	0	0	0	1	0.0196586	0.0128022	0.172542	1	0.0162075	0.0110164	0.13095	0	0	0	0	0	0	0	0	1	0.0172483	0.0117564	0.118819	0	0	0	0	1	0.0199407	0.0153206	0.151405	0	0	0	0	0	0	0	0
Bag2	1	complement(33784565..33796876)	ENSMUSG00000042215	0.123943	10.601	3.40613	0.00265699	0.00888503	1	1	0.0504816	0.0341354	0.16292	0	0	0	0	0	0	0	0	0	0	0	0	0	0	0	0	0	0	0	0	3	0.177603	0.128718	0.523496	3	0.162023	0.124483	0.454216	5	0.283537	0.209206	0.851545	5	0.309052	0.24026	0.76258
Gm37905	1	33787088..33787428	ENSMUSG00000103072	0	#N/A	#N/A	#N/A	#N/A	#N/A	0	0	0	0	0	0	0	0	0	0	0	0	0	0	0	0	0	0	0	0	0	0	0	0	0	0	0	0	0	0	0	0	0	0	0	0	0	0	0	0
Zfp451	1	complement(33800626..33853676)	ENSMUSG00000042197	0.0258526	-3.05487	-1.61111	0.0160514	0.040718	1	2	0.0194991	0.0131852	0.325839	6	0.0616976	0.040179	1.03525	7	0.0593442	0.0403368	0.916647	0	0	0	0	2	0.0195814	0.0122185	0.400563	8	0.0721776	0.049196	0.950554	1	0.0114335	0.00828648	0.174499	4	0.0417221	0.0320554	0.605622	0	0	0	0	2	0.023875	0.0185606	0.305032
Bend6	1	complement(33891133..33946897)	ENSMUSG00000042182	0	#N/A	#N/A	#N/A	#N/A	#N/A	0	0	0	0	0	0	0	0	0	0	0	0	0	0	0	0	0	0	0	0	0	0	0	0	0	0	0	0	0	0	0	0	0	0	0	0	0	0	0	0
Gm37067	1	complement(33928571..33930198)	ENSMUSG00000104416	0	#N/A	#N/A	#N/A	#N/A	#N/A	0	0	0	0	0	0	0	0	0	0	0	0	0	0	0	0	0	0	0	0	0	0	0	0	0	0	0	0	0	0	0	0	0	0	0	0	0	0	0	0
Dst	1	33947306..34347742	ENSMUSG00000026131	0.0109661	1.79863	0.846899	0.238269	0.339154	1	1	0.0037104	0.00250895	0.16292	0	0	0	0	1	0.00322639	0.002193	0.13095	1	0.00417626	0.00250216	0.283496	3	0.0111782	0.00697499	0.600844	6	0.0206015	0.0140419	0.712916	1	0.00435127	0.0031536	0.174499	0	0	0	0	11	0.045848	0.0338287	1.8734	5	0.0227154	0.0176591	0.76258
Gm37354	1	33961536..33963919	ENSMUSG00000103596	0	#N/A	#N/A	#N/A	#N/A	#N/A	0	0	0	0	0	0	0	0	0	0	0	0	0	0	0	0	0	0	0	0	0	0	0	0	0	0	0	0	0	0	0	0	0	0	0	0	0	0	0	0
Gm23792	1	complement(34020491..34020583)	ENSMUSG00000084506	0	#N/A	#N/A	#N/A	#N/A	#N/A	0	0	0	0	0	0	0	0	0	0	0	0	0	0	0	0	0	0	0	0	0	0	0	0	0	0	0	0	0	0	0	0	0	0	0	0	0	0	0	0
Gm38157	1	34071181..34072878	ENSMUSG00000103364	0	#N/A	#N/A	#N/A	#N/A	#N/A	0	0	0	0	0	0	0	0	0	0	0	0	0	0	0	0	0	0	0	0	0	0	0	0	0	0	0	0	0	0	0	0	0	0	0	0	0	0	0	0
Mir6896	1	34156440..34156512	ENSMUSG00000105982	0	#N/A	#N/A	#N/A	#N/A	#N/A	0	0	0	0	0	0	0	0	0	0	0	0	0	0	0	0	0	0	0	0	0	0	0	0	0	0	0	0	0	0	0	0	0	0	0	0	0	0	0	0
Gm26788	1	complement(34204937..34217527)	ENSMUSG00000096992	0	#N/A	#N/A	#N/A	#N/A	#N/A	0	0	0	0	0	0	0	0	0	0	0	0	0	0	0	0	0	0	0	0	0	0	0	0	0	0	0	0	0	0	0	0	0	0	0	0	0	0	0	0
A930005N03Rik	1	complement(34308963..34310209)	ENSMUSG00000103001	0	#N/A	#N/A	#N/A	#N/A	#N/A	0	0	0	0	0	0	0	0	0	0	0	0	0	0	0	0	0	0	0	0	0	0	0	0	0	0	0	0	0	0	0	0	0	0	0	0	0	0	0	0
Gm37958	1	complement(34368514..34369388)	ENSMUSG00000104397	0	#N/A	#N/A	#N/A	#N/A	#N/A	0	0	0	0	0	0	0	0	0	0	0	0	0	0	0	0	0	0	0	0	0	0	0	0	0	0	0	0	0	0	0	0	0	0	0	0	0	0	0	0
Gm37385	1	34389856..34390242	ENSMUSG00000102839	0	#N/A	#N/A	#N/A	#N/A	#N/A	0	0	0	0	0	0	0	0	0	0	0	0	0	0	0	0	0	0	0	0	0	0	0	0	0	0	0	0	0	0	0	0	0	0	0	0	0	0	0	0
Gm37233	1	complement(34466083..34472345)	ENSMUSG00000102336	0.00674287	1.03649	0.0517109	0.966513	#N/A	1	1	0.0246564	0.0166725	0.16292	0	0	0	0	1	0.0214401	0.014573	0.13095	0	0	0	0	0	0	0	0	0	0	0	0	0	0	0	0	0	0	0	0	1	0.0276973	0.0204363	0.170309	0	0	0	0
Mir5103	1	complement(34472202..34472280)	ENSMUSG00000092852	0	#N/A	#N/A	#N/A	#N/A	#N/A	0	0	0	0	0	0	0	0	0	0	0	0	0	0	0	0	0	0	0	0	0	0	0	0	0	0	0	0	0	0	0	0	0	0	0	0	0	0	0	0
Ccdc115	1	complement(34475751..34478753)	ENSMUSG00000042111	0.00682511	-2.47606	-1.30805	0.524938	#N/A	1	0	0	0	0	0	0	0	0	0	0	0	0	1	0.0683491	0.0409506	0.283496	0	0	0	0	0	0	0	0	0	0	0	0	0	0	0	0	0	0	0	0	0	0	0	0
Gm28306	1	complement(34478592..34483811)	ENSMUSG00000101711	0.0633851	-1.54145	-0.624287	0.657481	#N/A	1	1	0.291915	0.197392	0.16292	0	0	0	0	0	0	0	0	0	0	0	0	1	0.293147	0.182919	0.200281	0	0	0	0	0	0	0	0	0	0	0	0	0	0	0	0	0	0	0	0
Imp4	1	34478932..34488437	ENSMUSG00000026127	0.108126	1.47814	0.563788	0.214001	0.310329	1	2	0.0361097	0.0244172	0.325839	5	0.0952131	0.0620051	0.862708	4	0.0627986	0.0426847	0.523798	1	0.0203217	0.0121756	0.283496	7	0.126917	0.0791942	1.40197	11	0.183787	0.125268	1.30701	10	0.211733	0.153454	1.74499	4	0.0772636	0.0593623	0.605622	7	0.141971	0.104752	1.19216	13	0.287386	0.223417	1.98271
Ptpn18	1	34498843..34514814	ENSMUSG00000026126	1.11842	-11.4456	-3.51672	2.6792e-22	9.38092e-21	4.09838e-18	58	1.37963	0.932897	9.44933	75	1.8816	1.22535	12.9406	84	1.73744	1.18095	10.9998	57	1.52607	0.914331	16.1592	36	0.859933	0.536584	7.21013	128	2.81755	1.92043	15.2089	4	0.111581	0.0808685	0.697995	14	0.356273	0.273728	2.11968	10	0.267203	0.197154	1.70309	2	0.0582496	0.0452837	0.305032
Gm28417	1	complement(34507915..34512229)	ENSMUSG00000100280	0.191493	-7.15989	-2.83994	0.000478814	0.00195525	1	7	0.448718	0.303421	1.14044	2	0.135219	0.088058	0.345083	6	0.334443	0.227324	0.785698	2	0.144302	0.086457	0.566991	4	0.257492	0.160671	0.801125	7	0.415242	0.283027	0.831735	0	0	0	0	0	0	0	0	0	0	0	0	2	0.156976	0.122035	0.305032
4930568A12Rik	1	complement(34516248..34525014)	ENSMUSG00000101223	0	#N/A	#N/A	#N/A	#N/A	#N/A	0	0	0	0	0	0	0	0	0	0	0	0	0	0	0	0	0	0	0	0	0	0	0	0	0	0	0	0	0	0	0	0	0	0	0	0	0	0	0	0
Prss39	1	34537491..34542144	ENSMUSG00000026125	0.0254398	-3.83105	-1.93774	0.322124	#N/A	1	0	0	0	0	1	0.122184	0.0795693	0.172542	0	0	0	0	0	0	0	0	0	0	0	0	1	0.107204	0.0730697	0.118819	0	0	0	0	0	0	0	0	0	0	0	0	0	0	0	0
Cfc1	1	34574729..34583394	ENSMUSG00000026124	0	#N/A	#N/A	#N/A	#N/A	#N/A	0	0	0	0	0	0	0	0	0	0	0	0	0	0	0	0	0	0	0	0	0	0	0	0	0	0	0	0	0	0	0	0	0	0	0	0	0	0	0	0
Prss40	1	complement(34583049..34600024)	ENSMUSG00000037529	0	#N/A	#N/A	#N/A	#N/A	#N/A	0	0	0	0	0	0	0	0	0	0	0	0	0	0	0	0	0	0	0	0	0	0	0	0	0	0	0	0	0	0	0	0	0	0	0	0	0	0	0	0
1700101I19Rik	1	complement(34618283..34618792)	ENSMUSG00000045815	0	#N/A	#N/A	#N/A	#N/A	#N/A	0	0	0	0	0	0	0	0	0	0	0	0	0	0	0	0	0	0	0	0	0	0	0	0	0	0	0	0	0	0	0	0	0	0	0	0	0	0	0	0
Amer3	1	34618738..34630025	ENSMUSG00000045174	0	#N/A	#N/A	#N/A	#N/A	#N/A	0	0	0	0	0	0	0	0	0	0	0	0	0	0	0	0	0	0	0	0	0	0	0	0	0	0	0	0	0	0	0	0	0	0	0	0	0	0	0	0
Arhgef4	1	34717269..34852390	ENSMUSG00000037509	0.0149926	-1.91828	-0.939817	0.248212	0.347924	1	2	0.03132	0.0211784	0.325839	1	0.0165167	0.0107561	0.172542	2	0.0272344	0.0185114	0.261899	0	0	0	0	0	0	0	0	4	0.0579668	0.0395099	0.475277	1	0.0183648	0.01331	0.174499	2	0.0335075	0.0257442	0.302811	1	0.0175913	0.0129797	0.170309	0	0	0	0
gene:ENSMUSG00000118272	1	34840875..34841045	ENSMUSG00000118272	0.0943119	-2.47596	-1.30799	0.524958	#N/A	1	0	0	0	0	0	0	0	0	0	0	0	0	0	0	0	0	1	0.906869	0.565872	0.200281	0	0	0	0	0	0	0	0	0	0	0	0	0	0	0	0	0	0	0	0
Gm38336	1	complement(34848441..34850989)	ENSMUSG00000104002	0.071362	-6.44808	-2.68887	0.0241535	0.0567268	1	3	0.181746	0.122895	0.488759	2	0.127792	0.0832216	0.345083	3	0.158037	0.107419	0.392849	0	0	0	0	0	0	0	0	3	0.168187	0.114635	0.356458	1	0.0710457	0.0514906	0.174499	0	0	0	0	0	0	0	0	0	0	0	0
Fam168b	1	complement(34852300..34882146)	ENSMUSG00000037503	0.447415	-3.10432	-1.63428	3.61191e-07	2.62375e-06	0.00552513	25	0.739716	0.500192	4.07299	29	0.905015	0.589368	5.0037	34	0.874782	0.594597	4.45229	10	0.333037	0.199535	2.83496	14	0.415989	0.25957	2.80394	29	0.794055	0.541225	3.44576	7	0.242895	0.176039	1.22149	9	0.284898	0.218889	1.36265	8	0.265903	0.196194	1.36247	7	0.253602	0.197152	1.06761
Gm37127	1	34862606..34865641	ENSMUSG00000104358	0	#N/A	#N/A	#N/A	#N/A	#N/A	0	0	0	0	0	0	0	0	0	0	0	0	0	0	0	0	0	0	0	0	0	0	0	0	0	0	0	0	0	0	0	0	0	0	0	0	0	0	0	0
Plekhb2	1	34889057..34918661	ENSMUSG00000026123	0.050971	-3.07002	-1.61825	0.0126454	0.0335322	1	5	0.0966716	0.0653688	0.814598	2	0.0407841	0.0265596	0.345083	7	0.117685	0.0799918	0.916647	0	0	0	0	3	0.0582476	0.0363456	0.600844	8	0.143135	0.0975604	0.950554	3	0.0680213	0.0492987	0.523496	3	0.0620542	0.0476768	0.454216	1	0.0217188	0.0160251	0.170309	0	0	0	0
Gm25096	1	complement(35218037..35218165)	ENSMUSG00000077231	0	#N/A	#N/A	#N/A	#N/A	#N/A	0	0	0	0	0	0	0	0	0	0	0	0	0	0	0	0	0	0	0	0	0	0	0	0	0	0	0	0	0	0	0	0	0	0	0	0	0	0	0	0
Gm37068	1	complement(35664687..35690378)	ENSMUSG00000104417	0	#N/A	#N/A	#N/A	#N/A	#N/A	0	0	0	0	0	0	0	0	0	0	0	0	0	0	0	0	0	0	0	0	0	0	0	0	0	0	0	0	0	0	0	0	0	0	0	0	0	0	0	0
Gm25634	1	35800683..35800787	ENSMUSG00000064601	0	#N/A	#N/A	#N/A	#N/A	#N/A	0	0	0	0	0	0	0	0	0	0	0	0	0	0	0	0	0	0	0	0	0	0	0	0	0	0	0	0	0	0	0	0	0	0	0	0	0	0	0	0
Gm28415	1	35846055..35849543	ENSMUSG00000101714	0	#N/A	#N/A	#N/A	#N/A	#N/A	0	0	0	0	0	0	0	0	0	0	0	0	0	0	0	0	0	0	0	0	0	0	0	0	0	0	0	0	0	0	0	0	0	0	0	0	0	0	0	0
1110002O04Rik	1	35918926..35920200	ENSMUSG00000102531	0	#N/A	#N/A	#N/A	#N/A	#N/A	0	0	0	0	0	0	0	0	0	0	0	0	0	0	0	0	0	0	0	0	0	0	0	0	0	0	0	0	0	0	0	0	0	0	0	0	0	0	0	0
Gm37146	1	complement(36021041..36025454)	ENSMUSG00000102279	0	#N/A	#N/A	#N/A	#N/A	#N/A	0	0	0	0	0	0	0	0	0	0	0	0	0	0	0	0	0	0	0	0	0	0	0	0	0	0	0	0	0	0	0	0	0	0	0	0	0	0	0	0
Gm33222	1	complement(36042066..36050125)	ENSMUSG00000103708	0	#N/A	#N/A	#N/A	#N/A	#N/A	0	0	0	0	0	0	0	0	0	0	0	0	0	0	0	0	0	0	0	0	0	0	0	0	0	0	0	0	0	0	0	0	0	0	0	0	0	0	0	0
4930535G08Rik	1	36050153..36050975	ENSMUSG00000104201	0	#N/A	#N/A	#N/A	#N/A	#N/A	0	0	0	0	0	0	0	0	0	0	0	0	0	0	0	0	0	0	0	0	0	0	0	0	0	0	0	0	0	0	0	0	0	0	0	0	0	0	0	0
Gm38049	1	complement(36068728..36070099)	ENSMUSG00000102434	0	#N/A	#N/A	#N/A	#N/A	#N/A	0	0	0	0	0	0	0	0	0	0	0	0	0	0	0	0	0	0	0	0	0	0	0	0	0	0	0	0	0	0	0	0	0	0	0	0	0	0	0	0
Hs6st1	1	36107481..36145527	ENSMUSG00000045216	2.58876	1.75739	0.813436	0.0180027	0.0448031	1	86	2.39632	1.62038	14.0111	18	0.528994	0.344494	3.10575	85	2.05949	1.39986	11.1307	63	1.97585	1.18381	17.8602	36	1.00734	0.628565	7.21013	87	2.24333	1.52904	10.3373	75	2.45077	1.7762	13.0874	115	3.42819	2.63391	17.4116	145	4.53859	3.34877	24.6948	162	5.527	4.29674	24.7076
Gm37335	1	complement(36144465..36145527)	ENSMUSG00000104523	0	#N/A	#N/A	#N/A	#N/A	#N/A	0	0	0	0	0	0	0	0	0	0	0	0	0	0	0	0	0	0	0	0	0	0	0	0	0	0	0	0	0	0	0	0	0	0	0	0	0	0	0	0
Gm33280	1	36171123..36177827	ENSMUSG00000102202	0.0187351	-3.17753	-1.66791	0.187767	#N/A	1	1	0.0355814	0.0240599	0.16292	0	0	0	0	2	0.0618797	0.0420602	0.261899	1	0.0400488	0.0239948	0.283496	1	0.0357315	0.0222959	0.200281	0	0	0	0	0	0	0	0	0	0	0	0	0	0	0	0	0	0	0	0
Uggt1	1	complement(36179108..36283801)	ENSMUSG00000037470	0.0818037	-2.60729	-1.38255	0.00104926	0.00391645	1	9	0.108131	0.0731177	1.46628	10	0.126719	0.0825223	1.72542	16	0.167157	0.113618	2.09519	4	0.0540922	0.0324088	1.13398	6	0.0723915	0.0451711	1.20169	19	0.211246	0.143985	2.25757	1	0.0140897	0.0102116	0.174499	6	0.0771224	0.0592538	0.908432	2	0.0269926	0.0199163	0.340618	5	0.0735541	0.0571816	0.76258
Mir6897	1	complement(36183333..36183394)	ENSMUSG00000098752	0	#N/A	#N/A	#N/A	#N/A	#N/A	0	0	0	0	0	0	0	0	0	0	0	0	0	0	0	0	0	0	0	0	0	0	0	0	0	0	0	0	0	0	0	0	0	0	0	0	0	0	0	0
Neurl3	1	complement(36303678..36313760)	ENSMUSG00000047180	0.488149	-4.59269	-2.19934	7.08573e-07	4.86435e-06	0.010839	10	0.480022	0.324589	1.6292	21	1.0632	0.692379	3.62337	18	0.751328	0.510684	2.35709	5	0.270146	0.161855	1.41748	10	0.482047	0.30079	2.00281	31	1.37705	0.938594	3.6834	1	0.0562933	0.0407987	0.174499	8	0.41084	0.315652	1.21124	3	0.161767	0.119359	0.510927	2	0.117549	0.0913839	0.305032
Arid5a	1	36346814..36363110	ENSMUSG00000037447	0.144113	-3.82031	-1.93369	1.3553e-05	7.58952e-05	0.20732	9	0.11083	0.0749427	1.46628	15	0.194822	0.126873	2.58812	27	0.289118	0.196516	3.53564	2	0.0277212	0.0166088	0.566991	15	0.185496	0.115746	3.00422	43	0.490017	0.333994	5.10923	5	0.0722071	0.0523323	0.872493	6	0.0790474	0.0607328	0.908432	7	0.0968323	0.0714471	1.19216	1	0.015078	0.0117218	0.152516
4930403P22Rik	1	36371789..36372501	ENSMUSG00000102762	0	#N/A	#N/A	#N/A	#N/A	#N/A	0	0	0	0	0	0	0	0	0	0	0	0	0	0	0	0	0	0	0	0	0	0	0	0	0	0	0	0	0	0	0	0	0	0	0	0	0	0	0	0
Kansl3	1	complement(36374811..36408262)	ENSMUSG00000010453	0.0971792	-1.03508	-0.0497388	0.911318	0.934024	1	4	0.0916186	0.061952	0.651678	3	0.0724732	0.0471963	0.517625	8	0.159334	0.108301	1.0476	3	0.0773414	0.0463382	0.850487	4	0.0920051	0.0574097	0.801125	10	0.211959	0.14447	1.18819	8	0.214886	0.15574	1.39599	4	0.0980178	0.0753079	0.605622	6	0.154377	0.113906	1.02185	2	0.0560896	0.0436046	0.305032
Mir6898	1	complement(36387763..36387839)	ENSMUSG00000098680	0	#N/A	#N/A	#N/A	#N/A	#N/A	0	0	0	0	0	0	0	0	0	0	0	0	0	0	0	0	0	0	0	0	0	0	0	0	0	0	0	0	0	0	0	0	0	0	0	0	0	0	0	0
Fer1l5	1	36411372..36461191	ENSMUSG00000037432	0.00239329	-2.47579	-1.30789	0.524995	#N/A	1	0	0	0	0	0	0	0	0	1	0.0211263	0.0143598	0.13095	0	0	0	0	0	0	0	0	0	0	0	0	0	0	0	0	0	0	0	0	0	0	0	0	0	0	0	0
Lman2l	1	complement(36458952..36484352)	ENSMUSG00000001143	0.0376246	-2.11917	-1.0835	0.105776	0.178065	1	4	0.0839371	0.0567578	0.651678	1	0.0221323	0.0144131	0.172542	5	0.0912346	0.0620129	0.654748	0	0	0	0	1	0.0210728	0.0131491	0.200281	6	0.116512	0.0794145	0.712916	3	0.0738261	0.0535057	0.523496	2	0.0448998	0.034497	0.302811	1	0.0235722	0.0173926	0.170309	1	0.0256934	0.0199743	0.152516
Cnnm4	1	36510701..36547845	ENSMUSG00000037408	0.0647205	-3.18816	-1.67272	0.0235669	0.0556402	1	2	0.0639566	0.0432471	0.325839	3	0.101183	0.0658931	0.517625	2	0.0556136	0.037801	0.261899	0	0	0	0	5	0.160566	0.100191	1.00141	7	0.207148	0.141191	0.831735	1	0.0375016	0.0271794	0.174499	2	0.0684237	0.0525705	0.302811	0	0	0	0	0	0	0	0
Gm37909	1	36513033..36515191	ENSMUSG00000104316	0	#N/A	#N/A	#N/A	#N/A	#N/A	0	0	0	0	0	0	0	0	0	0	0	0	0	0	0	0	0	0	0	0	0	0	0	0	0	0	0	0	0	0	0	0	0	0	0	0	0	0	0	0
gene:ENSMUSG00002075980	1	36545643..36545783	ENSMUSG00002075980	0	#N/A	#N/A	#N/A	#N/A	#N/A	0	0	0	0	0	0	0	0	0	0	0	0	0	0	0	0	0	0	0	0	0	0	0	0	0	0	0	0	0	0	0	0	0	0	0	0	0	0	0	0
Cnnm3	1	36550948..36567318	ENSMUSG00000001138	0.0584445	-1.79778	-0.846213	0.163075	0.24972	1	2	0.0481069	0.0325296	0.325839	3	0.0761082	0.0495635	0.517625	4	0.0836629	0.0568664	0.523798	0	0	0	0	7	0.169084	0.105506	1.40197	7	0.155813	0.106201	0.831735	1	0.028208	0.0204439	0.174499	2	0.051467	0.0395425	0.302811	1	0.02702	0.0199365	0.170309	0	0	0	0
Gm38033	1	complement(36566615..36567318)	ENSMUSG00000102845	0	#N/A	#N/A	#N/A	#N/A	#N/A	0	0	0	0	0	0	0	0	0	0	0	0	0	0	0	0	0	0	0	0	0	0	0	0	0	0	0	0	0	0	0	0	0	0	0	0	0	0	0	0
Ankrd23	1	complement(36569269..36575964)	ENSMUSG00000067653	0.0124326	-3.83137	-1.93786	0.32209	#N/A	1	1	0.0572574	0.0387172	0.16292	0	0	0	0	0	0	0	0	0	0	0	0	1	0.0574989	0.0358784	0.200281	0	0	0	0	0	0	0	0	0	0	0	0	0	0	0	0	0	0	0	0
Gm42417	1	complement(36569274..36578510)	ENSMUSG00000109510	0.00916719	2.21802	1.14927	0.553579	#N/A	1	0	0	0	0	0	0	0	0	0	0	0	0	0	0	0	0	0	0	0	0	0	0	0	0	0	0	0	0	0	0	0	0	1	0.0745458	0.0550032	0.170309	0	0	0	0
Ankrd39	1	complement(36576588..36586526)	ENSMUSG00000079610	0.0308853	-13.1384	-3.71572	0.0441539	0.0915372	1	0	0	0	0	0	0	0	0	2	0.0577048	0.0392224	0.261899	0	0	0	0	3	0.0999621	0.0623748	0.600844	4	0.122821	0.0837145	0.475277	0	0	0	0	0	0	0	0	0	0	0	0	0	0	0	0
Sema4c	1	complement(36587720..36597430)	ENSMUSG00000026121	0.0217062	-1.69594	-0.762086	0.436571	0.538542	1	1	0.0336214	0.0227346	0.16292	1	0.0354608	0.0230929	0.172542	0	0	0	0	0	0	0	0	3	0.10129	0.0632032	0.600844	1	0.0311131	0.0212066	0.118819	1	0.0394286	0.028576	0.174499	0	0	0	0	2	0.0755359	0.0557337	0.340618	0	0	0	0
D430040D24Rik	1	36596782..36604694	ENSMUSG00000087589	0.0113974	-3.86171	-1.94924	0.318864	#N/A	1	0	0	0	0	0	0	0	0	0	0	0	0	0	0	0	0	2	0.109593	0.0683845	0.400563	0	0	0	0	0	0	0	0	0	0	0	0	0	0	0	0	0	0	0	0
Fam178b	1	complement(36601773..36722264)	ENSMUSG00000046337	0	#N/A	#N/A	#N/A	#N/A	#N/A	0	0	0	0	0	0	0	0	0	0	0	0	0	0	0	0	0	0	0	0	0	0	0	0	0	0	0	0	0	0	0	0	0	0	0	0	0	0	0	0
gene:ENSMUSG00002075377	1	36703046..36703120	ENSMUSG00002075377	0	#N/A	#N/A	#N/A	#N/A	#N/A	0	0	0	0	0	0	0	0	0	0	0	0	0	0	0	0	0	0	0	0	0	0	0	0	0	0	0	0	0	0	0	0	0	0	0	0	0	0	0	0
Cox5b	1	36730530..36732762	ENSMUSG00000061518	3.21597	3.65609	1.8703	3.87691e-08	3.25834e-07	0.000593051	23	2.23802	1.51334	3.74715	11	1.12891	0.735176	1.89796	12	1.01534	0.690137	1.5714	3	0.328567	0.196857	0.850487	6	0.586293	0.365838	1.20169	11	0.990503	0.675123	1.30701	43	4.90681	3.55623	7.50344	53	5.51738	4.23905	8.02449	38	4.15362	3.06472	6.47175	52	6.19537	4.81634	7.93083
Actr1b	1	complement(36737195..36753503)	ENSMUSG00000037351	0.10384	-1.7301	-0.790859	0.104176	0.175897	1	3	0.108393	0.0732945	0.488759	5	0.190538	0.124083	0.862708	7	0.219924	0.149484	0.916647	2	0.0813345	0.0487307	0.566991	3	0.10885	0.0679205	0.600844	7	0.234047	0.159526	0.831735	5	0.211857	0.153544	0.872493	2	0.0773088	0.0593971	0.302811	1	0.0405868	0.0299467	0.170309	4	0.176957	0.137568	0.610064
4933424G06Rik	1	36749230..36797034	ENSMUSG00000102416	0	#N/A	#N/A	#N/A	#N/A	#N/A	0	0	0	0	0	0	0	0	0	0	0	0	0	0	0	0	0	0	0	0	0	0	0	0	0	0	0	0	0	0	0	0	0	0	0	0	0	0	0	0
Gm33533	1	complement(36778129..36783873)	ENSMUSG00000104237	0.0129548	2.21797	1.14924	0.553592	#N/A	1	0	0	0	0	0	0	0	0	0	0	0	0	0	0	0	0	0	0	0	0	0	0	0	0	0	0	0	0	1	0.101169	0.077729	0.151405	0	0	0	0	0	0	0	0
Zap70	1	36800879..36821899	ENSMUSG00000026117	0.20597	-2.94767	-1.55957	0.00596413	0.0179161	1	4	0.206448	0.139599	0.651678	3	0.163307	0.10635	0.517625	10	0.448794	0.305049	1.3095	1	0.0580922	0.0348053	0.283496	5	0.259149	0.161705	1.00141	15	0.716423	0.488312	1.78229	4	0.242106	0.175467	0.697995	1	0.0552169	0.0424236	0.151405	3	0.173932	0.128335	0.510927	3	0.189584	0.147384	0.457548
Tmem131	1	complement(36831272..36982747)	ENSMUSG00000026116	0.700267	3.93529	1.97647	9.53173e-10	9.842e-09	1.45807e-05	23	0.377322	0.255143	3.74715	13	0.224937	0.146484	2.24304	17	0.24251	0.164836	2.22614	6	0.110791	0.0663789	1.70097	4	0.065898	0.0411193	0.801125	16	0.242902	0.165561	1.90111	34	0.654121	0.474077	5.93295	39	0.684495	0.525904	5.90481	73	1.34529	0.99261	12.4326	85	1.70739	1.32734	12.9639
Gm37506	1	complement(36910984..36911126)	ENSMUSG00000103016	0	#N/A	#N/A	#N/A	#N/A	#N/A	0	0	0	0	0	0	0	0	0	0	0	0	0	0	0	0	0	0	0	0	0	0	0	0	0	0	0	0	0	0	0	0	0	0	0	0	0	0	0	0
Gm38115	1	complement(36952682..36955620)	ENSMUSG00000102930	0.027654	1.42428	0.510233	0.655165	#N/A	1	0	0	0	0	0	0	0	0	1	0.0556482	0.0378245	0.13095	0	0	0	0	0	0	0	0	1	0.059222	0.0403655	0.118819	0	0	0	0	0	0	0	0	1	0.071889	0.0530428	0.170309	1	0.0783581	0.0609163	0.152516
F830112A20Rik	1	complement(36961878..36965429)	ENSMUSG00000103159	0	#N/A	#N/A	#N/A	#N/A	#N/A	0	0	0	0	0	0	0	0	0	0	0	0	0	0	0	0	0	0	0	0	0	0	0	0	0	0	0	0	0	0	0	0	0	0	0	0	0	0	0	0
n-R5s210	1	37044520..37044638	ENSMUSG00000119706	0	#N/A	#N/A	#N/A	#N/A	#N/A	0	0	0	0	0	0	0	0	0	0	0	0	0	0	0	0	0	0	0	0	0	0	0	0	0	0	0	0	0	0	0	0	0	0	0	0	0	0	0	0
Vwa3b	1	37065677..37226694	ENSMUSG00000050122	0	#N/A	#N/A	#N/A	#N/A	#N/A	0	0	0	0	0	0	0	0	0	0	0	0	0	0	0	0	0	0	0	0	0	0	0	0	0	0	0	0	0	0	0	0	0	0	0	0	0	0	0	0
Gm37020	1	complement(37171354..37172345)	ENSMUSG00000103603	0	#N/A	#N/A	#N/A	#N/A	#N/A	0	0	0	0	0	0	0	0	0	0	0	0	0	0	0	0	0	0	0	0	0	0	0	0	0	0	0	0	0	0	0	0	0	0	0	0	0	0	0	0
Cnga3	1	37253515..37302465	ENSMUSG00000026114	0	#N/A	#N/A	#N/A	#N/A	#N/A	0	0	0	0	0	0	0	0	0	0	0	0	0	0	0	0	0	0	0	0	0	0	0	0	0	0	0	0	0	0	0	0	0	0	0	0	0	0	0	0
1700074A21Rik	1	complement(37338433..37338778)	ENSMUSG00000102231	0	#N/A	#N/A	#N/A	#N/A	#N/A	0	0	0	0	0	0	0	0	0	0	0	0	0	0	0	0	0	0	0	0	0	0	0	0	0	0	0	0	0	0	0	0	0	0	0	0	0	0	0	0
Inpp4a	1	37338946..37449817	ENSMUSG00000026113	0.0861132	-4.68868	-2.22918	1.91826e-05	0.000104754	0.293437	12	0.178404	0.120636	1.95503	6	0.0940819	0.0612685	1.03525	9	0.116348	0.0790831	1.17855	5	0.083668	0.0501288	1.41748	12	0.179156	0.111791	2.40338	10	0.137578	0.0937729	1.18819	0	0	0	0	3	0.0477161	0.0366607	0.454216	2	0.033401	0.0246447	0.340618	2	0.0364067	0.0283029	0.305032
4930439A04Rik	1	complement(37368748..37373253)	ENSMUSG00000086064	0	#N/A	#N/A	#N/A	#N/A	#N/A	0	0	0	0	0	0	0	0	0	0	0	0	0	0	0	0	0	0	0	0	0	0	0	0	0	0	0	0	0	0	0	0	0	0	0	0	0	0	0	0
Gm37135	1	complement(37370052..37370585)	ENSMUSG00000102879	0	#N/A	#N/A	#N/A	#N/A	#N/A	0	0	0	0	0	0	0	0	0	0	0	0	0	0	0	0	0	0	0	0	0	0	0	0	0	0	0	0	0	0	0	0	0	0	0	0	0	0	0	0
Coa5	1	complement(37456165..37469184)	ENSMUSG00000026112	2.23635	1.45106	0.537103	0.0357572	0.0774791	1	79	2.33706	1.58031	12.8706	54	1.68488	1.09723	9.31724	57	1.46627	0.996633	7.46413	30	0.998919	0.598491	8.50487	70	2.07954	1.2976	14.0197	91	2.49121	1.698	10.8126	77	2.67133	1.93606	13.4364	102	3.22822	2.48027	15.4434	93	3.09053	2.28032	15.8387	129	4.67262	3.63254	19.6746
Unc50	1	37469220..37478205	ENSMUSG00000026111	0.0952559	-1.91867	-0.940109	0.247012	0.346834	1	2	0.195596	0.132261	0.325839	2	0.206297	0.134346	0.345083	2	0.170081	0.115606	0.261899	1	0.110077	0.0659515	0.283496	0	0	0	0	2	0.181004	0.123372	0.237639	1	0.11469	0.0831219	0.174499	0	0	0	0	1	0.10986	0.0810591	0.170309	2	0.239491	0.186182	0.305032
Mgat4a	1	complement(37478421..37580097)	ENSMUSG00000026110	0.0456709	-3.87323	-1.95354	0.000852685	0.00326459	1	3	0.0359653	0.0243196	0.488759	6	0.0758659	0.0494058	1.03525	11	0.11467	0.0779425	1.44045	3	0.040481	0.0242537	0.850487	4	0.0481561	0.0300486	0.801125	9	0.0998465	0.068055	1.06937	0	0	0	0	1	0.0128258	0.00985417	0.151405	5	0.0673349	0.0496826	0.851545	1	0.0146788	0.0114115	0.152516
4930594C11Rik	1	complement(37524932..37527686)	ENSMUSG00000103948	0	#N/A	#N/A	#N/A	#N/A	#N/A	0	0	0	0	0	0	0	0	0	0	0	0	0	0	0	0	0	0	0	0	0	0	0	0	0	0	0	0	0	0	0	0	0	0	0	0	0	0	0	0
Cracdl	1	complement(37650758..37759166)	ENSMUSG00000026090	0.00684918	-1.54165	-0.624473	0.657392	#N/A	1	1	0.0304282	0.0205754	0.16292	0	0	0	0	0	0	0	0	1	0.0342486	0.0205197	0.283496	0	0	0	0	0	0	0	0	0	0	0	0	1	0.0325535	0.0250111	0.151405	0	0	0	0	0	0	0	0
4930556I23Rik	1	37653340..37654453	ENSMUSG00000089767	0	#N/A	#N/A	#N/A	#N/A	#N/A	0	0	0	0	0	0	0	0	0	0	0	0	0	0	0	0	0	0	0	0	0	0	0	0	0	0	0	0	0	0	0	0	0	0	0	0	0	0	0	0
4930470B04Rik	1	37699803..37701728	ENSMUSG00000104365	0	#N/A	#N/A	#N/A	#N/A	#N/A	0	0	0	0	0	0	0	0	0	0	0	0	0	0	0	0	0	0	0	0	0	0	0	0	0	0	0	0	0	0	0	0	0	0	0	0	0	0	0	0
Gm19863	1	complement(37733528..37735745)	ENSMUSG00000102650	0	#N/A	#N/A	#N/A	#N/A	#N/A	0	0	0	0	0	0	0	0	0	0	0	0	0	0	0	0	0	0	0	0	0	0	0	0	0	0	0	0	0	0	0	0	0	0	0	0	0	0	0	0
Tsga10	1	complement(37793857..37905510)	ENSMUSG00000060771	0.00788372	-1.43981	-0.52588	0.610906	0.698819	1	0	0	0	0	2	0.0305518	0.0198961	0.345083	0	0	0	0	0	0	0	0	0	0	0	0	3	0.0402089	0.0274063	0.356458	0	0	0	0	2	0.0309902	0.0238101	0.302811	1	0.0162698	0.0120045	0.170309	0	0	0	0
Gm26805	1	37904380..37910469	ENSMUSG00000097268	0	#N/A	#N/A	#N/A	#N/A	#N/A	0	0	0	0	0	0	0	0	0	0	0	0	0	0	0	0	0	0	0	0	0	0	0	0	0	0	0	0	0	0	0	0	0	0	0	0	0	0	0	0
Lipt1	1	37910819..37915309	ENSMUSG00000037216	0.00786316	-2.47596	-1.30799	0.524958	#N/A	1	0	0	0	0	0	0	0	0	0	0	0	0	0	0	0	0	1	0.0756093	0.047179	0.200281	0	0	0	0	0	0	0	0	0	0	0	0	0	0	0	0	0	0	0	0
Mitd1	1	complement(37913882..37929492)	ENSMUSG00000026088	0.0306685	-7.8966	-2.98123	0.108546	#N/A	1	2	0.111497	0.0753936	0.325839	1	0.0587984	0.0382909	0.172542	0	0	0	0	0	0	0	0	0	0	0	0	2	0.103179	0.0703263	0.237639	0	0	0	0	0	0	0	0	0	0	0	0	0	0	0	0
Mrpl30	1	37929558..37937616	ENSMUSG00000026087	0.874444	3.99252	1.9973	1.65173e-05	9.11829e-05	0.252665	16	0.765893	0.517893	2.60671	2	0.100974	0.0657569	0.345083	3	0.124872	0.0848766	0.392849	3	0.161635	0.0968421	0.850487	2	0.0961405	0.0599901	0.400563	5	0.221486	0.150964	0.594097	14	0.785907	0.569589	2.44298	33	1.68999	1.29843	4.99638	22	1.18298	0.872856	3.7468	41	2.40304	1.86814	6.25316
Lyg2	1	complement(37945004..37955574)	ENSMUSG00000061584	0	#N/A	#N/A	#N/A	#N/A	#N/A	0	0	0	0	0	0	0	0	0	0	0	0	0	0	0	0	0	0	0	0	0	0	0	0	0	0	0	0	0	0	0	0	0	0	0	0	0	0	0	0
Gm15457	1	37972677..37993217	ENSMUSG00000087374	0	#N/A	#N/A	#N/A	#N/A	#N/A	0	0	0	0	0	0	0	0	0	0	0	0	0	0	0	0	0	0	0	0	0	0	0	0	0	0	0	0	0	0	0	0	0	0	0	0	0	0	0	0
Lyg1	1	complement(37985817..37996840)	ENSMUSG00000026085	0	#N/A	#N/A	#N/A	#N/A	#N/A	0	0	0	0	0	0	0	0	0	0	0	0	0	0	0	0	0	0	0	0	0	0	0	0	0	0	0	0	0	0	0	0	0	0	0	0	0	0	0	0
7SK_5	1	38013048..38013284	ENSMUSG00002076708	0	#N/A	#N/A	#N/A	#N/A	#N/A	0	0	0	0	0	0	0	0	0	0	0	0	0	0	0	0	0	0	0	0	0	0	0	0	0	0	0	0	0	0	0	0	0	0	0	0	0	0	0	0
Txndc9	1	complement(38024270..38036974)	ENSMUSG00000058407	0.265228	4.52743	2.17869	1.31919e-09	1.34295e-08	2.01797e-05	3	0.0508976	0.0344167	0.488759	3	0.0536821	0.0349591	0.517625	7	0.103269	0.0701928	0.916647	1	0.019096	0.0114412	0.283496	4	0.0681497	0.0425243	0.801125	7	0.109901	0.0749081	0.831735	23	0.457613	0.331657	4.01347	18	0.326715	0.251018	2.7253	19	0.362107	0.267178	3.23587	23	0.477785	0.371434	3.50787
Eif5b	1	38037091..38094660	ENSMUSG00000026083	0.0596291	1.22697	0.295099	0.544138	0.641591	1	7	0.110834	0.0749453	1.14044	6	0.100198	0.0652513	1.03525	2	0.0275359	0.0187164	0.261899	0	0	0	0	1	0.0159002	0.00992147	0.200281	7	0.102565	0.069908	0.831735	2	0.0371364	0.0269147	0.348997	6	0.101636	0.0780877	0.908432	5	0.0889307	0.0656169	0.851545	7	0.135707	0.1055	1.06761
Rev1	1	complement(38091867..38168882)	ENSMUSG00000026082	0.195097	-1.765	-0.819668	0.0195801	0.0478345	1	14	0.350507	0.237011	2.28087	16	0.422494	0.275139	2.76066	14	0.304784	0.207164	1.83329	9	0.253617	0.151952	2.55146	7	0.175993	0.109817	1.40197	12	0.278021	0.189498	1.42583	10	0.293605	0.212791	1.74499	8	0.214279	0.164632	1.21124	7	0.196867	0.145257	1.19216	8	0.245237	0.19065	1.22013
Gm37062	1	complement(38115376..38116386)	ENSMUSG00000103804	0	#N/A	#N/A	#N/A	#N/A	#N/A	0	0	0	0	0	0	0	0	0	0	0	0	0	0	0	0	0	0	0	0	0	0	0	0	0	0	0	0	0	0	0	0	0	0	0	0	0	0	0	0
Gm5099	1	38171164..38198973	ENSMUSG00000102716	0	#N/A	#N/A	#N/A	#N/A	#N/A	0	0	0	0	0	0	0	0	0	0	0	0	0	0	0	0	0	0	0	0	0	0	0	0	0	0	0	0	0	0	0	0	0	0	0	0	0	0	0	0
Aff3	1	complement(38216407..38704036)	ENSMUSG00000037138	0.198673	-4.14158	-2.05018	7.62921e-05	0.000371869	1	9	0.208868	0.141236	1.46628	10	0.244772	0.159402	1.72542	35	0.706307	0.480083	4.58324	2	0.0522428	0.0313007	0.566991	6	0.139833	0.0872534	1.20169	20	0.429524	0.292762	2.37639	7	0.190512	0.138074	1.22149	1	0.0248285	0.019076	0.151405	2	0.0521395	0.0384708	0.340618	3	0.0852471	0.0662719	0.457548
Gm16150	1	38274501..38285747	ENSMUSG00000085391	0.0190826	-2.47589	-1.30795	0.524974	#N/A	1	1	0.169324	0.114496	0.16292	0	0	0	0	0	0	0	0	0	0	0	0	0	0	0	0	0	0	0	0	0	0	0	0	0	0	0	0	0	0	0	0	0	0	0	0
Gm16151	1	38346983..38351011	ENSMUSG00000085280	0.0272353	-2.47589	-1.30795	0.524974	#N/A	1	1	0.241664	0.163412	0.16292	0	0	0	0	0	0	0	0	0	0	0	0	0	0	0	0	0	0	0	0	0	0	0	0	0	0	0	0	0	0	0	0	0	0	0	0
Gm16152	1	38424030..38433055	ENSMUSG00000087131	0	#N/A	#N/A	#N/A	#N/A	#N/A	0	0	0	0	0	0	0	0	0	0	0	0	0	0	0	0	0	0	0	0	0	0	0	0	0	0	0	0	0	0	0	0	0	0	0	0	0	0	0	0
2610300A13Rik	1	38806265..38806767	ENSMUSG00000103531	0	#N/A	#N/A	#N/A	#N/A	#N/A	0	0	0	0	0	0	0	0	0	0	0	0	0	0	0	0	0	0	0	0	0	0	0	0	0	0	0	0	0	0	0	0	0	0	0	0	0	0	0	0
Lonrf2	1	complement(38832726..38875792)	ENSMUSG00000048814	0.00214859	-2.47596	-1.30799	0.524958	#N/A	1	0	0	0	0	0	0	0	0	0	0	0	0	0	0	0	0	1	0.0206601	0.0128916	0.200281	0	0	0	0	0	0	0	0	0	0	0	0	0	0	0	0	0	0	0	0
Chst10	1	complement(38902948..38937242)	ENSMUSG00000026080	0.0665213	-3.02306	-1.59601	0.00241467	0.00815282	1	3	0.038722	0.0261836	0.488759	8	0.108908	0.0709234	1.38033	4	0.0448944	0.0305151	0.523798	6	0.0871674	0.0522254	1.70097	10	0.129618	0.0808793	2.00281	17	0.203054	0.138401	2.01993	3	0.0454101	0.0329111	0.523496	3	0.0414265	0.0318284	0.454216	3	0.0434975	0.0320944	0.510927	1	0.0158039	0.0122861	0.152516
Gm37707	1	38923835..38927153	ENSMUSG00000103647	0	#N/A	#N/A	#N/A	#N/A	#N/A	0	0	0	0	0	0	0	0	0	0	0	0	0	0	0	0	0	0	0	0	0	0	0	0	0	0	0	0	0	0	0	0	0	0	0	0	0	0	0	0
Nms	1	38978230..38989357	ENSMUSG00000067604	0	#N/A	#N/A	#N/A	#N/A	#N/A	0	0	0	0	0	0	0	0	0	0	0	0	0	0	0	0	0	0	0	0	0	0	0	0	0	0	0	0	0	0	0	0	0	0	0	0	0	0	0	0
Pdcl3	1	39024689..39036319	ENSMUSG00000026078	0.010821	1.60378	0.681477	0.622879	#N/A	1	0	0	0	0	0	0	0	0	1	0.0318272	0.0216332	0.13095	0	0	0	0	0	0	0	0	0	0	0	0	0	0	0	0	1	0.0391583	0.0300857	0.151405	0	0	0	0	1	0.0448158	0.0348403	0.152516
Gm37309	1	39031759..39033397	ENSMUSG00000103046	0	#N/A	#N/A	#N/A	#N/A	#N/A	0	0	0	0	0	0	0	0	0	0	0	0	0	0	0	0	0	0	0	0	0	0	0	0	0	0	0	0	0	0	0	0	0	0	0	0	0	0	0	0
Gm37821	1	complement(39087729..39096718)	ENSMUSG00000104188	0	#N/A	#N/A	#N/A	#N/A	#N/A	0	0	0	0	0	0	0	0	0	0	0	0	0	0	0	0	0	0	0	0	0	0	0	0	0	0	0	0	0	0	0	0	0	0	0	0	0	0	0	0
Gm37091	1	complement(39120333..39122419)	ENSMUSG00000103182	0	#N/A	#N/A	#N/A	#N/A	#N/A	0	0	0	0	0	0	0	0	0	0	0	0	0	0	0	0	0	0	0	0	0	0	0	0	0	0	0	0	0	0	0	0	0	0	0	0	0	0	0	0
Mir6349	1	complement(39225977..39226073)	ENSMUSG00000098833	0	#N/A	#N/A	#N/A	#N/A	#N/A	0	0	0	0	0	0	0	0	0	0	0	0	0	0	0	0	0	0	0	0	0	0	0	0	0	0	0	0	0	0	0	0	0	0	0	0	0	0	0	0
Npas2	1	39232812..39402317	ENSMUSG00000026077	0.0136194	-6.54165	-2.70966	0.148967	#N/A	1	0	0	0	0	1	0.0339953	0.0221386	0.172542	1	0.0280273	0.0190504	0.13095	0	0	0	0	1	0.0323679	0.020197	0.200281	1	0.0298273	0.0203302	0.118819	0	0	0	0	0	0	0	0	0	0	0	0	0	0	0	0
Rpl31	1	39406923..39410992	ENSMUSG00000073702	38.7884	8.09075	3.01627	1.94419e-15	3.73307e-14	2.97403e-11	127	11.8001	7.97916	20.6908	60	5.87984	3.82909	10.3525	78	6.3019	4.28346	10.2141	16	1.67328	1.00253	4.53593	33	3.0791	1.92131	6.60928	48	4.12715	2.81305	5.70333	564	61.4548	44.5396	98.4172	685	68.0915	52.3153	103.713	502	52.3953	38.6595	85.4952	904	102.844	79.9518	137.874
Tbc1d8	1	complement(39410573..39517836)	ENSMUSG00000003134	0.0741141	-2.54273	-1.34638	0.0360982	0.0780984	1	8	0.235806	0.159451	1.30336	4	0.124353	0.0809818	0.690166	2	0.0512613	0.0348428	0.261899	2	0.0663531	0.0397547	0.566991	4	0.1184	0.0738798	0.801125	3	0.0818301	0.0557751	0.356458	1	0.0345668	0.0250524	0.174499	3	0.0946033	0.0726846	0.454216	3	0.0993328	0.0732921	0.510927	0	0	0	0
Gm37265	1	complement(39458129..39459013)	ENSMUSG00000102607	0	#N/A	#N/A	#N/A	#N/A	#N/A	0	0	0	0	0	0	0	0	0	0	0	0	0	0	0	0	0	0	0	0	0	0	0	0	0	0	0	0	0	0	0	0	0	0	0	0	0	0	0	0
Gm24826	1	39558614..39558828	ENSMUSG00000065629	0.0750109	-2.47596	-1.30799	0.524958	#N/A	1	0	0	0	0	0	0	0	0	0	0	0	0	0	0	0	0	1	0.721277	0.450065	0.200281	0	0	0	0	0	0	0	0	0	0	0	0	0	0	0	0	0	0	0	0
gene:ENSMUSG00002076218	1	39558614..39558829	ENSMUSG00002076218	0	#N/A	#N/A	#N/A	#N/A	#N/A	0	0	0	0	0	0	0	0	0	0	0	0	0	0	0	0	0	0	0	0	0	0	0	0	0	0	0	0	0	0	0	0	0	0	0	0	0	0	0	0
Cnot11	1	39574073..39585970	ENSMUSG00000003135	0.1209	1.44189	0.527958	0.381568	0.485732	1	0	0	0	0	2	0.0928572	0.0604709	0.345083	4	0.153112	0.104071	0.523798	0	0	0	0	4	0.176824	0.110335	0.801125	4	0.162945	0.111063	0.475277	4	0.206494	0.149657	0.697995	6	0.28257	0.217101	0.908432	0	0	0	0	6	0.323395	0.25141	0.915096
Gm15832	1	complement(39586651..39591083)	ENSMUSG00000085894	0.0370211	-6.54137	-2.70959	0.148977	#N/A	1	0	0	0	0	2	0.177807	0.115792	0.345083	0	0	0	0	0	0	0	0	0	0	0	0	2	0.156007	0.106334	0.237639	0	0	0	0	0	0	0	0	0	0	0	0	0	0	0	0
Snord89	1	complement(39587826..39587935)	ENSMUSG00000077704	0	#N/A	#N/A	#N/A	#N/A	#N/A	0	0	0	0	0	0	0	0	0	0	0	0	0	0	0	0	0	0	0	0	0	0	0	0	0	0	0	0	0	0	0	0	0	0	0	0	0	0	0	0
Rnf149	1	complement(39590377..39616486)	ENSMUSG00000048234	0.248329	-3.75057	-1.90711	0.000479941	0.00195906	1	6	0.326476	0.220761	0.977517	4	0.229558	0.149494	0.690166	8	0.378517	0.257282	1.0476	3	0.183733	0.110082	0.850487	12	0.655706	0.40915	2.40338	10	0.503533	0.343206	1.18819	2	0.127622	0.0924944	0.348997	4	0.232853	0.178903	0.605622	1	0.0611234	0.0450995	0.170309	2	0.133247	0.103588	0.305032
Gm23722	1	complement(39612827..39612956)	ENSMUSG00000064936	0	#N/A	#N/A	#N/A	#N/A	#N/A	0	0	0	0	0	0	0	0	0	0	0	0	0	0	0	0	0	0	0	0	0	0	0	0	0	0	0	0	0	0	0	0	0	0	0	0	0	0	0	0
Creg2	1	complement(39657574..39690642)	ENSMUSG00000050967	0	#N/A	#N/A	#N/A	#N/A	#N/A	0	0	0	0	0	0	0	0	0	0	0	0	0	0	0	0	0	0	0	0	0	0	0	0	0	0	0	0	0	0	0	0	0	0	0	0	0	0	0	0
D930019O06Rik	1	39689344..39696550	ENSMUSG00000097083	0	#N/A	#N/A	#N/A	#N/A	#N/A	0	0	0	0	0	0	0	0	0	0	0	0	0	0	0	0	0	0	0	0	0	0	0	0	0	0	0	0	0	0	0	0	0	0	0	0	0	0	0	0
Rfx8	1	complement(39704461..39760157)	ENSMUSG00000057173	0	#N/A	#N/A	#N/A	#N/A	#N/A	0	0	0	0	0	0	0	0	0	0	0	0	0	0	0	0	0	0	0	0	0	0	0	0	0	0	0	0	0	0	0	0	0	0	0	0	0	0	0	0
Gm3646	1	complement(39843308..39844492)	ENSMUSG00000091937	0	#N/A	#N/A	#N/A	#N/A	#N/A	0	0	0	0	0	0	0	0	0	0	0	0	0	0	0	0	0	0	0	0	0	0	0	0	0	0	0	0	0	0	0	0	0	0	0	0	0	0	0	0
1700066B17Rik	1	complement(39878335..39886494)	ENSMUSG00000101634	0	#N/A	#N/A	#N/A	#N/A	#N/A	0	0	0	0	0	0	0	0	0	0	0	0	0	0	0	0	0	0	0	0	0	0	0	0	0	0	0	0	0	0	0	0	0	0	0	0	0	0	0	0
Map4k4	1	39940073..40065470	ENSMUSG00000026074	0.152615	-5.22501	-2.38543	5.49237e-08	4.50384e-07	0.000840168	14	0.225694	0.152613	2.28087	12	0.204036	0.132873	2.0705	22	0.308397	0.20962	2.88089	6	0.108871	0.0652286	1.70097	8	0.129512	0.0808135	1.60225	27	0.402795	0.274543	3.20812	2	0.0378109	0.0274036	0.348997	3	0.051741	0.0397531	0.454216	4	0.0724369	0.0534471	0.681236	3	0.0592164	0.0460354	0.457548
4930456G14Rik	1	complement(40088199..40089528)	ENSMUSG00000102985	0	#N/A	#N/A	#N/A	#N/A	#N/A	0	0	0	0	0	0	0	0	0	0	0	0	0	0	0	0	0	0	0	0	0	0	0	0	0	0	0	0	0	0	0	0	0	0	0	0	0	0	0	0
Il1r2	1	40113239..40164391	ENSMUSG00000026073	0.0437424	-3.17727	-1.66779	0.19022	#N/A	1	1	0.0809346	0.0547276	0.16292	0	0	0	0	0	0	0	0	1	0.0910964	0.0545794	0.283496	0	0	0	0	3	0.22469	0.153148	0.356458	0	0	0	0	1	0.0865875	0.066526	0.151405	0	0	0	0	0	0	0	0
Gm16894	1	complement(40115388..40125011)	ENSMUSG00000097899	0	#N/A	#N/A	#N/A	#N/A	#N/A	0	0	0	0	0	0	0	0	0	0	0	0	0	0	0	0	0	0	0	0	0	0	0	0	0	0	0	0	0	0	0	0	0	0	0	0	0	0	0	0
Gm37347	1	40127671..40130741	ENSMUSG00000102975	0	#N/A	#N/A	#N/A	#N/A	#N/A	0	0	0	0	0	0	0	0	0	0	0	0	0	0	0	0	0	0	0	0	0	0	0	0	0	0	0	0	0	0	0	0	0	0	0	0	0	0	0	0
Il1r1	1	40264240..40356417	ENSMUSG00000026072	0.00511834	-1.54145	-0.624286	0.657482	#N/A	1	0	0	0	0	0	0	0	0	1	0.0211031	0.014344	0.13095	1	0.027316	0.0163661	0.283496	0	0	0	0	0	0	0	0	0	0	0	0	0	0	0	0	0	0	0	0	0	0	0	0
Gm38070	1	40277180..40283659	ENSMUSG00000103560	0	#N/A	#N/A	#N/A	#N/A	#N/A	0	0	0	0	0	0	0	0	0	0	0	0	0	0	0	0	0	0	0	0	0	0	0	0	0	0	0	0	0	0	0	0	0	0	0	0	0	0	0	0
Il1rl2	1	40363770..40406722	ENSMUSG00000070942	0.0138173	-1.69559	-0.761785	0.425847	0.528665	1	0	0	0	0	0	0	0	0	3	0.0591364	0.0401955	0.392849	0	0	0	0	2	0.0455298	0.0284099	0.400563	1	0.0209781	0.0142986	0.118819	1	0.0265848	0.0192674	0.174499	1	0.0242526	0.0186335	0.151405	0	0	0	0	0	0	0	0
Il1rl1	1	40468730..40504575	ENSMUSG00000026069	0.0174373	-1.53971	-0.622654	0.495671	0.595688	1	0	0	0	0	3	0.0708753	0.0461558	0.517625	0	0	0	0	2	0.0504241	0.030211	0.566991	0	0	0	0	2	0.0414571	0.028257	0.237639	1	0.0262686	0.0190382	0.174499	0	0	0	0	0	0	0	0	2	0.0548529	0.0426432	0.305032
Il18r1	1	40504712..40540014	ENSMUSG00000026070	0.0167038	-1.44732	-0.533388	0.579412	0.672338	1	0	0	0	0	1	0.0338118	0.0220191	0.172542	2	0.0557521	0.0378952	0.261899	0	0	0	0	1	0.0321932	0.020088	0.200281	1	0.0296663	0.0202204	0.118819	1	0.0375951	0.0272472	0.174499	1	0.0342971	0.0263507	0.151405	1	0.0360117	0.026571	0.170309	0	0	0	0
Il18rap	1	40554522..40590865	ENSMUSG00000026068	0.0533642	-3.12045	-1.64175	0.0117382	0.0315481	1	2	0.0457415	0.0309301	0.325839	3	0.0723659	0.0471264	0.517625	4	0.0795492	0.0540703	0.523798	1	0.0257423	0.0154232	0.283496	5	0.114836	0.0716558	1.00141	7	0.148151	0.100979	0.831735	0	0	0	0	1	0.0244682	0.0187991	0.151405	2	0.0513828	0.0379124	0.340618	0	0	0	0
Gm35801	1	complement(40611348..40619822)	ENSMUSG00000104441	0	#N/A	#N/A	#N/A	#N/A	#N/A	0	0	0	0	0	0	0	0	0	0	0	0	0	0	0	0	0	0	0	0	0	0	0	0	0	0	0	0	0	0	0	0	0	0	0	0	0	0	0	0
Slc9a4	1	40619241..40669885	ENSMUSG00000026065	0	#N/A	#N/A	#N/A	#N/A	#N/A	0	0	0	0	0	0	0	0	0	0	0	0	0	0	0	0	0	0	0	0	0	0	0	0	0	0	0	0	0	0	0	0	0	0	0	0	0	0	0	0
Gm37435	1	complement(40622055..40626001)	ENSMUSG00000102676	0	#N/A	#N/A	#N/A	#N/A	#N/A	0	0	0	0	0	0	0	0	0	0	0	0	0	0	0	0	0	0	0	0	0	0	0	0	0	0	0	0	0	0	0	0	0	0	0	0	0	0	0	0
Slc9a2	1	40719734..40808433	ENSMUSG00000026062	0	#N/A	#N/A	#N/A	#N/A	#N/A	0	0	0	0	0	0	0	0	0	0	0	0	0	0	0	0	0	0	0	0	0	0	0	0	0	0	0	0	0	0	0	0	0	0	0	0	0	0	0	0
Gm37623	1	complement(40730602..40736796)	ENSMUSG00000103679	0	#N/A	#N/A	#N/A	#N/A	#N/A	0	0	0	0	0	0	0	0	0	0	0	0	0	0	0	0	0	0	0	0	0	0	0	0	0	0	0	0	0	0	0	0	0	0	0	0	0	0	0	0
Gm37915	1	40810545..40824503	ENSMUSG00000103270	0	#N/A	#N/A	#N/A	#N/A	#N/A	0	0	0	0	0	0	0	0	0	0	0	0	0	0	0	0	0	0	0	0	0	0	0	0	0	0	0	0	0	0	0	0	0	0	0	0	0	0	0	0
Mfsd9	1	complement(40811198..40829847)	ENSMUSG00000041945	0.00656332	-1.54136	-0.624206	0.657532	#N/A	1	1	0.0301314	0.0203747	0.16292	0	0	0	0	0	0	0	0	0	0	0	0	0	0	0	0	1	0.0278834	0.0190052	0.118819	0	0	0	0	0	0	0	0	0	0	0	0	0	0	0	0
Tmem182	1	40844761..40896047	ENSMUSG00000079588	0	#N/A	#N/A	#N/A	#N/A	#N/A	0	0	0	0	0	0	0	0	0	0	0	0	0	0	0	0	0	0	0	0	0	0	0	0	0	0	0	0	0	0	0	0	0	0	0	0	0	0	0	0
4930448I06Rik	1	complement(41206747..41220412)	ENSMUSG00000104072	0	#N/A	#N/A	#N/A	#N/A	#N/A	0	0	0	0	0	0	0	0	0	0	0	0	0	0	0	0	0	0	0	0	0	0	0	0	0	0	0	0	0	0	0	0	0	0	0	0	0	0	0	0
Gm28634	1	complement(41566091..41568703)	ENSMUSG00000100185	0	#N/A	#N/A	#N/A	#N/A	#N/A	0	0	0	0	0	0	0	0	0	0	0	0	0	0	0	0	0	0	0	0	0	0	0	0	0	0	0	0	0	0	0	0	0	0	0	0	0	0	0	0
Gm29260	1	41820968..41978720	ENSMUSG00000100832	0	#N/A	#N/A	#N/A	#N/A	#N/A	0	0	0	0	0	0	0	0	0	0	0	0	0	0	0	0	0	0	0	0	0	0	0	0	0	0	0	0	0	0	0	0	0	0	0	0	0	0	0	0
Gm9915	1	42268886..42270268	ENSMUSG00000053640	0	#N/A	#N/A	#N/A	#N/A	#N/A	0	0	0	0	0	0	0	0	0	0	0	0	0	0	0	0	0	0	0	0	0	0	0	0	0	0	0	0	0	0	0	0	0	0	0	0	0	0	0	0
Gm29664	1	complement(42277393..42277855)	ENSMUSG00000101919	0	#N/A	#N/A	#N/A	#N/A	#N/A	0	0	0	0	0	0	0	0	0	0	0	0	0	0	0	0	0	0	0	0	0	0	0	0	0	0	0	0	0	0	0	0	0	0	0	0	0	0	0	0
Gm28175	1	42301015..42343572	ENSMUSG00000101299	0	#N/A	#N/A	#N/A	#N/A	#N/A	0	0	0	0	0	0	0	0	0	0	0	0	0	0	0	0	0	0	0	0	0	0	0	0	0	0	0	0	0	0	0	0	0	0	0	0	0	0	0	0
Gm28140	1	complement(42363750..42395097)	ENSMUSG00000100180	0	#N/A	#N/A	#N/A	#N/A	#N/A	0	0	0	0	0	0	0	0	0	0	0	0	0	0	0	0	0	0	0	0	0	0	0	0	0	0	0	0	0	0	0	0	0	0	0	0	0	0	0	0
Gm37047	1	42530973..42534823	ENSMUSG00000103106	0	#N/A	#N/A	#N/A	#N/A	#N/A	0	0	0	0	0	0	0	0	0	0	0	0	0	0	0	0	0	0	0	0	0	0	0	0	0	0	0	0	0	0	0	0	0	0	0	0	0	0	0	0
Pantr1	1	complement(42629942..42734002)	ENSMUSG00000060424	0	#N/A	#N/A	#N/A	#N/A	#N/A	0	0	0	0	0	0	0	0	0	0	0	0	0	0	0	0	0	0	0	0	0	0	0	0	0	0	0	0	0	0	0	0	0	0	0	0	0	0	0	0
4930420N18Rik	1	42690886..42691561	ENSMUSG00000104199	0	#N/A	#N/A	#N/A	#N/A	#N/A	0	0	0	0	0	0	0	0	0	0	0	0	0	0	0	0	0	0	0	0	0	0	0	0	0	0	0	0	0	0	0	0	0	0	0	0	0	0	0	0
Pou3f3	1	42734085..42742336	ENSMUSG00000045515	0	#N/A	#N/A	#N/A	#N/A	#N/A	0	0	0	0	0	0	0	0	0	0	0	0	0	0	0	0	0	0	0	0	0	0	0	0	0	0	0	0	0	0	0	0	0	0	0	0	0	0	0	0
Gm20646	1	42734085..42783951	ENSMUSG00000093436	0	#N/A	#N/A	#N/A	#N/A	#N/A	0	0	0	0	0	0	0	0	0	0	0	0	0	0	0	0	0	0	0	0	0	0	0	0	0	0	0	0	0	0	0	0	0	0	0	0	0	0	0	0
Pantr2	1	complement(42746221..42752614)	ENSMUSG00000097063	0	#N/A	#N/A	#N/A	#N/A	#N/A	0	0	0	0	0	0	0	0	0	0	0	0	0	0	0	0	0	0	0	0	0	0	0	0	0	0	0	0	0	0	0	0	0	0	0	0	0	0	0	0
Dalir	1	42789872..42792041	ENSMUSG00000099784	0	#N/A	#N/A	#N/A	#N/A	#N/A	0	0	0	0	0	0	0	0	0	0	0	0	0	0	0	0	0	0	0	0	0	0	0	0	0	0	0	0	0	0	0	0	0	0	0	0	0	0	0	0
Mrps9	1	42890393..42944843	ENSMUSG00000060679	0.0203445	-1.26348	-0.337406	0.707454	0.776701	1	3	0.0803869	0.0543572	0.488759	0	0	0	0	1	0.0233002	0.0158373	0.13095	1	0.03016	0.01807	0.283496	0	0	0	0	2	0.0495931	0.0338025	0.237639	4	0.125695	0.0910981	0.697995	0	0	0	0	0	0	0	0	1	0.032809	0.025506	0.152516
Gm23126	1	complement(42905845..42905978)	ENSMUSG00000077448	0	#N/A	#N/A	#N/A	#N/A	#N/A	0	0	0	0	0	0	0	0	0	0	0	0	0	0	0	0	0	0	0	0	0	0	0	0	0	0	0	0	0	0	0	0	0	0	0	0	0	0	0	0
Gpr45	1	42992032..43074616	ENSMUSG00000041907	0	#N/A	#N/A	#N/A	#N/A	#N/A	0	0	0	0	0	0	0	0	0	0	0	0	0	0	0	0	0	0	0	0	0	0	0	0	0	0	0	0	0	0	0	0	0	0	0	0	0	0	0	0
gene:ENSMUSG00002075628	1	43076005..43076089	ENSMUSG00002075628	0	#N/A	#N/A	#N/A	#N/A	#N/A	0	0	0	0	0	0	0	0	0	0	0	0	0	0	0	0	0	0	0	0	0	0	0	0	0	0	0	0	0	0	0	0	0	0	0	0	0	0	0	0
Tgfbrap1	1	complement(43086360..43137797)	ENSMUSG00000070939	0.0256717	-1.52386	-0.607727	0.293865	0.398471	1	1	0.0140743	0.00951697	0.16292	3	0.0445329	0.0290009	0.517625	3	0.036715	0.0249555	0.392849	3	0.0475242	0.0284736	0.850487	1	0.0141337	0.00881918	0.200281	6	0.0781458	0.0532639	0.712916	1	0.0165052	0.0119622	0.174499	2	0.0301147	0.0231374	0.302811	3	0.0474302	0.0349961	0.510927	2	0.0344656	0.0267938	0.305032
Gm28782	1	43095427..43096294	ENSMUSG00000100269	0	#N/A	#N/A	#N/A	#N/A	#N/A	0	0	0	0	0	0	0	0	0	0	0	0	0	0	0	0	0	0	0	0	0	0	0	0	0	0	0	0	0	0	0	0	0	0	0	0	0	0	0	0
8430432A02Rik	1	43131748..43132995	ENSMUSG00000041878	0.017528	1.00389	0.00559749	0.997108	#N/A	1	0	0	0	0	0	0	0	0	1	0.107595	0.0731335	0.13095	0	0	0	0	0	0	0	0	0	0	0	0	1	0.145109	0.105168	0.174499	0	0	0	0	0	0	0	0	0	0	0	0
AI597479	1	43137870..43155107	ENSMUSG00000010290	0.0195794	1.05203	0.0731802	0.944695	#N/A	1	1	0.0446568	0.0301967	0.16292	0	0	0	0	2	0.0776628	0.0527881	0.261899	0	0	0	0	0	0	0	0	0	0	0	0	1	0.05237	0.0379553	0.174499	0	0	0	0	1	0.0501643	0.0370134	0.170309	1	0.0546784	0.0425075	0.152516
Fhl2	1	complement(43162234..43236144)	ENSMUSG00000008136	0.0276422	-5.18706	-2.37492	0.213068	#N/A	1	1	0.0814039	0.0550449	0.16292	1	0.0858574	0.0559124	0.172542	0	0	0	0	1	0.0916246	0.0548959	0.283496	0	0	0	0	0	0	0	0	0	0	0	0	0	0	0	0	0	0	0	0	0	0	0	0
Gm29040	1	complement(43289316..43342085)	ENSMUSG00000099576	0	#N/A	#N/A	#N/A	#N/A	#N/A	0	0	0	0	0	0	0	0	0	0	0	0	0	0	0	0	0	0	0	0	0	0	0	0	0	0	0	0	0	0	0	0	0	0	0	0	0	0	0	0
Nck2	1	43483739..43609675	ENSMUSG00000066877	1.25007	-2.21312	-1.14608	2.01878e-05	0.000109769	0.308812	60	2.07977	1.40633	9.77517	74	2.70539	1.76181	12.7681	43	1.29607	0.880951	5.63083	45	1.75568	1.05189	12.7573	39	1.35756	0.847093	7.81097	71	2.27746	1.55231	8.43617	18	0.731699	0.530301	3.14098	27	1.00127	0.769282	4.08795	33	1.28495	0.948092	5.6202	18	0.763952	0.593903	2.74529
Gm37536	1	43527607..43530097	ENSMUSG00000103422	0	#N/A	#N/A	#N/A	#N/A	#N/A	0	0	0	0	0	0	0	0	0	0	0	0	0	0	0	0	0	0	0	0	0	0	0	0	0	0	0	0	0	0	0	0	0	0	0	0	0	0	0	0
Gm38228	1	43599433..43600725	ENSMUSG00000103945	0	#N/A	#N/A	#N/A	#N/A	#N/A	0	0	0	0	0	0	0	0	0	0	0	0	0	0	0	0	0	0	0	0	0	0	0	0	0	0	0	0	0	0	0	0	0	0	0	0	0	0	0	0
Ecrg4	1	43769762..43781738	ENSMUSG00000026051	0	#N/A	#N/A	#N/A	#N/A	#N/A	0	0	0	0	0	0	0	0	0	0	0	0	0	0	0	0	0	0	0	0	0	0	0	0	0	0	0	0	0	0	0	0	0	0	0	0	0	0	0	0
Gm29155	1	complement(43781121..43783055)	ENSMUSG00000100764	0	#N/A	#N/A	#N/A	#N/A	#N/A	0	0	0	0	0	0	0	0	0	0	0	0	0	0	0	0	0	0	0	0	0	0	0	0	0	0	0	0	0	0	0	0	0	0	0	0	0	0	0	0
Gm29157	1	43782075..43782686	ENSMUSG00000100635	0.0288851	-2.47591	-1.30796	0.524969	#N/A	1	0	0	0	0	1	0.26613	0.17331	0.172542	0	0	0	0	0	0	0	0	0	0	0	0	0	0	0	0	0	0	0	0	0	0	0	0	0	0	0	0	0	0	0	0
Gm29156	1	complement(43784944..43785442)	ENSMUSG00000100480	0	#N/A	#N/A	#N/A	#N/A	#N/A	0	0	0	0	0	0	0	0	0	0	0	0	0	0	0	0	0	0	0	0	0	0	0	0	0	0	0	0	0	0	0	0	0	0	0	0	0	0	0	0
Uxs1	1	complement(43786126..43866960)	ENSMUSG00000057363	0.180636	-2.10155	-1.07146	0.00996525	0.0275665	1	5	0.151484	0.102433	0.814598	7	0.223681	0.145666	1.20779	11	0.289792	0.196974	1.44045	7	0.238706	0.143018	1.98447	9	0.273822	0.170861	1.80253	17	0.476622	0.324864	2.01993	4	0.142119	0.103001	0.697995	4	0.129652	0.0996127	0.605622	3	0.1021	0.0753339	0.510927	7	0.259672	0.201871	1.06761
Gm26352	1	43942088..43942212	ENSMUSG00000088848	0	#N/A	#N/A	#N/A	#N/A	#N/A	0	0	0	0	0	0	0	0	0	0	0	0	0	0	0	0	0	0	0	0	0	0	0	0	0	0	0	0	0	0	0	0	0	0	0	0	0	0	0	0
gene:ENSMUSG00002075225	1	complement(43957937..43958046)	ENSMUSG00002075225	0	#N/A	#N/A	#N/A	#N/A	#N/A	0	0	0	0	0	0	0	0	0	0	0	0	0	0	0	0	0	0	0	0	0	0	0	0	0	0	0	0	0	0	0	0	0	0	0	0	0	0	0	0
Tpp2	1	43972807..44042160	ENSMUSG00000041763	0.0672918	-1.06284	-0.0879296	0.850225	0.891085	1	2	0.0306456	0.0207224	0.325839	13	0.210094	0.136819	2.24304	9	0.119916	0.0815078	1.17855	1	0.0172467	0.0103331	0.283496	3	0.0461623	0.0288045	0.600844	7	0.0992576	0.0676536	0.831735	7	0.125786	0.0911636	1.22149	4	0.0655721	0.0503797	0.605622	8	0.1377	0.101601	1.36247	7	0.13133	0.102097	1.06761
Mettl21c	1	complement(44048568..44059194)	ENSMUSG00000047343	0.00707524	-3.83094	-1.9377	0.322136	#N/A	1	0	0	0	0	0	0	0	0	2	0.0624554	0.0424515	0.261899	0	0	0	0	0	0	0	0	0	0	0	0	0	0	0	0	0	0	0	0	0	0	0	0	0	0	0	0
Gm8251	1	complement(44095032..44118906)	ENSMUSG00000091844	0.00122272	1.00381	0.005489	0.997164	#N/A	1	0	0	0	0	1	0.00812894	0.00529377	0.172542	0	0	0	0	0	0	0	0	0	0	0	0	0	0	0	0	0	0	0	0	0	0	0	0	0	0	0	0	1	0.00943692	0.00733635	0.152516
Tex30	1	complement(44125773..44141601)	ENSMUSG00000026049	0.0219681	1.03634	0.0515018	0.966648	#N/A	1	0	0	0	0	0	0	0	0	1	0.0697191	0.0473887	0.13095	1	0.090245	0.0540693	0.283496	0	0	0	0	0	0	0	0	0	0	0	0	2	0.171557	0.131808	0.302811	0	0	0	0	0	0	0	0
Gm29247	1	complement(44130623..44149950)	ENSMUSG00000101104	0	#N/A	#N/A	#N/A	#N/A	#N/A	0	0	0	0	0	0	0	0	0	0	0	0	0	0	0	0	0	0	0	0	0	0	0	0	0	0	0	0	0	0	0	0	0	0	0	0	0	0	0	0
Poglut2	1	complement(44145706..44157968)	ENSMUSG00000026047	0.00544025	-2.47589	-1.30795	0.524974	#N/A	1	1	0.0482723	0.0326415	0.16292	0	0	0	0	0	0	0	0	0	0	0	0	0	0	0	0	0	0	0	0	0	0	0	0	0	0	0	0	0	0	0	0	0	0	0	0
Bivm	1	44158117..44183930	ENSMUSG00000041684	0.00361668	-2.47579	-1.30789	0.524995	#N/A	1	0	0	0	0	0	0	0	0	1	0.0319256	0.0217001	0.13095	0	0	0	0	0	0	0	0	0	0	0	0	0	0	0	0	0	0	0	0	0	0	0	0	0	0	0	0
Ercc5	1	44186904..44220420	ENSMUSG00000026048	0.0367991	-2.20033	-1.13772	0.182075	0.272265	1	1	0.0263341	0.017807	0.16292	1	0.0277748	0.0180876	0.172542	0	0	0	0	2	0.059281	0.0355176	0.566991	1	0.0264452	0.0165014	0.200281	8	0.194956	0.132881	0.950554	0	0	0	0	3	0.0845203	0.0649377	0.454216	1	0.0295819	0.0218268	0.170309	0	0	0	0
Mettl21e	1	complement(44243230..44258121)	ENSMUSG00000046828	0	#N/A	#N/A	#N/A	#N/A	#N/A	0	0	0	0	0	0	0	0	0	0	0	0	0	0	0	0	0	0	0	0	0	0	0	0	0	0	0	0	0	0	0	0	0	0	0	0	0	0	0	0
Gm28893	1	44431969..44433607	ENSMUSG00000100769	0	#N/A	#N/A	#N/A	#N/A	#N/A	0	0	0	0	0	0	0	0	0	0	0	0	0	0	0	0	0	0	0	0	0	0	0	0	0	0	0	0	0	0	0	0	0	0	0	0	0	0	0	0
Gulp1	1	44590671..44835998	ENSMUSG00000056870	0.00751439	1.00397	0.00571816	0.997046	#N/A	1	0	0	0	0	0	0	0	0	0	0	0	0	0	0	0	0	0	0	0	0	1	0.0380262	0.0259185	0.118819	0	0	0	0	0	0	0	0	0	0	0	0	0	0	0	0
Gm37626	1	44600045..44604607	ENSMUSG00000102319	0	#N/A	#N/A	#N/A	#N/A	#N/A	0	0	0	0	0	0	0	0	0	0	0	0	0	0	0	0	0	0	0	0	0	0	0	0	0	0	0	0	0	0	0	0	0	0	0	0	0	0	0	0
4930521E06Rik	1	complement(44778836..44784109)	ENSMUSG00000101701	0	#N/A	#N/A	#N/A	#N/A	#N/A	0	0	0	0	0	0	0	0	0	0	0	0	0	0	0	0	0	0	0	0	0	0	0	0	0	0	0	0	0	0	0	0	0	0	0	0	0	0	0	0
Gm38110	1	44796102..44797652	ENSMUSG00000103071	0	#N/A	#N/A	#N/A	#N/A	#N/A	0	0	0	0	0	0	0	0	0	0	0	0	0	0	0	0	0	0	0	0	0	0	0	0	0	0	0	0	0	0	0	0	0	0	0	0	0	0	0	0
Col3a1	1	45350698..45388866	ENSMUSG00000026043	0.0022285	1.00385	0.00553829	0.997139	#N/A	1	1	0.0157318	0.0106378	0.16292	0	0	0	0	0	0	0	0	0	0	0	0	0	0	0	0	0	0	0	0	1	0.018449	0.013371	0.174499	0	0	0	0	0	0	0	0	0	0	0	0
gene:ENSMUSG00002074901	1	45350833..45350973	ENSMUSG00002074901	0	#N/A	#N/A	#N/A	#N/A	#N/A	0	0	0	0	0	0	0	0	0	0	0	0	0	0	0	0	0	0	0	0	0	0	0	0	0	0	0	0	0	0	0	0	0	0	0	0	0	0	0	0
Col5a2	1	complement(45413481..45542442)	ENSMUSG00000026042	0	#N/A	#N/A	#N/A	#N/A	#N/A	0	0	0	0	0	0	0	0	0	0	0	0	0	0	0	0	0	0	0	0	0	0	0	0	0	0	0	0	0	0	0	0	0	0	0	0	0	0	0	0
Gm38211	1	complement(45524996..45532212)	ENSMUSG00000104476	0	#N/A	#N/A	#N/A	#N/A	#N/A	0	0	0	0	0	0	0	0	0	0	0	0	0	0	0	0	0	0	0	0	0	0	0	0	0	0	0	0	0	0	0	0	0	0	0	0	0	0	0	0
Gm23216	1	complement(45724616..45724722)	ENSMUSG00000119267	0	#N/A	#N/A	#N/A	#N/A	#N/A	0	0	0	0	0	0	0	0	0	0	0	0	0	0	0	0	0	0	0	0	0	0	0	0	0	0	0	0	0	0	0	0	0	0	0	0	0	0	0	0
Gm23974	1	45786055..45786185	ENSMUSG00000065255	0	#N/A	#N/A	#N/A	#N/A	#N/A	0	0	0	0	0	0	0	0	0	0	0	0	0	0	0	0	0	0	0	0	0	0	0	0	0	0	0	0	0	0	0	0	0	0	0	0	0	0	0	0
Gm23984	1	45812122..45812324	ENSMUSG00000087764	0	#N/A	#N/A	#N/A	#N/A	#N/A	0	0	0	0	0	0	0	0	0	0	0	0	0	0	0	0	0	0	0	0	0	0	0	0	0	0	0	0	0	0	0	0	0	0	0	0	0	0	0	0
Wdr75	1	45834326..45862779	ENSMUSG00000025995	0.022672	-1.8965	-0.923337	0.378696	0.482866	1	0	0	0	0	1	0.0332391	0.0216461	0.172542	5	0.137019	0.0931333	0.654748	1	0.0354718	0.0212525	0.283496	0	0	0	0	0	0	0	0	0	0	0	0	1	0.0337161	0.0259044	0.151405	0	0	0	0	0	0	0	0
Slc40a1	1	complement(45947228..45965683)	ENSMUSG00000025993	0.167205	1.66699	0.737246	0.0353638	0.0768075	1	6	0.102949	0.0696134	0.977517	5	0.0904842	0.0589255	0.862708	11	0.164119	0.111553	1.44045	3	0.0579373	0.0347125	0.850487	10	0.172305	0.107516	2.00281	8	0.127025	0.0865794	0.950554	4	0.0804869	0.0583331	0.697995	15	0.275348	0.211553	2.27108	12	0.231291	0.170656	2.04371	17	0.357147	0.27765	2.59277
Dnah7b	1	46105475..46412710	ENSMUSG00000041144	0	#N/A	#N/A	#N/A	#N/A	#N/A	0	0	0	0	0	0	0	0	0	0	0	0	0	0	0	0	0	0	0	0	0	0	0	0	0	0	0	0	0	0	0	0	0	0	0	0	0	0	0	0
n-R5s211	1	46413357..46413475	ENSMUSG00000119743	0	#N/A	#N/A	#N/A	#N/A	#N/A	0	0	0	0	0	0	0	0	0	0	0	0	0	0	0	0	0	0	0	0	0	0	0	0	0	0	0	0	0	0	0	0	0	0	0	0	0	0	0	0
Dnah7c	1	46464752..46846636	ENSMUSG00000101337	0	#N/A	#N/A	#N/A	#N/A	#N/A	0	0	0	0	0	0	0	0	0	0	0	0	0	0	0	0	0	0	0	0	0	0	0	0	0	0	0	0	0	0	0	0	0	0	0	0	0	0	0	0
Slc39a10	1	complement(46846704..46932012)	ENSMUSG00000025986	0.0178769	-1.09787	-0.134713	0.874692	0.907982	1	2	0.0506721	0.0342642	0.325839	2	0.0534443	0.0348042	0.345083	0	0	0	0	0	0	0	0	0	0	0	0	2	0.0468917	0.0319612	0.237639	0	0	0	0	0	0	0	0	2	0.0569215	0.0419991	0.340618	1	0.0310218	0.0241167	0.152516
Gm28151	1	complement(46888689..46889639)	ENSMUSG00000100213	0.0170701	-2.47573	-1.30786	0.525006	#N/A	1	0	0	0	0	0	0	0	0	0	0	0	0	0	0	0	0	0	0	0	0	1	0.150266	0.10242	0.118819	0	0	0	0	0	0	0	0	0	0	0	0	0	0	0	0
Gm37393	1	complement(46916363..46920232)	ENSMUSG00000103129	0	#N/A	#N/A	#N/A	#N/A	#N/A	0	0	0	0	0	0	0	0	0	0	0	0	0	0	0	0	0	0	0	0	0	0	0	0	0	0	0	0	0	0	0	0	0	0	0	0	0	0	0	0
Gm28826	1	47192621..47228231	ENSMUSG00000101447	0	#N/A	#N/A	#N/A	#N/A	#N/A	0	0	0	0	0	0	0	0	0	0	0	0	0	0	0	0	0	0	0	0	0	0	0	0	0	0	0	0	0	0	0	0	0	0	0	0	0	0	0	0
Gm38090	1	complement(47472983..47474924)	ENSMUSG00000103246	0	#N/A	#N/A	#N/A	#N/A	#N/A	0	0	0	0	0	0	0	0	0	0	0	0	0	0	0	0	0	0	0	0	0	0	0	0	0	0	0	0	0	0	0	0	0	0	0	0	0	0	0	0
Mir6350	1	complement(47506180..47506284)	ENSMUSG00000098876	0	#N/A	#N/A	#N/A	#N/A	#N/A	0	0	0	0	0	0	0	0	0	0	0	0	0	0	0	0	0	0	0	0	0	0	0	0	0	0	0	0	0	0	0	0	0	0	0	0	0	0	0	0
Gm37196	1	47645155..47646060	ENSMUSG00000104067	0	#N/A	#N/A	#N/A	#N/A	#N/A	0	0	0	0	0	0	0	0	0	0	0	0	0	0	0	0	0	0	0	0	0	0	0	0	0	0	0	0	0	0	0	0	0	0	0	0	0	0	0	0
gene:ENSMUSG00002075213	1	complement(47788438..47788558)	ENSMUSG00002075213	0	#N/A	#N/A	#N/A	#N/A	#N/A	0	0	0	0	0	0	0	0	0	0	0	0	0	0	0	0	0	0	0	0	0	0	0	0	0	0	0	0	0	0	0	0	0	0	0	0	0	0	0	0
7SK_6	1	complement(47790458..47790727)	ENSMUSG00002076633	0	#N/A	#N/A	#N/A	#N/A	#N/A	0	0	0	0	0	0	0	0	0	0	0	0	0	0	0	0	0	0	0	0	0	0	0	0	0	0	0	0	0	0	0	0	0	0	0	0	0	0	0	0
Gm23240	1	complement(48501332..48501452)	ENSMUSG00000064943	0	#N/A	#N/A	#N/A	#N/A	#N/A	0	0	0	0	0	0	0	0	0	0	0	0	0	0	0	0	0	0	0	0	0	0	0	0	0	0	0	0	0	0	0	0	0	0	0	0	0	0	0	0
gene:ENSMUSG00002076043	1	49134603..49135044	ENSMUSG00002076043	0	#N/A	#N/A	#N/A	#N/A	#N/A	0	0	0	0	0	0	0	0	0	0	0	0	0	0	0	0	0	0	0	0	0	0	0	0	0	0	0	0	0	0	0	0	0	0	0	0	0	0	0	0
C230029F24Rik	1	49283775..49379602	ENSMUSG00000051616	0	#N/A	#N/A	#N/A	#N/A	#N/A	0	0	0	0	0	0	0	0	0	0	0	0	0	0	0	0	0	0	0	0	0	0	0	0	0	0	0	0	0	0	0	0	0	0	0	0	0	0	0	0
4933411E06Rik	1	50146629..50148121	ENSMUSG00000099608	0	#N/A	#N/A	#N/A	#N/A	#N/A	0	0	0	0	0	0	0	0	0	0	0	0	0	0	0	0	0	0	0	0	0	0	0	0	0	0	0	0	0	0	0	0	0	0	0	0	0	0	0	0
gene:ENSMUSG00002075839	1	complement(50261548..50261679)	ENSMUSG00002075839	0	#N/A	#N/A	#N/A	#N/A	#N/A	0	0	0	0	0	0	0	0	0	0	0	0	0	0	0	0	0	0	0	0	0	0	0	0	0	0	0	0	0	0	0	0	0	0	0	0	0	0	0	0
Gm29665	1	complement(50436711..50437238)	ENSMUSG00000100451	0	#N/A	#N/A	#N/A	#N/A	#N/A	0	0	0	0	0	0	0	0	0	0	0	0	0	0	0	0	0	0	0	0	0	0	0	0	0	0	0	0	0	0	0	0	0	0	0	0	0	0	0	0
7SK_7	1	50598921..50599234	ENSMUSG00002075589	0	#N/A	#N/A	#N/A	#N/A	#N/A	0	0	0	0	0	0	0	0	0	0	0	0	0	0	0	0	0	0	0	0	0	0	0	0	0	0	0	0	0	0	0	0	0	0	0	0	0	0	0	0
Gm28321	1	50854534..50856860	ENSMUSG00000100816	0	#N/A	#N/A	#N/A	#N/A	#N/A	0	0	0	0	0	0	0	0	0	0	0	0	0	0	0	0	0	0	0	0	0	0	0	0	0	0	0	0	0	0	0	0	0	0	0	0	0	0	0	0
Tmeff2	1	50939806..51226429	ENSMUSG00000026109	0.00630841	3.54345	1.82515	0.314912	#N/A	1	0	0	0	0	0	0	0	0	0	0	0	0	0	0	0	0	0	0	0	0	0	0	0	0	0	0	0	0	2	0.0492646	0.0378505	0.302811	0	0	0	0	0	0	0	0
Gm28322	1	50943603..50945077	ENSMUSG00000100671	0	#N/A	#N/A	#N/A	#N/A	#N/A	0	0	0	0	0	0	0	0	0	0	0	0	0	0	0	0	0	0	0	0	0	0	0	0	0	0	0	0	0	0	0	0	0	0	0	0	0	0	0	0
gene:ENSMUSG00002075527	1	51054472..51054572	ENSMUSG00002075527	0	#N/A	#N/A	#N/A	#N/A	#N/A	0	0	0	0	0	0	0	0	0	0	0	0	0	0	0	0	0	0	0	0	0	0	0	0	0	0	0	0	0	0	0	0	0	0	0	0	0	0	0	0
Gm28319	1	complement(51177440..51180381)	ENSMUSG00000101242	0	#N/A	#N/A	#N/A	#N/A	#N/A	0	0	0	0	0	0	0	0	0	0	0	0	0	0	0	0	0	0	0	0	0	0	0	0	0	0	0	0	0	0	0	0	0	0	0	0	0	0	0	0
Gm28320	1	51187468..51189740	ENSMUSG00000099924	0	#N/A	#N/A	#N/A	#N/A	#N/A	0	0	0	0	0	0	0	0	0	0	0	0	0	0	0	0	0	0	0	0	0	0	0	0	0	0	0	0	0	0	0	0	0	0	0	0	0	0	0	0
Gm29325	1	51234380..51236907	ENSMUSG00000099625	0	#N/A	#N/A	#N/A	#N/A	#N/A	0	0	0	0	0	0	0	0	0	0	0	0	0	0	0	0	0	0	0	0	0	0	0	0	0	0	0	0	0	0	0	0	0	0	0	0	0	0	0	0
9330175M20Rik	1	complement(51257545..51372938)	ENSMUSG00000101799	0	#N/A	#N/A	#N/A	#N/A	#N/A	0	0	0	0	0	0	0	0	0	0	0	0	0	0	0	0	0	0	0	0	0	0	0	0	0	0	0	0	0	0	0	0	0	0	0	0	0	0	0	0
Cavin2	1	51328285..51342119	ENSMUSG00000045954	1.1906	-3.46617	-1.79334	7.18188e-07	4.92701e-06	0.0109861	36	1.81972	1.23048	5.8651	58	3.09216	2.01369	10.0074	17	0.747216	0.507889	2.22614	23	1.30857	0.784014	6.5204	33	1.67511	1.04524	6.60928	49	2.29205	1.56226	5.82215	9	0.533505	0.38666	1.57049	9	0.486704	0.373939	1.36265	20	1.13563	0.837921	3.40618	5	0.309457	0.240575	0.76258
1700072G22Rik	1	complement(51497091..51498090)	ENSMUSG00000101702	0	#N/A	#N/A	#N/A	#N/A	#N/A	0	0	0	0	0	0	0	0	0	0	0	0	0	0	0	0	0	0	0	0	0	0	0	0	0	0	0	0	0	0	0	0	0	0	0	0	0	0	0	0
Nabp1	1	complement(51505021..51517584)	ENSMUSG00000026107	0.129476	-5.17442	-2.3714	1.82244e-05	9.98985e-05	0.278779	4	0.0726868	0.0491505	0.651678	10	0.191659	0.124813	1.72542	27	0.426634	0.289987	3.53564	5	0.102266	0.0612718	1.41748	7	0.127739	0.0797068	1.40197	15	0.25224	0.171926	1.78229	2	0.0426207	0.0308895	0.348997	2	0.0388818	0.0298733	0.302811	4	0.0816513	0.0602459	0.681236	0	0	0	0
Gm17767	1	complement(51546245..51635877)	ENSMUSG00000099413	0.00444274	-2.47591	-1.30796	0.524969	#N/A	1	0	0	0	0	1	0.0409328	0.0266564	0.172542	0	0	0	0	0	0	0	0	0	0	0	0	0	0	0	0	0	0	0	0	0	0	0	0	0	0	0	0	0	0	0	0
Gm37535	1	complement(51566164..51568528)	ENSMUSG00000103424	0	#N/A	#N/A	#N/A	#N/A	#N/A	0	0	0	0	0	0	0	0	0	0	0	0	0	0	0	0	0	0	0	0	0	0	0	0	0	0	0	0	0	0	0	0	0	0	0	0	0	0	0	0
Gm28055	1	complement(51735483..51786102)	ENSMUSG00000101741	0	#N/A	#N/A	#N/A	#N/A	#N/A	0	0	0	0	0	0	0	0	0	0	0	0	0	0	0	0	0	0	0	0	0	0	0	0	0	0	0	0	0	0	0	0	0	0	0	0	0	0	0	0
Myo1b	1	complement(51788924..51955230)	ENSMUSG00000018417	0.00799084	6.19466	2.63103	0.126527	#N/A	1	0	0	0	0	0	0	0	0	0	0	0	0	0	0	0	0	0	0	0	0	0	0	0	0	2	0.0335611	0.0243235	0.348997	1	0.0153085	0.0117616	0.151405	1	0.0160738	0.0118599	0.170309	0	0	0	0
Gm29453	1	complement(51886999..51888277)	ENSMUSG00000101724	0	#N/A	#N/A	#N/A	#N/A	#N/A	0	0	0	0	0	0	0	0	0	0	0	0	0	0	0	0	0	0	0	0	0	0	0	0	0	0	0	0	0	0	0	0	0	0	0	0	0	0	0	0
Gm28323	1	complement(51916269..51918767)	ENSMUSG00000100313	0	#N/A	#N/A	#N/A	#N/A	#N/A	0	0	0	0	0	0	0	0	0	0	0	0	0	0	0	0	0	0	0	0	0	0	0	0	0	0	0	0	0	0	0	0	0	0	0	0	0	0	0	0
gene:ENSMUSG00002075355	1	complement(51978133..51978254)	ENSMUSG00002075355	0	#N/A	#N/A	#N/A	#N/A	#N/A	0	0	0	0	0	0	0	0	0	0	0	0	0	0	0	0	0	0	0	0	0	0	0	0	0	0	0	0	0	0	0	0	0	0	0	0	0	0	0	0
Stat4	1	52026307..52146348	ENSMUSG00000062939	0.0463745	-6.44711	-2.68865	0.0270398	0.0621288	1	1	0.039882	0.026968	0.16292	2	0.0841278	0.0547861	0.345083	3	0.104039	0.0707159	0.392849	0	0	0	0	0	0	0	0	5	0.184533	0.125777	0.594097	0	0	0	0	0	0	0	0	0	0	0	0	0	0	0	0
Gm28177	1	52116420..52195246	ENSMUSG00000101628	0.0607573	12.6938	3.66605	0.0309077	0.0690866	1	0	0	0	0	0	0	0	0	0	0	0	0	0	0	0	0	0	0	0	0	0	0	0	0	0	0	0	0	4	0.1871	0.14375	0.605622	0	0	0	0	3	0.160599	0.124851	0.457548
Gm31812	1	complement(52147280..52152910)	ENSMUSG00000109599	0	#N/A	#N/A	#N/A	#N/A	#N/A	0	0	0	0	0	0	0	0	0	0	0	0	0	0	0	0	0	0	0	0	0	0	0	0	0	0	0	0	0	0	0	0	0	0	0	0	0	0	0	0
Stat1	1	52158599..52201024	ENSMUSG00000026104	1.33126	3.62529	1.8581	1.34939e-07	1.03604e-06	0.00206417	22	0.478158	0.323328	3.58423	28	0.641858	0.417994	4.83116	23	0.434682	0.295457	3.01184	4	0.0978533	0.0586277	1.13398	19	0.414696	0.258764	3.80534	28	0.563163	0.38385	3.32694	29	0.739165	0.535712	5.06046	129	2.99957	2.3046	19.5313	132	3.22277	2.3779	22.4808	78	2.07573	1.61369	11.8962
Gls	1	complement(52202607..52272391)	ENSMUSG00000026103	0.150542	1.55873	0.640375	0.0421989	0.0883531	1	10	0.102559	0.0693499	1.6292	15	0.162255	0.105664	2.58812	15	0.133771	0.0909251	1.96424	7	0.0808051	0.0484135	1.98447	5	0.0514958	0.0321326	1.00141	18	0.170834	0.11644	2.13875	15	0.18041	0.130753	2.61748	12	0.131667	0.101161	1.81686	24	0.276498	0.204013	4.08742	25	0.313937	0.244058	3.8129
Gm23460	1	complement(52483595..52483703)	ENSMUSG00000065192	0	#N/A	#N/A	#N/A	#N/A	#N/A	0	0	0	0	0	0	0	0	0	0	0	0	0	0	0	0	0	0	0	0	0	0	0	0	0	0	0	0	0	0	0	0	0	0	0	0	0	0	0	0
Nab1	1	complement(52496453..52539838)	ENSMUSG00000002881	0.322524	-2.51271	-1.32924	0.00120655	0.00443985	1	12	0.45197	0.30562	1.95503	13	0.516422	0.336307	2.24304	20	0.65502	0.445223	2.61899	11	0.466325	0.279393	3.11845	10	0.378231	0.23601	2.00281	14	0.48796	0.332592	1.66347	2	0.0883392	0.0640242	0.348997	8	0.322359	0.247671	1.21124	12	0.507712	0.374612	2.04371	1	0.0461166	0.0358515	0.152516
Gm53065	1	52562061..52621838	ENSMUSG00000100120	0	#N/A	#N/A	#N/A	#N/A	#N/A	0	0	0	0	0	0	0	0	0	0	0	0	0	0	0	0	0	0	0	0	0	0	0	0	0	0	0	0	0	0	0	0	0	0	0	0	0	0	0	0
Gm28178	1	complement(52609173..52619450)	ENSMUSG00000099878	0	#N/A	#N/A	#N/A	#N/A	#N/A	0	0	0	0	0	0	0	0	0	0	0	0	0	0	0	0	0	0	0	0	0	0	0	0	0	0	0	0	0	0	0	0	0	0	0	0	0	0	0	0
Nemp2	1	52669862..52691078	ENSMUSG00000043015	0.0214637	-2.44106	-1.28751	0.155263	0.23968	1	1	0.0218173	0.0147528	0.16292	4	0.0920438	0.0599412	0.690166	1	0.0189713	0.012895	0.13095	0	0	0	0	1	0.0219094	0.0136711	0.200281	2	0.0403794	0.0275224	0.237639	1	0.0255857	0.0185433	0.174499	2	0.0466824	0.0358665	0.302811	0	0	0	0	0	0	0	0
Gm37242	1	complement(52692967..52695051)	ENSMUSG00000103630	0	#N/A	#N/A	#N/A	#N/A	#N/A	0	0	0	0	0	0	0	0	0	0	0	0	0	0	0	0	0	0	0	0	0	0	0	0	0	0	0	0	0	0	0	0	0	0	0	0	0	0	0	0
Mfsd6	1	complement(52695445..52766621)	ENSMUSG00000041439	0.149633	-5.92023	-2.56565	5.91858e-07	4.12182e-06	0.00905365	16	0.300179	0.202979	2.60671	10	0.197876	0.128862	1.72542	22	0.358904	0.24395	2.88089	4	0.084467	0.0506075	1.13398	10	0.188403	0.117561	2.00281	13	0.2257	0.153836	1.54465	0	0	0	0	5	0.100358	0.0771058	0.757027	3	0.0632249	0.0466501	0.510927	2	0.0459429	0.0357164	0.305032
Gm29670	1	complement(52741431..52743921)	ENSMUSG00000100302	0.00983481	1.00386	0.00556172	0.997127	#N/A	1	0	0	0	0	0	0	0	0	1	0.0539057	0.0366402	0.13095	0	0	0	0	0	0	0	0	0	0	0	0	0	0	0	0	0	0	0	0	0	0	0	0	1	0.0759045	0.0590088	0.152516
Inpp1	1	complement(52824586..52856847)	ENSMUSG00000026102	0.0275331	-2.18959	-1.13066	0.222601	0.320685	1	0	0	0	0	1	0.0252123	0.0164189	0.172542	2	0.0415725	0.0282572	0.261899	0	0	0	0	1	0.0240054	0.014979	0.200281	7	0.154848	0.105544	0.831735	0	0	0	0	3	0.0767224	0.0589465	0.454216	1	0.0268527	0.0198131	0.170309	0	0	0	0
Hibch	1	52884088..52960145	ENSMUSG00000041426	0.0134032	-1.98864	-0.991779	0.352551	0.457546	1	1	0.0254866	0.0172339	0.16292	0	0	0	0	1	0.0221619	0.0150636	0.13095	0	0	0	0	1	0.0255941	0.0159703	0.200281	2	0.0471703	0.0321511	0.237639	0	0	0	0	0	0	0	0	2	0.0572597	0.0422487	0.340618	0	0	0	0
1700019D03Rik	1	complement(52961483..53059338)	ENSMUSG00000043629	0.00783171	-3.83105	-1.93774	0.322124	#N/A	1	0	0	0	0	1	0.0376147	0.0244956	0.172542	0	0	0	0	0	0	0	0	0	0	0	0	1	0.0330029	0.0224947	0.118819	0	0	0	0	0	0	0	0	0	0	0	0	0	0	0	0
Mstn	1	53100799..53107238	ENSMUSG00000026100	0	#N/A	#N/A	#N/A	#N/A	#N/A	0	0	0	0	0	0	0	0	0	0	0	0	0	0	0	0	0	0	0	0	0	0	0	0	0	0	0	0	0	0	0	0	0	0	0	0	0	0	0	0
Gm24349	1	53139209..53139309	ENSMUSG00000089334	0	#N/A	#N/A	#N/A	#N/A	#N/A	0	0	0	0	0	0	0	0	0	0	0	0	0	0	0	0	0	0	0	0	0	0	0	0	0	0	0	0	0	0	0	0	0	0	0	0	0	0	0	0
1700019A02Rik	1	complement(53197736..53226795)	ENSMUSG00000060715	0	#N/A	#N/A	#N/A	#N/A	#N/A	0	0	0	0	0	0	0	0	0	0	0	0	0	0	0	0	0	0	0	0	0	0	0	0	0	0	0	0	0	0	0	0	0	0	0	0	0	0	0	0
Pms1	1	complement(53228346..53336177)	ENSMUSG00000026098	0.118393	-1.80756	-0.854044	0.0324799	0.0719997	1	9	0.184276	0.124606	1.46628	6	0.129572	0.0843802	1.03525	10	0.178042	0.121016	1.3095	7	0.161321	0.0966537	1.98447	5	0.102807	0.0641501	1.00141	17	0.322109	0.219548	2.01993	5	0.120058	0.0870124	0.872493	9	0.197147	0.15147	1.36265	5	0.115001	0.0848531	0.851545	3	0.07521	0.058469	0.457548
Gm28777	1	53235272..53236854	ENSMUSG00000100763	0	#N/A	#N/A	#N/A	#N/A	#N/A	0	0	0	0	0	0	0	0	0	0	0	0	0	0	0	0	0	0	0	0	0	0	0	0	0	0	0	0	0	0	0	0	0	0	0	0	0	0	0	0
Ormdl1	1	53336254..53349468	ENSMUSG00000026097	0.0383087	-2.93779	-1.55473	0.0716419	0.131635	1	1	0.0327793	0.0221652	0.16292	2	0.0691452	0.045029	0.345083	3	0.0855099	0.0581218	0.392849	1	0.0368949	0.0221052	0.283496	2	0.0658351	0.04108	0.400563	2	0.0606676	0.0413508	0.237639	1	0.038441	0.0278602	0.174499	0	0	0	0	0	0	0	0	1	0.0401354	0.0312017	0.152516
Gm28778	1	53336270..53357194	ENSMUSG00000100679	0.0532446	1.60398	0.681654	0.622784	#N/A	1	0	0	0	0	0	0	0	0	0	0	0	0	0	0	0	0	0	0	0	0	1	0.182041	0.124079	0.118819	0	0	0	0	0	0	0	0	0	0	0	0	0	0	0	0
Osgepl1	1	53352783..53365502	ENSMUSG00000026096	0.0188911	3.4039	1.76719	0.150202	#N/A	1	0	0	0	0	0	0	0	0	1	0.0218446	0.014848	0.13095	0	0	0	0	0	0	0	0	0	0	0	0	0	0	0	0	1	0.0268764	0.0206493	0.151405	1	0.02822	0.0208219	0.170309	1	0.0307594	0.0239126	0.152516
Gm28551	1	complement(53364666..53391826)	ENSMUSG00000099913	0	#N/A	#N/A	#N/A	#N/A	#N/A	0	0	0	0	0	0	0	0	0	0	0	0	0	0	0	0	0	0	0	0	0	0	0	0	0	0	0	0	0	0	0	0	0	0	0	0	0	0	0	0
Asnsd1	1	complement(53383776..53391911)	ENSMUSG00000026095	0.133809	-1.17973	-0.238459	0.687618	0.764281	1	1	0.0437707	0.0295976	0.16292	4	0.184662	0.120256	0.690166	10	0.38061	0.258704	1.3095	2	0.0985328	0.0590349	0.566991	3	0.131866	0.0822824	0.600844	6	0.243032	0.165649	0.712916	1	0.0513309	0.0372022	0.174499	10	0.468279	0.359783	1.51405	2	0.098338	0.072558	0.340618	8	0.428748	0.333313	1.22013
Gm50478	1	complement(53387638..53391778)	ENSMUSG00000117809	0.0711069	2.21802	1.14927	0.553579	#N/A	1	0	0	0	0	0	0	0	0	0	0	0	0	0	0	0	0	0	0	0	0	0	0	0	0	0	0	0	0	0	0	0	0	1	0.578227	0.426641	0.170309	0	0	0	0
Dnah7a	1	complement(53436165..53745943)	ENSMUSG00000096141	0	#N/A	#N/A	#N/A	#N/A	#N/A	0	0	0	0	0	0	0	0	0	0	0	0	0	0	0	0	0	0	0	0	0	0	0	0	0	0	0	0	0	0	0	0	0	0	0	0	0	0	0	0
gene:ENSMUSG00002076105	1	complement(53482430..53482554)	ENSMUSG00002076105	0	#N/A	#N/A	#N/A	#N/A	#N/A	0	0	0	0	0	0	0	0	0	0	0	0	0	0	0	0	0	0	0	0	0	0	0	0	0	0	0	0	0	0	0	0	0	0	0	0	0	0	0	0
Stk17b	1	complement(53794665..53824383)	ENSMUSG00000026094	2.4435	4.35142	2.12148	3.64154e-14	6.20349e-13	5.57046e-10	23	0.685002	0.463195	3.74715	23	0.722477	0.470495	3.96845	37	0.958211	0.651304	4.84514	8	0.268176	0.160675	2.26796	21	0.628074	0.391908	4.20591	25	0.689019	0.469633	2.97048	109	3.80702	2.75915	19.0204	143	4.55639	3.50072	21.651	78	2.60955	1.92544	13.2841	136	4.95942	3.8555	20.7422
Gm37863	1	53830360..53831816	ENSMUSG00000102405	0	#N/A	#N/A	#N/A	#N/A	#N/A	0	0	0	0	0	0	0	0	0	0	0	0	0	0	0	0	0	0	0	0	0	0	0	0	0	0	0	0	0	0	0	0	0	0	0	0	0	0	0	0
Hecw2	1	complement(53846035..54234327)	ENSMUSG00000042807	0.00770858	-2.33013	-1.22041	0.241511	0.340961	1	1	0.0119273	0.0080652	0.16292	1	0.0125799	0.00819232	0.172542	0	0	0	0	0	0	0	0	2	0.0239553	0.0149477	0.400563	2	0.022075	0.0150462	0.237639	0	0	0	0	1	0.0127604	0.00980393	0.151405	0	0	0	0	0	0	0	0
Mir7681	1	53888583..53888654	ENSMUSG00000098443	0	#N/A	#N/A	#N/A	#N/A	#N/A	0	0	0	0	0	0	0	0	0	0	0	0	0	0	0	0	0	0	0	0	0	0	0	0	0	0	0	0	0	0	0	0	0	0	0	0	0	0	0	0
Gm24251	1	complement(53925987..53926100)	ENSMUSG00000087949	0	#N/A	#N/A	#N/A	#N/A	#N/A	0	0	0	0	0	0	0	0	0	0	0	0	0	0	0	0	0	0	0	0	0	0	0	0	0	0	0	0	0	0	0	0	0	0	0	0	0	0	0	0
Gm37633	1	complement(54191556..54194255)	ENSMUSG00000102868	0	#N/A	#N/A	#N/A	#N/A	#N/A	0	0	0	0	0	0	0	0	0	0	0	0	0	0	0	0	0	0	0	0	0	0	0	0	0	0	0	0	0	0	0	0	0	0	0	0	0	0	0	0
Gm25829	1	complement(54288261..54288367)	ENSMUSG00000119657	0	#N/A	#N/A	#N/A	#N/A	#N/A	0	0	0	0	0	0	0	0	0	0	0	0	0	0	0	0	0	0	0	0	0	0	0	0	0	0	0	0	0	0	0	0	0	0	0	0	0	0	0	0
Ccdc150	1	54289842..54407886	ENSMUSG00000025983	0.00691346	-3.99865	-1.99951	0.304903	#N/A	1	0	0	0	0	0	0	0	0	0	0	0	0	2	0.069234	0.0414808	0.566991	0	0	0	0	0	0	0	0	0	0	0	0	0	0	0	0	0	0	0	0	0	0	0	0
Gtf3c3	1	complement(54435163..54478130)	ENSMUSG00000041303	0.0179685	2.75553	1.46233	0.258774	#N/A	1	0	0	0	0	0	0	0	0	0	0	0	0	0	0	0	0	1	0.0314872	0.0196475	0.200281	0	0	0	0	0	0	0	0	0	0	0	0	3	0.105666	0.0779649	0.510927	1	0.0383915	0.0298459	0.152516
Gm34066	1	complement(54482563..54495922)	ENSMUSG00000109809	0	#N/A	#N/A	#N/A	#N/A	#N/A	0	0	0	0	0	0	0	0	0	0	0	0	0	0	0	0	0	0	0	0	0	0	0	0	0	0	0	0	0	0	0	0	0	0	0	0	0	0	0	0
Pgap1	1	complement(54512153..54596843)	ENSMUSG00000073678	0.0190909	-2.71074	-1.43869	0.0321763	0.0715115	1	3	0.0278893	0.0188586	0.488759	5	0.0490252	0.0319264	0.862708	3	0.0242512	0.0164838	0.392849	1	0.0104637	0.00626919	0.283496	1	0.00933566	0.0058253	0.200281	6	0.0516173	0.0351822	0.712916	2	0.0218043	0.0158027	0.348997	3	0.0298373	0.0229242	0.454216	0	0	0	0	1	0.0113827	0.00884902	0.152516
Gm36955	1	complement(54557769..54559429)	ENSMUSG00000104136	0	#N/A	#N/A	#N/A	#N/A	#N/A	0	0	0	0	0	0	0	0	0	0	0	0	0	0	0	0	0	0	0	0	0	0	0	0	0	0	0	0	0	0	0	0	0	0	0	0	0	0	0	0
Ankrd44	1	complement(54684499..54965546)	ENSMUSG00000052331	0.136763	-4.5439	-2.18393	3.94731e-08	3.31201e-07	0.00060382	17	0.185199	0.125231	2.76963	20	0.229801	0.149652	3.45083	28	0.265243	0.180288	3.66659	4	0.0490474	0.0293862	1.13398	15	0.1641	0.102396	3.00422	34	0.342765	0.233627	4.03986	2	0.0255514	0.0185185	0.348997	4	0.0466198	0.0358184	0.605622	8	0.0979009	0.0722355	1.36247	7	0.0933719	0.0725882	1.06761
4930444A19Rik	1	54720888..54806683	ENSMUSG00000101674	0	#N/A	#N/A	#N/A	#N/A	#N/A	0	0	0	0	0	0	0	0	0	0	0	0	0	0	0	0	0	0	0	0	0	0	0	0	0	0	0	0	0	0	0	0	0	0	0	0	0	0	0	0
Gm37370	1	complement(54776325..54777734)	ENSMUSG00000102503	0	#N/A	#N/A	#N/A	#N/A	#N/A	0	0	0	0	0	0	0	0	0	0	0	0	0	0	0	0	0	0	0	0	0	0	0	0	0	0	0	0	0	0	0	0	0	0	0	0	0	0	0	0
gene:ENSMUSG00002075552	1	54808377..54808481	ENSMUSG00002075552	0	#N/A	#N/A	#N/A	#N/A	#N/A	0	0	0	0	0	0	0	0	0	0	0	0	0	0	0	0	0	0	0	0	0	0	0	0	0	0	0	0	0	0	0	0	0	0	0	0	0	0	0	0
A130048G24Rik	1	complement(54953004..54955753)	ENSMUSG00000102642	0	#N/A	#N/A	#N/A	#N/A	#N/A	0	0	0	0	0	0	0	0	0	0	0	0	0	0	0	0	0	0	0	0	0	0	0	0	0	0	0	0	0	0	0	0	0	0	0	0	0	0	0	0
Sf3b1	1	complement(55024328..55066640)	ENSMUSG00000025982	0.516805	1.94643	0.960832	0.000200927	0.000896464	1	23	0.312378	0.211228	3.74715	18	0.257844	0.167914	3.10575	28	0.330678	0.224765	3.66659	7	0.107008	0.0641128	1.98447	21	0.286417	0.17872	4.20591	51	0.640988	0.436895	6.05978	36	0.573389	0.415566	6.28195	51	0.741043	0.56935	7.72168	43	0.656036	0.484052	7.32329	51	0.848107	0.659327	7.77832
E330011M16Rik	1	complement(55090478..55092271)	ENSMUSG00000103030	0	#N/A	#N/A	#N/A	#N/A	#N/A	0	0	0	0	0	0	0	0	0	0	0	0	0	0	0	0	0	0	0	0	0	0	0	0	0	0	0	0	0	0	0	0	0	0	0	0	0	0	0	0
Coq10b	1	55091929..55111861	ENSMUSG00000025981	0.0323274	-1.1682	-0.224285	0.759625	0.820258	1	0	0	0	0	1	0.0338963	0.0220741	0.172542	2	0.0558914	0.0379899	0.261899	0	0	0	0	1	0.0322736	0.0201382	0.200281	5	0.148702	0.101355	0.594097	1	0.037689	0.0273152	0.174499	0	0	0	0	2	0.0722032	0.0532747	0.340618	2	0.0787005	0.0611825	0.305032
Hspd1	1	complement(55116994..55127402)	ENSMUSG00000025980	0.161458	-1.54675	-0.629243	0.253421	0.353901	1	1	0.0584494	0.0395232	0.16292	5	0.308235	0.20073	0.862708	7	0.355773	0.241822	0.916647	3	0.197364	0.118248	0.850487	1	0.0586959	0.0366253	0.200281	9	0.486799	0.3318	1.06937	0	0	0	0	7	0.437722	0.336306	1.05984	2	0.131316	0.0968905	0.340618	3	0.214699	0.166909	0.457548
Hspe1	1	55127291..55130466	ENSMUSG00000073676	0.045325	1.05195	0.0730691	0.944779	#N/A	1	0	0	0	0	0	0	0	0	0	0	0	0	1	0.117919	0.0706496	0.283496	0	0	0	0	2	0.193898	0.13216	0.237639	0	0	0	0	2	0.224164	0.172227	0.302811	0	0	0	0	1	0.128275	0.0997225	0.152516
Mob4	1	55170390..55194058	ENSMUSG00000025979	0.0790417	1.48447	0.569944	0.355507	0.45986	1	0	0	0	0	3	0.100641	0.0655402	0.517625	1	0.0276579	0.0187993	0.13095	2	0.0716012	0.0428991	0.566991	3	0.0958236	0.0597924	0.600844	3	0.0883023	0.0601865	0.356458	5	0.186504	0.135169	0.872493	1	0.0340286	0.0261445	0.151405	4	0.142919	0.105452	0.681236	6	0.23367	0.181657	0.915096
Rftn2	1	complement(55209318..55265941)	ENSMUSG00000025978	0.0041728	2.21797	1.14924	0.553591	#N/A	1	0	0	0	0	0	0	0	0	0	0	0	0	0	0	0	0	0	0	0	0	0	0	0	0	0	0	0	0	0	0	0	0	0	0	0	0	1	0.0322054	0.0250368	0.152516
Gm10561	1	55265410..55274781	ENSMUSG00000097649	0.00835494	-2.47573	-1.30786	0.525006	#N/A	1	0	0	0	0	0	0	0	0	0	0	0	0	0	0	0	0	0	0	0	0	1	0.0735474	0.0501296	0.118819	0	0	0	0	0	0	0	0	0	0	0	0	0	0	0	0
Mars2	1	55276336..55287629	ENSMUSG00000046994	0.0144615	-2.68864	-1.42688	0.10612	0.178448	1	1	0.013673	0.00924563	0.16292	2	0.0288421	0.0187827	0.345083	3	0.0356682	0.024244	0.392849	0	0	0	0	0	0	0	0	4	0.0506119	0.0344969	0.475277	0	0	0	0	2	0.0292561	0.0224777	0.302811	0	0	0	0	0	0	0	0
Boll	1	complement(55287817..55402628)	ENSMUSG00000025977	0.00493917	-2.47606	-1.30805	0.524938	#N/A	1	0	0	0	0	0	0	0	0	0	0	0	0	1	0.0494627	0.029635	0.283496	0	0	0	0	0	0	0	0	0	0	0	0	0	0	0	0	0	0	0	0	0	0	0	0
Plcl1	1	55445080..55793444	ENSMUSG00000038349	0.00316364	1.00388	0.00559044	0.997112	#N/A	1	0	0	0	0	0	0	0	0	0	0	0	0	0	0	0	0	0	0	0	0	1	0.0213702	0.0145659	0.118819	0	0	0	0	1	0.024706	0.0189818	0.151405	0	0	0	0	0	0	0	0
Gm38056	1	55480063..55485089	ENSMUSG00000102145	0	#N/A	#N/A	#N/A	#N/A	#N/A	0	0	0	0	0	0	0	0	0	0	0	0	0	0	0	0	0	0	0	0	0	0	0	0	0	0	0	0	0	0	0	0	0	0	0	0	0	0	0	0
Gm37382	1	55598619..55600214	ENSMUSG00000102831	0	#N/A	#N/A	#N/A	#N/A	#N/A	0	0	0	0	0	0	0	0	0	0	0	0	0	0	0	0	0	0	0	0	0	0	0	0	0	0	0	0	0	0	0	0	0	0	0	0	0	0	0	0
9130227L01Rik	1	55970400..56011487	ENSMUSG00000099950	0	#N/A	#N/A	#N/A	#N/A	#N/A	0	0	0	0	0	0	0	0	0	0	0	0	0	0	0	0	0	0	0	0	0	0	0	0	0	0	0	0	0	0	0	0	0	0	0	0	0	0	0	0
Gm36986	1	complement(55999563..55999915)	ENSMUSG00000102491	0	#N/A	#N/A	#N/A	#N/A	#N/A	0	0	0	0	0	0	0	0	0	0	0	0	0	0	0	0	0	0	0	0	0	0	0	0	0	0	0	0	0	0	0	0	0	0	0	0	0	0	0	0
1700003I22Rik	1	56058137..56059362	ENSMUSG00000100372	0	#N/A	#N/A	#N/A	#N/A	#N/A	0	0	0	0	0	0	0	0	0	0	0	0	0	0	0	0	0	0	0	0	0	0	0	0	0	0	0	0	0	0	0	0	0	0	0	0	0	0	0	0
Gm28240	1	56570983..56573035	ENSMUSG00000101332	0	#N/A	#N/A	#N/A	#N/A	#N/A	0	0	0	0	0	0	0	0	0	0	0	0	0	0	0	0	0	0	0	0	0	0	0	0	0	0	0	0	0	0	0	0	0	0	0	0	0	0	0	0
Hsfy2	1	complement(56675203..56676594)	ENSMUSG00000045336	0	#N/A	#N/A	#N/A	#N/A	#N/A	0	0	0	0	0	0	0	0	0	0	0	0	0	0	0	0	0	0	0	0	0	0	0	0	0	0	0	0	0	0	0	0	0	0	0	0	0	0	0	0
Satb2	1	complement(56833140..57017809)	ENSMUSG00000038331	0.00314261	2.21802	1.14927	0.553579	#N/A	1	0	0	0	0	0	0	0	0	0	0	0	0	0	0	0	0	0	0	0	0	0	0	0	0	0	0	0	0	0	0	0	0	1	0.0255551	0.0188557	0.170309	0	0	0	0
9130024F11Rik	1	57010571..57089243	ENSMUSG00000087022	0	#N/A	#N/A	#N/A	#N/A	#N/A	0	0	0	0	0	0	0	0	0	0	0	0	0	0	0	0	0	0	0	0	0	0	0	0	0	0	0	0	0	0	0	0	0	0	0	0	0	0	0	0
Gm4081	1	57015962..57017799	ENSMUSG00000104310	0	#N/A	#N/A	#N/A	#N/A	#N/A	0	0	0	0	0	0	0	0	0	0	0	0	0	0	0	0	0	0	0	0	0	0	0	0	0	0	0	0	0	0	0	0	0	0	0	0	0	0	0	0
gene:ENSMUSG00002075847	1	complement(57038314..57038434)	ENSMUSG00002075847	0	#N/A	#N/A	#N/A	#N/A	#N/A	0	0	0	0	0	0	0	0	0	0	0	0	0	0	0	0	0	0	0	0	0	0	0	0	0	0	0	0	0	0	0	0	0	0	0	0	0	0	0	0
1700126A01Rik	1	57166499..57168559	ENSMUSG00000099945	0	#N/A	#N/A	#N/A	#N/A	#N/A	0	0	0	0	0	0	0	0	0	0	0	0	0	0	0	0	0	0	0	0	0	0	0	0	0	0	0	0	0	0	0	0	0	0	0	0	0	0	0	0
BC055402	1	complement(57239804..57254152)	ENSMUSG00000101429	0	#N/A	#N/A	#N/A	#N/A	#N/A	0	0	0	0	0	0	0	0	0	0	0	0	0	0	0	0	0	0	0	0	0	0	0	0	0	0	0	0	0	0	0	0	0	0	0	0	0	0	0	0
4930558J18Rik	1	complement(57398381..57416703)	ENSMUSG00000097519	0	#N/A	#N/A	#N/A	#N/A	#N/A	0	0	0	0	0	0	0	0	0	0	0	0	0	0	0	0	0	0	0	0	0	0	0	0	0	0	0	0	0	0	0	0	0	0	0	0	0	0	0	0
1700066M21Rik	1	57416779..57424582	ENSMUSG00000038323	0.0218629	1.42433	0.510284	0.65513	#N/A	1	0	0	0	0	0	0	0	0	1	0.0415082	0.0282135	0.13095	0	0	0	0	0	0	0	0	1	0.0441739	0.0301088	0.118819	0	0	0	0	1	0.0510692	0.039237	0.151405	1	0.0536223	0.0395649	0.170309	0	0	0	0
Tyw5	1	complement(57427396..57446260)	ENSMUSG00000048495	0.0180082	-5.18653	-2.37477	0.2131	#N/A	1	0	0	0	0	2	0.116005	0.0755455	0.345083	1	0.0478202	0.0325038	0.13095	0	0	0	0	0	0	0	0	0	0	0	0	0	0	0	0	0	0	0	0	0	0	0	0	0	0	0	0
Maip1	1	57445487..57457112	ENSMUSG00000025971	0.00626991	-1.30593	-0.385073	0.737962	#N/A	1	0	0	0	0	0	0	0	0	1	0.0170448	0.0115855	0.13095	0	0	0	0	0	0	0	0	2	0.0362789	0.0247276	0.237639	0	0	0	0	1	0.0209709	0.0161122	0.151405	0	0	0	0	0	0	0	0
Gm22371	1	complement(57461403..57461532)	ENSMUSG00000077776	0	#N/A	#N/A	#N/A	#N/A	#N/A	0	0	0	0	0	0	0	0	0	0	0	0	0	0	0	0	0	0	0	0	0	0	0	0	0	0	0	0	0	0	0	0	0	0	0	0	0	0	0	0
U1_1	1	57507029..57507185	ENSMUSG00002076848	0	#N/A	#N/A	#N/A	#N/A	#N/A	0	0	0	0	0	0	0	0	0	0	0	0	0	0	0	0	0	0	0	0	0	0	0	0	0	0	0	0	0	0	0	0	0	0	0	0	0	0	0	0
Gm37373	1	complement(57559990..57562801)	ENSMUSG00000102685	0	#N/A	#N/A	#N/A	#N/A	#N/A	0	0	0	0	0	0	0	0	0	0	0	0	0	0	0	0	0	0	0	0	0	0	0	0	0	0	0	0	0	0	0	0	0	0	0	0	0	0	0	0
Spats2l	1	57813321..57987553	ENSMUSG00000038305	0.00528383	3.54353	1.82519	0.314902	#N/A	1	0	0	0	0	0	0	0	0	0	0	0	0	0	0	0	0	0	0	0	0	0	0	0	0	0	0	0	0	1	0.0205458	0.0157855	0.151405	1	0.021573	0.0159175	0.170309	0	0	0	0
Gm17234	1	complement(57948994..57956270)	ENSMUSG00000091283	0	#N/A	#N/A	#N/A	#N/A	#N/A	0	0	0	0	0	0	0	0	0	0	0	0	0	0	0	0	0	0	0	0	0	0	0	0	0	0	0	0	0	0	0	0	0	0	0	0	0	0	0	0
Kctd18	1	complement(57994260..58058115)	ENSMUSG00000054770	0.00495913	-1.64711	-0.719934	0.513153	#N/A	1	0	0	0	0	1	0.0125547	0.0081759	0.172542	2	0.0207013	0.0140709	0.261899	0	0	0	0	0	0	0	0	1	0.0110154	0.00750805	0.118819	0	0	0	0	0	0	0	0	0	0	0	0	0	0	0	0
Sgo2a	1	58035130..58065058	ENSMUSG00000026039	0.00928148	-1.64747	-0.720248	0.51299	#N/A	1	0	0	0	0	0	0	0	0	1	0.0191636	0.0130256	0.13095	1	0.0248055	0.0148619	0.283496	0	0	0	0	2	0.0407885	0.0278013	0.237639	0	0	0	0	2	0.0471554	0.0362299	0.302811	0	0	0	0	0	0	0	0
Aox1	1	58069090..58145572	ENSMUSG00000063558	0.00483933	3.54363	1.82523	0.314889	#N/A	1	0	0	0	0	0	0	0	0	0	0	0	0	0	0	0	0	0	0	0	0	0	0	0	0	0	0	0	0	1	0.0190114	0.0146066	0.151405	0	0	0	0	0	0	0	0
Aox3	1	58152289..58239857	ENSMUSG00000064294	0.0262604	11.4992	3.52346	0.0341669	0.0746728	1	0	0	0	0	0	0	0	0	0	0	0	0	0	0	0	0	0	0	0	0	0	0	0	0	2	0.0514988	0.0373239	0.348997	0	0	0	0	2	0.0493298	0.0363977	0.340618	0	0	0	0
Gm24548	1	complement(58194140..58194247)	ENSMUSG00000089275	0	#N/A	#N/A	#N/A	#N/A	#N/A	0	0	0	0	0	0	0	0	0	0	0	0	0	0	0	0	0	0	0	0	0	0	0	0	0	0	0	0	0	0	0	0	0	0	0	0	0	0	0	0
Aox4	1	58249556..58307756	ENSMUSG00000038242	0	#N/A	#N/A	#N/A	#N/A	#N/A	0	0	0	0	0	0	0	0	0	0	0	0	0	0	0	0	0	0	0	0	0	0	0	0	0	0	0	0	0	0	0	0	0	0	0	0	0	0	0	0
Gm15759	1	complement(58293276..58354815)	ENSMUSG00000089822	0	#N/A	#N/A	#N/A	#N/A	#N/A	0	0	0	0	0	0	0	0	0	0	0	0	0	0	0	0	0	0	0	0	0	0	0	0	0	0	0	0	0	0	0	0	0	0	0	0	0	0	0	0
Aox2	1	58317485..58419418	ENSMUSG00000079554	0.00279455	-2.47596	-1.30799	0.524958	#N/A	1	0	0	0	0	0	0	0	0	0	0	0	0	0	0	0	0	1	0.0268714	0.0167673	0.200281	0	0	0	0	0	0	0	0	0	0	0	0	0	0	0	0	0	0	0	0
Gm37607	1	complement(58422671..58425293)	ENSMUSG00000103839	0	#N/A	#N/A	#N/A	#N/A	#N/A	0	0	0	0	0	0	0	0	0	0	0	0	0	0	0	0	0	0	0	0	0	0	0	0	0	0	0	0	0	0	0	0	0	0	0	0	0	0	0	0
Bzw1	1	58432057..58446512	ENSMUSG00000051223	0.322504	1.25541	0.328155	0.420431	0.523225	1	4	0.15316	0.103566	0.651678	8	0.323078	0.210396	1.38033	17	0.566016	0.384726	2.22614	5	0.215487	0.129107	1.41748	2	0.0769028	0.0479861	0.400563	14	0.496066	0.338117	1.66347	6	0.26942	0.195263	1.04699	8	0.327714	0.251786	1.21124	17	0.731207	0.539517	2.89525	18	0.843889	0.656047	2.74529
Clk1	1	complement(58449348..58463225)	ENSMUSG00000026034	0.228339	-4.04566	-2.01638	1.11204e-07	8.69609e-07	0.00170109	12	0.227875	0.154088	1.95503	17	0.340484	0.221731	2.93321	26	0.429323	0.291815	3.40469	11	0.235112	0.140865	3.11845	18	0.343254	0.214185	3.60506	29	0.509613	0.347351	3.44576	1	0.0222695	0.0161399	0.174499	10	0.203159	0.156089	1.51405	5	0.106658	0.0786967	0.851545	6	0.139507	0.108454	0.915096
Ppil3	1	complement(58470153..58484645)	ENSMUSG00000026035	0.215808	-9.136	-3.19156	1.7503e-06	1.13389e-05	0.0267744	10	0.359877	0.243347	1.6292	6	0.227739	0.148309	1.03525	8	0.250345	0.170162	1.0476	5	0.202531	0.121344	1.41748	8	0.289116	0.180404	1.60225	19	0.632754	0.431283	2.25757	0	0	0	0	1	0.0385013	0.0295809	0.151405	0	0	0	0	1	0.0440639	0.0342557	0.152516
Nif3l1	1	58484310..58520975	ENSMUSG00000026036	0.0446612	-11.8868	-3.57129	0.0028292	0.00938953	1	1	0.0198922	0.013451	0.16292	3	0.0629414	0.040989	0.517625	4	0.0691892	0.0470285	0.523798	4	0.0895591	0.0536584	1.13398	1	0.0199761	0.0124648	0.200281	8	0.147265	0.100376	0.950554	1	0.023328	0.0169071	0.174499	0	0	0	0	0	0	0	0	0	0	0	0
Orc2	1	complement(58501930..58544268)	ENSMUSG00000026037	0.177195	1.32062	0.401219	0.402548	0.506451	1	6	0.240223	0.162437	0.977517	6	0.253365	0.164998	1.03525	2	0.0696287	0.0473273	0.261899	0	0	0	0	5	0.20103	0.12544	1.00141	6	0.222301	0.15152	0.712916	10	0.469524	0.340289	1.74499	8	0.342668	0.263275	1.21124	5	0.224874	0.165922	0.851545	6	0.294132	0.228661	0.915096
Gm23966	1	complement(58505674..58505780)	ENSMUSG00000119442	0	#N/A	#N/A	#N/A	#N/A	#N/A	0	0	0	0	0	0	0	0	0	0	0	0	0	0	0	0	0	0	0	0	0	0	0	0	0	0	0	0	0	0	0	0	0	0	0	0	0	0	0	0
Gm15834	1	58544307..58562389	ENSMUSG00000085054	0	#N/A	#N/A	#N/A	#N/A	#N/A	0	0	0	0	0	0	0	0	0	0	0	0	0	0	0	0	0	0	0	0	0	0	0	0	0	0	0	0	0	0	0	0	0	0	0	0	0	0	0	0
Fam126b	1	complement(58561965..58625482)	ENSMUSG00000038174	0.0192902	-8.08389	-3.01505	0.0111971	0.0303438	1	1	0.0128248	0.00867205	0.16292	4	0.0541056	0.0352349	0.690166	3	0.0334555	0.02274	0.392849	1	0.014435	0.00864857	0.283496	0	0	0	0	5	0.05934	0.0404459	0.594097	0	0	0	0	1	0.0137205	0.0105416	0.151405	0	0	0	0	0	0	0	0
Ndufb3	1	58625543..58635123	ENSMUSG00000026032	0.751595	1.92336	0.943631	0.0896464	0.156402	1	1	0.20239	0.136855	0.16292	1	0.213462	0.139012	0.172542	2	0.351976	0.239242	0.261899	2	0.455601	0.272969	0.566991	4	0.812973	0.507282	0.801125	4	0.749162	0.510626	0.475277	9	2.13612	1.54816	1.57049	9	1.94873	1.49723	1.36265	2	0.4547	0.335498	0.340618	3	0.743426	0.577946	0.457548
Flacc1	1	complement(58686062..58735148)	ENSMUSG00000047528	0	#N/A	#N/A	#N/A	#N/A	#N/A	0	0	0	0	0	0	0	0	0	0	0	0	0	0	0	0	0	0	0	0	0	0	0	0	0	0	0	0	0	0	0	0	0	0	0	0	0	0	0	0
Cflar	1	58750667..58798043	ENSMUSG00000026031	0.241384	-5.73192	-2.51902	1.78314e-11	2.27249e-10	2.72767e-07	30	0.365672	0.247265	4.88759	27	0.347109	0.226046	4.65862	26	0.275575	0.18731	3.40469	23	0.315548	0.189057	6.5204	21	0.25705	0.160395	4.20591	57	0.642943	0.438228	6.7727	7	0.100061	0.0725193	1.22149	9	0.117364	0.0901716	1.36265	4	0.0547693	0.0404112	0.681236	7	0.104471	0.0812169	1.06761
Casp8	1	58834533..58886662	ENSMUSG00000026029	0.147591	-2.08897	-1.06279	0.0748532	0.13591	1	7	0.373648	0.252659	1.14044	1	0.0562985	0.0366629	0.172542	4	0.185661	0.126195	0.523798	0	0	0	0	6	0.32162	0.200686	1.20169	8	0.395168	0.269345	0.950554	4	0.250391	0.181472	0.697995	3	0.171319	0.131626	0.454216	0	0	0	0	3	0.196071	0.152428	0.457548
Gm37760	1	58836942..58840782	ENSMUSG00000102719	0	#N/A	#N/A	#N/A	#N/A	#N/A	0	0	0	0	0	0	0	0	0	0	0	0	0	0	0	0	0	0	0	0	0	0	0	0	0	0	0	0	0	0	0	0	0	0	0	0	0	0	0	0
Trak2	1	complement(58939608..59012589)	ENSMUSG00000026028	28.3402	11.0651	3.46795	4.35312e-50	1.12947e-47	6.65896e-46	207	4.50982	3.04952	33.7244	125	2.87231	1.87052	21.5677	171	3.23952	2.20193	22.3924	79	1.93724	1.16067	22.3961	113	2.47227	1.54265	22.6318	162	3.26611	2.22617	19.2487	1002	25.6007	18.5542	174.848	1727	40.2534	30.927	261.477	1834	44.8844	33.1177	312.347	2136	56.9795	44.2964	325.774
Stradb	1	59012681..59034874	ENSMUSG00000026027	2.39691	1.17346	0.230768	0.339067	0.446864	1	135	2.87309	1.94277	21.9941	96	2.15486	1.4033	16.564	150	2.77589	1.8868	19.6424	81	1.94029	1.1625	22.9631	79	1.68838	1.05352	15.8222	152	2.99355	2.04039	18.0605	124	3.0948	2.24296	21.6378	174	3.96174	3.04384	26.3445	164	3.92073	2.89288	27.9307	181	4.71653	3.66667	27.6054
C2cd6	1	complement(59036275..59134059)	ENSMUSG00000072295	0	#N/A	#N/A	#N/A	#N/A	#N/A	0	0	0	0	0	0	0	0	0	0	0	0	0	0	0	0	0	0	0	0	0	0	0	0	0	0	0	0	0	0	0	0	0	0	0	0	0	0	0	0
gene:ENSMUSG00000047383	1	complement(59036282..59042698)	ENSMUSG00000047383	0	#N/A	#N/A	#N/A	#N/A	#N/A	0	0	0	0	0	0	0	0	0	0	0	0	0	0	0	0	0	0	0	0	0	0	0	0	0	0	0	0	0	0	0	0	0	0	0	0	0	0	0	0
Gm29018	1	59053383..59098640	ENSMUSG00000099752	0	#N/A	#N/A	#N/A	#N/A	#N/A	0	0	0	0	0	0	0	0	0	0	0	0	0	0	0	0	0	0	0	0	0	0	0	0	0	0	0	0	0	0	0	0	0	0	0	0	0	0	0	0
Gm25502	1	59110147..59110277	ENSMUSG00000077616	0	#N/A	#N/A	#N/A	#N/A	#N/A	0	0	0	0	0	0	0	0	0	0	0	0	0	0	0	0	0	0	0	0	0	0	0	0	0	0	0	0	0	0	0	0	0	0	0	0	0	0	0	0
Tmem237	1	complement(59139749..59159567)	ENSMUSG00000038079	0.0205622	-1.30613	-0.385302	0.737815	#N/A	1	0	0	0	0	1	0.0681756	0.0443976	0.172542	1	0.0562072	0.0382045	0.13095	0	0	0	0	0	0	0	0	1	0.0598169	0.040771	0.118819	0	0	0	0	1	0.069154	0.0531317	0.151405	0	0	0	0	1	0.0791453	0.0615283	0.152516
G730003C15Rik	1	59158992..59161300	ENSMUSG00000097573	0.00947376	2.21803	1.14928	0.553577	#N/A	1	0	0	0	0	0	0	0	0	0	0	0	0	0	0	0	0	0	0	0	0	0	0	0	0	1	0.0784302	0.0568426	0.174499	0	0	0	0	0	0	0	0	0	0	0	0
Mpp4	1	complement(59160094..59202548)	ENSMUSG00000079550	0.00295887	2.21808	1.14931	0.553563	#N/A	1	0	0	0	0	0	0	0	0	0	0	0	0	0	0	0	0	0	0	0	0	0	0	0	0	0	0	0	0	0	0	0	0	0	0	0	0	0	0	0	0
Gm29017	1	59190206..59208479	ENSMUSG00000101586	0	#N/A	#N/A	#N/A	#N/A	#N/A	0	0	0	0	0	0	0	0	0	0	0	0	0	0	0	0	0	0	0	0	0	0	0	0	0	0	0	0	0	0	0	0	0	0	0	0	0	0	0	0
Als2	1	complement(59202085..59276390)	ENSMUSG00000026024	0.0329249	-2.71074	-1.43868	0.0269698	0.0620668	1	5	0.0813096	0.0549811	0.814598	1	0.0171516	0.0111695	0.172542	5	0.0707029	0.0480574	0.654748	2	0.0366074	0.0219329	0.566991	2	0.032661	0.02038	0.400563	4	0.0601948	0.0410286	0.475277	2	0.0381414	0.0276431	0.348997	1	0.0173977	0.0133668	0.151405	1	0.0182675	0.0134786	0.170309	1	0.0199113	0.0154793	0.152516
Cdk15	1	59296065..59392152	ENSMUSG00000026023	0.00705132	-2.47591	-1.30796	0.524969	#N/A	1	0	0	0	0	1	0.0649667	0.0423079	0.172542	0	0	0	0	0	0	0	0	0	0	0	0	0	0	0	0	0	0	0	0	0	0	0	0	0	0	0	0	0	0	0	0
Gm29016	1	59418089..59431458	ENSMUSG00000099922	0	#N/A	#N/A	#N/A	#N/A	#N/A	0	0	0	0	0	0	0	0	0	0	0	0	0	0	0	0	0	0	0	0	0	0	0	0	0	0	0	0	0	0	0	0	0	0	0	0	0	0	0	0
Gm37737	1	complement(59487024..59488661)	ENSMUSG00000104502	0	#N/A	#N/A	#N/A	#N/A	#N/A	0	0	0	0	0	0	0	0	0	0	0	0	0	0	0	0	0	0	0	0	0	0	0	0	0	0	0	0	0	0	0	0	0	0	0	0	0	0	0	0
Fzd7	1	59521583..59526114	ENSMUSG00000041075	0.0217964	-3.72281	-1.89639	0.127838	0.205967	1	1	0.034074	0.0230406	0.16292	1	0.0359381	0.0234038	0.172542	1	0.0296291	0.0201392	0.13095	0	0	0	0	2	0.0684354	0.0427026	0.400563	1	0.0315319	0.021492	0.118819	1	0.0399593	0.0289606	0.174499	0	0	0	0	0	0	0	0	0	0	0	0
Gm26813	1	complement(59527639..59531764)	ENSMUSG00000097819	0	#N/A	#N/A	#N/A	#N/A	#N/A	0	0	0	0	0	0	0	0	0	0	0	0	0	0	0	0	0	0	0	0	0	0	0	0	0	0	0	0	0	0	0	0	0	0	0	0	0	0	0	0
Gm973	1	59555423..59675576	ENSMUSG00000047361	0	#N/A	#N/A	#N/A	#N/A	#N/A	0	0	0	0	0	0	0	0	0	0	0	0	0	0	0	0	0	0	0	0	0	0	0	0	0	0	0	0	0	0	0	0	0	0	0	0	0	0	0	0
Gm28411	1	complement(59572150..59588680)	ENSMUSG00000099811	0	#N/A	#N/A	#N/A	#N/A	#N/A	0	0	0	0	0	0	0	0	0	0	0	0	0	0	0	0	0	0	0	0	0	0	0	0	0	0	0	0	0	0	0	0	0	0	0	0	0	0	0	0
1700122D07Rik	1	complement(59573970..59576388)	ENSMUSG00000101409	0	#N/A	#N/A	#N/A	#N/A	#N/A	0	0	0	0	0	0	0	0	0	0	0	0	0	0	0	0	0	0	0	0	0	0	0	0	0	0	0	0	0	0	0	0	0	0	0	0	0	0	0	0
Sumo1	1	complement(59625717..59709993)	ENSMUSG00000026021	0.174466	-1.01819	-0.0260029	0.96522	0.97204	1	3	0.223155	0.150896	0.488759	2	0.156909	0.102183	0.345083	8	0.517453	0.351717	1.0476	1	0.0837244	0.0501626	0.283496	2	0.149397	0.0932216	0.400563	2	0.137671	0.0938361	0.237639	2	0.174466	0.126445	0.348997	2	0.159161	0.122285	0.302811	8	0.668471	0.493227	1.36247	2	0.182156	0.14161	0.305032
7SK_8	1	59665739..59665823	ENSMUSG00002075401	0	#N/A	#N/A	#N/A	#N/A	#N/A	0	0	0	0	0	0	0	0	0	0	0	0	0	0	0	0	0	0	0	0	0	0	0	0	0	0	0	0	0	0	0	0	0	0	0	0	0	0	0	0
D430013B06Rik	1	complement(59685359..59687230)	ENSMUSG00000103821	0	#N/A	#N/A	#N/A	#N/A	#N/A	0	0	0	0	0	0	0	0	0	0	0	0	0	0	0	0	0	0	0	0	0	0	0	0	0	0	0	0	0	0	0	0	0	0	0	0	0	0	0	0
Nop58	1	59724130..59758203	ENSMUSG00000026020	0.0135046	-2.42374	-1.27724	0.182178	0.272326	1	0	0	0	0	0	0	0	0	3	0.0374454	0.0254519	0.392849	2	0.032313	0.01936	0.566991	0	0	0	0	4	0.0531335	0.0362156	0.475277	1	0.0168336	0.0122002	0.174499	0	0	0	0	0	0	0	0	2	0.0351512	0.0273268	0.305032
Snord70	1	59731093..59731179	ENSMUSG00000077345	0	#N/A	#N/A	#N/A	#N/A	#N/A	0	0	0	0	0	0	0	0	0	0	0	0	0	0	0	0	0	0	0	0	0	0	0	0	0	0	0	0	0	0	0	0	0	0	0	0	0	0	0	0
Gm26293	1	59731668..59731751	ENSMUSG00000077358	0	#N/A	#N/A	#N/A	#N/A	#N/A	0	0	0	0	0	0	0	0	0	0	0	0	0	0	0	0	0	0	0	0	0	0	0	0	0	0	0	0	0	0	0	0	0	0	0	0	0	0	0	0
Gm26287	1	59743417..59743497	ENSMUSG00000089512	0	#N/A	#N/A	#N/A	#N/A	#N/A	0	0	0	0	0	0	0	0	0	0	0	0	0	0	0	0	0	0	0	0	0	0	0	0	0	0	0	0	0	0	0	0	0	0	0	0	0	0	0	0
Snord11	1	59743949..59744032	ENSMUSG00000089093	0	#N/A	#N/A	#N/A	#N/A	#N/A	0	0	0	0	0	0	0	0	0	0	0	0	0	0	0	0	0	0	0	0	0	0	0	0	0	0	0	0	0	0	0	0	0	0	0	0	0	0	0	0
Bmpr2	1	59802559..59918173	ENSMUSG00000067336	0.0168379	-1.25635	-0.329243	0.55096	0.647748	1	2	0.0171744	0.0116132	0.325839	2	0.0181139	0.0117962	0.345083	2	0.014934	0.0101508	0.261899	2	0.0193307	0.0115818	0.566991	5	0.043117	0.0269043	1.00141	5	0.0397327	0.0270817	0.594097	0	0	0	0	4	0.0367478	0.0282337	0.605622	2	0.0192925	0.0142348	0.340618	2	0.0210285	0.0163478	0.305032
Gm38125	1	59840422..59843859	ENSMUSG00000104052	0	#N/A	#N/A	#N/A	#N/A	#N/A	0	0	0	0	0	0	0	0	0	0	0	0	0	0	0	0	0	0	0	0	0	0	0	0	0	0	0	0	0	0	0	0	0	0	0	0	0	0	0	0
Gm37977	1	complement(59926128..59926848)	ENSMUSG00000103131	0	#N/A	#N/A	#N/A	#N/A	#N/A	0	0	0	0	0	0	0	0	0	0	0	0	0	0	0	0	0	0	0	0	0	0	0	0	0	0	0	0	0	0	0	0	0	0	0	0	0	0	0	0
Fam117b	1	59952165..60024505	ENSMUSG00000041040	0.106237	-5.02893	-2.33025	2.70738e-05	0.000143886	0.414148	8	0.169463	0.11459	1.30336	8	0.178734	0.116396	1.38033	11	0.202616	0.13772	1.44045	2	0.047685	0.02857	0.566991	4	0.0850889	0.0530941	0.801125	14	0.274436	0.187054	1.66347	1	0.0248416	0.0180041	0.174499	1	0.0226624	0.0174117	0.151405	1	0.0237954	0.0175573	0.170309	3	0.0778099	0.0604901	0.457548
Gm37531	1	59968847..59974261	ENSMUSG00000103696	0	#N/A	#N/A	#N/A	#N/A	#N/A	0	0	0	0	0	0	0	0	0	0	0	0	0	0	0	0	0	0	0	0	0	0	0	0	0	0	0	0	0	0	0	0	0	0	0	0	0	0	0	0
Ica1l	1	complement(60021649..60082343)	ENSMUSG00000026018	0.00330053	-2.47591	-1.30796	0.524969	#N/A	1	0	0	0	0	1	0.0304092	0.0198032	0.172542	0	0	0	0	0	0	0	0	0	0	0	0	0	0	0	0	0	0	0	0	0	0	0	0	0	0	0	0	0	0	0	0
Wdr12	1	complement(60108944..60137804)	ENSMUSG00000026019	0.0115498	1.0714	0.0994917	0.899379	0.924765	1	2	0.0258341	0.0174689	0.325839	1	0.0136237	0.0088721	0.172542	1	0.011232	0.00763452	0.13095	0	0	0	0	0	0	0	0	2	0.0239067	0.0162948	0.237639	1	0.0151481	0.0109786	0.174499	3	0.0414577	0.0318523	0.454216	0	0	0	0	1	0.0158158	0.0122954	0.152516
Carf	1	60137406..60193112	ENSMUSG00000026017	0.0101423	-2.44072	-1.28731	0.145124	0.227275	1	0	0	0	0	1	0.0111885	0.00728625	0.172542	2	0.0184487	0.0125398	0.261899	2	0.0238802	0.0143075	0.566991	1	0.0106529	0.00664725	0.200281	3	0.0294503	0.0200732	0.356458	0	0	0	0	1	0.0113491	0.00871962	0.151405	0	0	0	0	0	0	0	0
Nbeal1	1	60219758..60377487	ENSMUSG00000073664	0.0119785	-3.50969	-1.81134	0.00894446	0.0251274	1	4	0.0217184	0.0146859	0.651678	1	0.00572664	0.00372933	0.172542	7	0.0330492	0.0224639	0.916647	1	0.00611131	0.00366153	0.283496	3	0.0163575	0.0102068	0.600844	5	0.0251226	0.0171235	0.594097	1	0.00636741	0.0046148	0.174499	1	0.00580883	0.00446298	0.151405	0	0	0	0	2	0.0132962	0.0103366	0.305032
Cyp20a1	1	60382482..60427219	ENSMUSG00000049439	0.00925427	2.21797	1.14924	0.553592	#N/A	1	0	0	0	0	0	0	0	0	0	0	0	0	0	0	0	0	0	0	0	0	0	0	0	0	0	0	0	0	1	0.0722699	0.0555256	0.151405	0	0	0	0	0	0	0	0
6030460B20Rik	1	60392278..60393335	ENSMUSG00000103822	0	#N/A	#N/A	#N/A	#N/A	#N/A	0	0	0	0	0	0	0	0	0	0	0	0	0	0	0	0	0	0	0	0	0	0	0	0	0	0	0	0	0	0	0	0	0	0	0	0	0	0	0	0
Abi2	1	60448778..60520317	ENSMUSG00000026782	0.141395	-4.57342	-2.19327	1.24817e-05	7.05546e-05	0.190933	11	0.198836	0.134452	1.79212	24	0.457558	0.297973	4.141	12	0.188616	0.128204	1.5714	4	0.0813821	0.0487592	1.13398	6	0.108913	0.0679602	1.20169	15	0.250912	0.171021	1.78229	3	0.0635943	0.0460902	0.523496	4	0.0773541	0.0594318	0.605622	2	0.0406106	0.0299643	0.340618	4	0.0885301	0.0688241	0.610064
Raph1	1	complement(60521451..60606263)	ENSMUSG00000026014	0.00306296	-2.63195	-1.39613	0.281057	#N/A	1	0	0	0	0	0	0	0	0	2	0.0131017	0.00890532	0.261899	0	0	0	0	1	0.00756535	0.00472066	0.200281	1	0.00697154	0.00475177	0.118819	0	0	0	0	0	0	0	0	0	0	0	0	1	0.00922422	0.00717099	0.152516
Gm38388	1	complement(60633966..60635395)	ENSMUSG00000103215	0	#N/A	#N/A	#N/A	#N/A	#N/A	0	0	0	0	0	0	0	0	0	0	0	0	0	0	0	0	0	0	0	0	0	0	0	0	0	0	0	0	0	0	0	0	0	0	0	0	0	0	0	0
gene:ENSMUSG00002075076	1	complement(60652857..60652962)	ENSMUSG00002075076	0	#N/A	#N/A	#N/A	#N/A	#N/A	0	0	0	0	0	0	0	0	0	0	0	0	0	0	0	0	0	0	0	0	0	0	0	0	0	0	0	0	0	0	0	0	0	0	0	0	0	0	0	0
Cd28	1	60755959..60812518	ENSMUSG00000026012	0.106329	-4.55617	-2.18782	0.0017447	0.00610254	1	4	0.100897	0.0682262	0.651678	7	0.18623	0.121278	1.20779	14	0.307074	0.208721	1.83329	1	0.0283914	0.0170104	0.283496	0	0	0	0	14	0.326794	0.222742	1.66347	0	0	0	0	3	0.0809583	0.062201	0.454216	2	0.0566704	0.0418139	0.340618	2	0.06177	0.0480206	0.305032
Gm11579	1	complement(60815824..60820993)	ENSMUSG00000086795	0	#N/A	#N/A	#N/A	#N/A	#N/A	0	0	0	0	0	0	0	0	0	0	0	0	0	0	0	0	0	0	0	0	0	0	0	0	0	0	0	0	0	0	0	0	0	0	0	0	0	0	0	0
2310016D23Rik	1	60818002..60842949	ENSMUSG00000085965	0	#N/A	#N/A	#N/A	#N/A	#N/A	0	0	0	0	0	0	0	0	0	0	0	0	0	0	0	0	0	0	0	0	0	0	0	0	0	0	0	0	0	0	0	0	0	0	0	0	0	0	0	0
Gm37198	1	60818511..60820620	ENSMUSG00000104069	0	#N/A	#N/A	#N/A	#N/A	#N/A	0	0	0	0	0	0	0	0	0	0	0	0	0	0	0	0	0	0	0	0	0	0	0	0	0	0	0	0	0	0	0	0	0	0	0	0	0	0	0	0
Gm38137	1	60919497..60920897	ENSMUSG00000102549	0	#N/A	#N/A	#N/A	#N/A	#N/A	0	0	0	0	0	0	0	0	0	0	0	0	0	0	0	0	0	0	0	0	0	0	0	0	0	0	0	0	0	0	0	0	0	0	0	0	0	0	0	0
Ctla4	1	60926159..60954991	ENSMUSG00000026011	0.00907951	1.00375	0.00539728	0.997212	#N/A	1	0	0	0	0	0	0	0	0	0	0	0	0	1	0.0745974	0.0446942	0.283496	0	0	0	0	0	0	0	0	0	0	0	0	1	0.0709051	0.0544771	0.151405	0	0	0	0	0	0	0	0
Icos	1	61017086..61039479	ENSMUSG00000026009	0.0190544	-1.64729	-0.720095	0.513078	#N/A	1	0	0	0	0	1	0.0474844	0.030923	0.172542	1	0.0391484	0.0266095	0.13095	0	0	0	0	0	0	0	0	2	0.0833251	0.0567941	0.237639	0	0	0	0	0	0	0	0	2	0.101148	0.0746311	0.340618	0	0	0	0
Gm37039	1	61028638..61031122	ENSMUSG00000102561	0	#N/A	#N/A	#N/A	#N/A	#N/A	0	0	0	0	0	0	0	0	0	0	0	0	0	0	0	0	0	0	0	0	0	0	0	0	0	0	0	0	0	0	0	0	0	0	0	0	0	0	0	0
Gm28083	1	complement(61304450..61310673)	ENSMUSG00000100893	0	#N/A	#N/A	#N/A	#N/A	#N/A	0	0	0	0	0	0	0	0	0	0	0	0	0	0	0	0	0	0	0	0	0	0	0	0	0	0	0	0	0	0	0	0	0	0	0	0	0	0	0	0
Gm11587	1	61341068..61346905	ENSMUSG00000085248	0	#N/A	#N/A	#N/A	#N/A	#N/A	0	0	0	0	0	0	0	0	0	0	0	0	0	0	0	0	0	0	0	0	0	0	0	0	0	0	0	0	0	0	0	0	0	0	0	0	0	0	0	0
9530026F06Rik	1	61417591..61435063	ENSMUSG00000085447	0.230476	-18.0799	-4.17631	0.0227212	0.0540851	1	3	0.519361	0.351189	0.488759	2	0.365183	0.237816	0.345083	0	0	0	0	4	0.779425	0.466984	1.13398	1	0.17385	0.10848	0.200281	2	0.320409	0.21839	0.237639	0	0	0	0	0	0	0	0	0	0	0	0	0	0	0	0
Gm11588	1	61479260..61508634	ENSMUSG00000086408	0	#N/A	#N/A	#N/A	#N/A	#N/A	0	0	0	0	0	0	0	0	0	0	0	0	0	0	0	0	0	0	0	0	0	0	0	0	0	0	0	0	0	0	0	0	0	0	0	0	0	0	0	0
U6_3	1	61509600..61509702	ENSMUSG00002075578	0	#N/A	#N/A	#N/A	#N/A	#N/A	0	0	0	0	0	0	0	0	0	0	0	0	0	0	0	0	0	0	0	0	0	0	0	0	0	0	0	0	0	0	0	0	0	0	0	0	0	0	0	0
Gm28449	1	61514110..61515187	ENSMUSG00000100965	0	#N/A	#N/A	#N/A	#N/A	#N/A	0	0	0	0	0	0	0	0	0	0	0	0	0	0	0	0	0	0	0	0	0	0	0	0	0	0	0	0	0	0	0	0	0	0	0	0	0	0	0	0
Gm36943	1	61585041..61585322	ENSMUSG00000102168	0	#N/A	#N/A	#N/A	#N/A	#N/A	0	0	0	0	0	0	0	0	0	0	0	0	0	0	0	0	0	0	0	0	0	0	0	0	0	0	0	0	0	0	0	0	0	0	0	0	0	0	0	0
4930587A21Rik	1	complement(61656102..61660308)	ENSMUSG00000086009	0	#N/A	#N/A	#N/A	#N/A	#N/A	0	0	0	0	0	0	0	0	0	0	0	0	0	0	0	0	0	0	0	0	0	0	0	0	0	0	0	0	0	0	0	0	0	0	0	0	0	0	0	0
Pard3b	1	61677983..62681443	ENSMUSG00000052062	0.126085	-7.82616	-2.9683	1.85493e-09	1.8553e-08	2.83748e-05	21	0.246551	0.166717	3.42131	21	0.26004	0.169344	3.62337	17	0.173553	0.117966	2.22614	13	0.17179	0.102926	3.68544	8	0.0943204	0.0588544	1.60225	19	0.206428	0.140701	2.25757	1	0.0137684	0.00997868	0.174499	1	0.0125606	0.00965039	0.151405	3	0.0395655	0.0291931	0.510927	2	0.0287506	0.022351	0.305032
Gm37205	1	61693582..61696317	ENSMUSG00000103656	0	#N/A	#N/A	#N/A	#N/A	#N/A	0	0	0	0	0	0	0	0	0	0	0	0	0	0	0	0	0	0	0	0	0	0	0	0	0	0	0	0	0	0	0	0	0	0	0	0	0	0	0	0
Gm38012	1	61716408..61719436	ENSMUSG00000104402	0	#N/A	#N/A	#N/A	#N/A	#N/A	0	0	0	0	0	0	0	0	0	0	0	0	0	0	0	0	0	0	0	0	0	0	0	0	0	0	0	0	0	0	0	0	0	0	0	0	0	0	0	0
Gm38278	1	61741686..61743050	ENSMUSG00000104081	0	#N/A	#N/A	#N/A	#N/A	#N/A	0	0	0	0	0	0	0	0	0	0	0	0	0	0	0	0	0	0	0	0	0	0	0	0	0	0	0	0	0	0	0	0	0	0	0	0	0	0	0	0
Pard3bos1	1	complement(61806574..61890699)	ENSMUSG00000085842	0	#N/A	#N/A	#N/A	#N/A	#N/A	0	0	0	0	0	0	0	0	0	0	0	0	0	0	0	0	0	0	0	0	0	0	0	0	0	0	0	0	0	0	0	0	0	0	0	0	0	0	0	0
Gm38075	1	61844380..61845299	ENSMUSG00000103002	0	#N/A	#N/A	#N/A	#N/A	#N/A	0	0	0	0	0	0	0	0	0	0	0	0	0	0	0	0	0	0	0	0	0	0	0	0	0	0	0	0	0	0	0	0	0	0	0	0	0	0	0	0
Pard3bos2	1	complement(62170354..62175268)	ENSMUSG00000085019	0	#N/A	#N/A	#N/A	#N/A	#N/A	0	0	0	0	0	0	0	0	0	0	0	0	0	0	0	0	0	0	0	0	0	0	0	0	0	0	0	0	0	0	0	0	0	0	0	0	0	0	0	0
Gm38351	1	62286312..62288829	ENSMUSG00000102359	0	#N/A	#N/A	#N/A	#N/A	#N/A	0	0	0	0	0	0	0	0	0	0	0	0	0	0	0	0	0	0	0	0	0	0	0	0	0	0	0	0	0	0	0	0	0	0	0	0	0	0	0	0
Pard3bos3	1	complement(62495884..62538420)	ENSMUSG00000085400	0	#N/A	#N/A	#N/A	#N/A	#N/A	0	0	0	0	0	0	0	0	0	0	0	0	0	0	0	0	0	0	0	0	0	0	0	0	0	0	0	0	0	0	0	0	0	0	0	0	0	0	0	0
Gm29084	1	complement(62573650..62575101)	ENSMUSG00000100750	0	#N/A	#N/A	#N/A	#N/A	#N/A	0	0	0	0	0	0	0	0	0	0	0	0	0	0	0	0	0	0	0	0	0	0	0	0	0	0	0	0	0	0	0	0	0	0	0	0	0	0	0	0
Nrp2	1	62742444..62857854	ENSMUSG00000025969	0.0081655	-9.25145	-3.20968	0.0816868	#N/A	1	0	0	0	0	1	0.0137537	0.00895676	0.172542	2	0.0226784	0.0154147	0.261899	0	0	0	0	1	0.0130953	0.00817126	0.200281	2	0.0241349	0.0164502	0.237639	0	0	0	0	0	0	0	0	0	0	0	0	0	0	0	0
Gm29083	1	complement(62753882..62757232)	ENSMUSG00000100811	0	#N/A	#N/A	#N/A	#N/A	#N/A	0	0	0	0	0	0	0	0	0	0	0	0	0	0	0	0	0	0	0	0	0	0	0	0	0	0	0	0	0	0	0	0	0	0	0	0	0	0	0	0
Gm37121	1	62848461..62851016	ENSMUSG00000103032	0	#N/A	#N/A	#N/A	#N/A	#N/A	0	0	0	0	0	0	0	0	0	0	0	0	0	0	0	0	0	0	0	0	0	0	0	0	0	0	0	0	0	0	0	0	0	0	0	0	0	0	0	0
Gm4208	1	complement(62860514..62871529)	ENSMUSG00000100426	0	#N/A	#N/A	#N/A	#N/A	#N/A	0	0	0	0	0	0	0	0	0	0	0	0	0	0	0	0	0	0	0	0	0	0	0	0	0	0	0	0	0	0	0	0	0	0	0	0	0	0	0	0
Ino80d	1	complement(62997577..63153826)	ENSMUSG00000040865	0.146746	-1.8084	-0.85471	0.00240696	0.00813796	1	25	0.217952	0.147378	4.07299	27	0.248266	0.161677	4.65862	30	0.227425	0.154582	3.92849	14	0.137377	0.0823082	3.96894	25	0.218871	0.136572	5.00703	36	0.290436	0.19796	4.27749	10	0.102239	0.0740979	1.74499	19	0.177213	0.136154	2.8767	20	0.195865	0.144518	3.40618	15	0.160118	0.124477	2.28774
Gm44468	1	63064901..63065005	ENSMUSG00000104991	0	#N/A	#N/A	#N/A	#N/A	#N/A	0	0	0	0	0	0	0	0	0	0	0	0	0	0	0	0	0	0	0	0	0	0	0	0	0	0	0	0	0	0	0	0	0	0	0	0	0	0	0	0
Gm24942	1	63071865..63071978	ENSMUSG00000088953	0	#N/A	#N/A	#N/A	#N/A	#N/A	0	0	0	0	0	0	0	0	0	0	0	0	0	0	0	0	0	0	0	0	0	0	0	0	0	0	0	0	0	0	0	0	0	0	0	0	0	0	0	0
Ino80dos	1	63152237..63197449	ENSMUSG00000084799	0.0173512	-1.30623	-0.385408	0.737735	#N/A	1	1	0.0536192	0.036257	0.16292	0	0	0	0	1	0.0466247	0.0316912	0.13095	1	0.0603513	0.0361588	0.283496	0	0	0	0	0	0	0	0	2	0.125761	0.0911455	0.348997	0	0	0	0	0	0	0	0	0	0	0	0
Gm20342	1	63156277..63165996	ENSMUSG00000101599	0.0220812	-2.69931	-1.43259	0.0799746	0.14303	1	5	0.0794358	0.0537141	0.814598	0	0	0	0	2	0.0276294	0.01878	0.261899	0	0	0	0	2	0.0319084	0.0199103	0.400563	4	0.0588076	0.0400831	0.475277	0	0	0	0	2	0.0339936	0.0261176	0.302811	1	0.0178465	0.0131679	0.170309	0	0	0	0
Ndufs1	1	complement(63182755..63215992)	ENSMUSG00000025968	2.26588	16.0638	4.00574	4.15693e-38	4.08388e-36	6.35885e-34	3	0.0572928	0.0387411	0.488759	6	0.120854	0.0787034	1.03525	16	0.265702	0.1806	2.09519	6	0.128972	0.0772724	1.70097	12	0.230138	0.143602	2.40338	11	0.194401	0.132503	1.30701	119	2.66514	1.93157	20.7653	145	2.96257	2.27617	21.9538	142	3.04631	2.2477	24.1839	187	4.37269	3.39937	28.5205
gene:ENSMUSG00002076280	1	63201014..63201102	ENSMUSG00002076280	0	#N/A	#N/A	#N/A	#N/A	#N/A	0	0	0	0	0	0	0	0	0	0	0	0	0	0	0	0	0	0	0	0	0	0	0	0	0	0	0	0	0	0	0	0	0	0	0	0	0	0	0	0
Eef1b2	1	63215984..63219645	ENSMUSG00000025967	29.3391	13.5413	3.7593	3.56181e-46	6.21413e-44	5.4485e-42	58	3.53734	2.39193	9.44933	56	3.60221	2.34585	9.66232	40	2.12131	1.44187	5.23798	17	1.16698	0.699185	4.81942	35	2.14361	1.33758	7.00984	49	2.76549	1.88495	5.82215	780	55.7877	40.4323	136.109	550	35.8866	27.572	83.273	580	39.736	29.3189	98.7793	815	60.8604	47.3135	124.301
gene:ENSMUSG00002076939	1	63217142..63217317	ENSMUSG00002076939	0	#N/A	#N/A	#N/A	#N/A	#N/A	0	0	0	0	0	0	0	0	0	0	0	0	0	0	0	0	0	0	0	0	0	0	0	0	0	0	0	0	0	0	0	0	0	0	0	0	0	0	0	0
Gm26457	1	63217836..63217913	ENSMUSG00000064612	0	#N/A	#N/A	#N/A	#N/A	#N/A	0	0	0	0	0	0	0	0	0	0	0	0	0	0	0	0	0	0	0	0	0	0	0	0	0	0	0	0	0	0	0	0	0	0	0	0	0	0	0	0
snoZ196	1	63217845..63217879	ENSMUSG00002074855	0	#N/A	#N/A	#N/A	#N/A	#N/A	0	0	0	0	0	0	0	0	0	0	0	0	0	0	0	0	0	0	0	0	0	0	0	0	0	0	0	0	0	0	0	0	0	0	0	0	0	0	0	0
Snora41	1	63218163..63218294	ENSMUSG00000064602	0	#N/A	#N/A	#N/A	#N/A	#N/A	0	0	0	0	0	0	0	0	0	0	0	0	0	0	0	0	0	0	0	0	0	0	0	0	0	0	0	0	0	0	0	0	0	0	0	0	0	0	0	0
Gpr1	1	complement(63221850..63253702)	ENSMUSG00000046856	0	#N/A	#N/A	#N/A	#N/A	#N/A	0	0	0	0	0	0	0	0	0	0	0	0	0	0	0	0	0	0	0	0	0	0	0	0	0	0	0	0	0	0	0	0	0	0	0	0	0	0	0	0
gene:ENSMUSG00002075004	1	63237190..63237315	ENSMUSG00002075004	0	#N/A	#N/A	#N/A	#N/A	#N/A	0	0	0	0	0	0	0	0	0	0	0	0	0	0	0	0	0	0	0	0	0	0	0	0	0	0	0	0	0	0	0	0	0	0	0	0	0	0	0	0
Platr12	1	63239472..63247126	ENSMUSG00000086730	0	#N/A	#N/A	#N/A	#N/A	#N/A	0	0	0	0	0	0	0	0	0	0	0	0	0	0	0	0	0	0	0	0	0	0	0	0	0	0	0	0	0	0	0	0	0	0	0	0	0	0	0	0
1700039I01Rik	1	complement(63287180..63287658)	ENSMUSG00000102536	0	#N/A	#N/A	#N/A	#N/A	#N/A	0	0	0	0	0	0	0	0	0	0	0	0	0	0	0	0	0	0	0	0	0	0	0	0	0	0	0	0	0	0	0	0	0	0	0	0	0	0	0	0
Gm11608	1	complement(63306007..63312279)	ENSMUSG00000087561	0	#N/A	#N/A	#N/A	#N/A	#N/A	0	0	0	0	0	0	0	0	0	0	0	0	0	0	0	0	0	0	0	0	0	0	0	0	0	0	0	0	0	0	0	0	0	0	0	0	0	0	0	0
gene:ENSMUSG00002076057	1	complement(63312385..63312522)	ENSMUSG00002076057	0	#N/A	#N/A	#N/A	#N/A	#N/A	0	0	0	0	0	0	0	0	0	0	0	0	0	0	0	0	0	0	0	0	0	0	0	0	0	0	0	0	0	0	0	0	0	0	0	0	0	0	0	0
Zdbf2	1	63312424..63353735	ENSMUSG00000027520	0	#N/A	#N/A	#N/A	#N/A	#N/A	0	0	0	0	0	0	0	0	0	0	0	0	0	0	0	0	0	0	0	0	0	0	0	0	0	0	0	0	0	0	0	0	0	0	0	0	0	0	0	0
Gm23448	1	complement(63339439..63339542)	ENSMUSG00000119074	0	#N/A	#N/A	#N/A	#N/A	#N/A	0	0	0	0	0	0	0	0	0	0	0	0	0	0	0	0	0	0	0	0	0	0	0	0	0	0	0	0	0	0	0	0	0	0	0	0	0	0	0	0
Adam23	1	63485050..63635435	ENSMUSG00000025964	0	#N/A	#N/A	#N/A	#N/A	#N/A	0	0	0	0	0	0	0	0	0	0	0	0	0	0	0	0	0	0	0	0	0	0	0	0	0	0	0	0	0	0	0	0	0	0	0	0	0	0	0	0
Gm22281	1	complement(63614647..63614749)	ENSMUSG00000087823	0	#N/A	#N/A	#N/A	#N/A	#N/A	0	0	0	0	0	0	0	0	0	0	0	0	0	0	0	0	0	0	0	0	0	0	0	0	0	0	0	0	0	0	0	0	0	0	0	0	0	0	0	0
Gm39653	1	63655127..63659978	ENSMUSG00000115378	0	#N/A	#N/A	#N/A	#N/A	#N/A	0	0	0	0	0	0	0	0	0	0	0	0	0	0	0	0	0	0	0	0	0	0	0	0	0	0	0	0	0	0	0	0	0	0	0	0	0	0	0	0
Dytn	1	complement(63662010..63726086)	ENSMUSG00000069085	0	#N/A	#N/A	#N/A	#N/A	#N/A	0	0	0	0	0	0	0	0	0	0	0	0	0	0	0	0	0	0	0	0	0	0	0	0	0	0	0	0	0	0	0	0	0	0	0	0	0	0	0	0
Mdh1b	1	complement(63737978..63769477)	ENSMUSG00000025963	0	#N/A	#N/A	#N/A	#N/A	#N/A	0	0	0	0	0	0	0	0	0	0	0	0	0	0	0	0	0	0	0	0	0	0	0	0	0	0	0	0	0	0	0	0	0	0	0	0	0	0	0	0
Fastkd2	1	63769773..63793814	ENSMUSG00000025962	0.00300999	-2.47591	-1.30796	0.524969	#N/A	1	0	0	0	0	1	0.0277322	0.0180599	0.172542	0	0	0	0	0	0	0	0	0	0	0	0	0	0	0	0	0	0	0	0	0	0	0	0	0	0	0	0	0	0	0	0
4933402D24Rik	1	complement(63794066..63808426)	ENSMUSG00000025961	0	#N/A	#N/A	#N/A	#N/A	#N/A	0	0	0	0	0	0	0	0	0	0	0	0	0	0	0	0	0	0	0	0	0	0	0	0	0	0	0	0	0	0	0	0	0	0	0	0	0	0	0	0
Gm13749	1	64003886..64008158	ENSMUSG00000044689	0	#N/A	#N/A	#N/A	#N/A	#N/A	0	0	0	0	0	0	0	0	0	0	0	0	0	0	0	0	0	0	0	0	0	0	0	0	0	0	0	0	0	0	0	0	0	0	0	0	0	0	0	0
Klf7	1	complement(64068606..64161441)	ENSMUSG00000025959	0.308569	-6.38538	-2.67477	1.16977e-10	1.35434e-09	1.7894e-06	28	0.531773	0.359582	4.56175	29	0.580897	0.378294	5.0037	34	0.561491	0.381651	4.45229	17	0.3634	0.217727	4.81942	12	0.228864	0.142808	2.40338	31	0.544826	0.371351	3.6834	3	0.0668167	0.0484256	0.523496	4	0.0812736	0.0624433	0.605622	4	0.0853367	0.0629651	0.681236	0	0	0	0
Mir6899	1	complement(64081597..64081660)	ENSMUSG00000098487	0	#N/A	#N/A	#N/A	#N/A	#N/A	0	0	0	0	0	0	0	0	0	0	0	0	0	0	0	0	0	0	0	0	0	0	0	0	0	0	0	0	0	0	0	0	0	0	0	0	0	0	0	0
Gm13748	1	64117813..64129941	ENSMUSG00000086836	0	#N/A	#N/A	#N/A	#N/A	#N/A	0	0	0	0	0	0	0	0	0	0	0	0	0	0	0	0	0	0	0	0	0	0	0	0	0	0	0	0	0	0	0	0	0	0	0	0	0	0	0	0
Gm28981	1	complement(64225150..64342202)	ENSMUSG00000101895	0	#N/A	#N/A	#N/A	#N/A	#N/A	0	0	0	0	0	0	0	0	0	0	0	0	0	0	0	0	0	0	0	0	0	0	0	0	0	0	0	0	0	0	0	0	0	0	0	0	0	0	0	0
gene:ENSMUSG00002076107	1	64435493..64435562	ENSMUSG00002076107	0	#N/A	#N/A	#N/A	#N/A	#N/A	0	0	0	0	0	0	0	0	0	0	0	0	0	0	0	0	0	0	0	0	0	0	0	0	0	0	0	0	0	0	0	0	0	0	0	0	0	0	0	0
Creb1	1	64571804..64643707	ENSMUSG00000025958	0.170112	1.18008	0.238883	0.506205	0.60591	1	17	0.191034	0.129176	2.76963	11	0.130373	0.0849021	1.89796	21	0.2052	0.139476	2.74994	6	0.0758893	0.0454683	1.70097	13	0.146701	0.0915393	2.60366	24	0.249575	0.17011	2.85166	16	0.210852	0.152816	2.79198	26	0.312577	0.240156	3.93654	7	0.0883625	0.0651977	1.19216	40	0.550365	0.427859	6.10064
Mettl21a	1	complement(64645632..64656401)	ENSMUSG00000025956	0.0108536	-3.83109	-1.93776	0.322119	#N/A	1	1	0.0513888	0.0347488	0.16292	0	0	0	0	1	0.0446852	0.0303729	0.13095	0	0	0	0	0	0	0	0	0	0	0	0	0	0	0	0	0	0	0	0	0	0	0	0	0	0	0	0
Gm28982	1	64656943..64665192	ENSMUSG00000101832	0	#N/A	#N/A	#N/A	#N/A	#N/A	0	0	0	0	0	0	0	0	0	0	0	0	0	0	0	0	0	0	0	0	0	0	0	0	0	0	0	0	0	0	0	0	0	0	0	0	0	0	0	0
Gm29152	1	64689094..64691915	ENSMUSG00000100437	0	#N/A	#N/A	#N/A	#N/A	#N/A	0	0	0	0	0	0	0	0	0	0	0	0	0	0	0	0	0	0	0	0	0	0	0	0	0	0	0	0	0	0	0	0	0	0	0	0	0	0	0	0
2810408I11Rik	1	complement(64719030..64729818)	ENSMUSG00000087213	0.00755133	-2.47591	-1.30796	0.524969	#N/A	1	0	0	0	0	1	0.0695735	0.045308	0.172542	0	0	0	0	0	0	0	0	0	0	0	0	0	0	0	0	0	0	0	0	0	0	0	0	0	0	0	0	0	0	0	0
Ccnyl1	1	64729614..64764803	ENSMUSG00000070871	0.0720301	-3.09029	-1.62774	0.0324502	0.0719939	1	2	0.0893653	0.0604283	0.325839	3	0.141382	0.0920711	0.517625	2	0.0777078	0.0528187	0.261899	1	0.0502928	0.0301324	0.283496	3	0.134613	0.0839966	0.600844	4	0.165396	0.112734	0.475277	0	0	0	0	2	0.095607	0.0734557	0.302811	0	0	0	0	1	0.0547101	0.0425321	0.152516
Fzd5	1	complement(64769717..64776910)	ENSMUSG00000045005	0.0520651	2.51644	1.33138	0.054296	0.106882	1	0	0	0	0	1	0.0235534	0.0153385	0.172542	2	0.038837	0.0263979	0.261899	1	0.0251355	0.0150597	0.283496	1	0.0224258	0.0139934	0.200281	1	0.0206656	0.0140856	0.118819	1	0.0261888	0.0189804	0.174499	2	0.0477828	0.0367119	0.302811	3	0.0752573	0.0555281	0.510927	4	0.109373	0.0850274	0.610064
Gm38058	1	64775399..64779766	ENSMUSG00000102140	0	#N/A	#N/A	#N/A	#N/A	#N/A	0	0	0	0	0	0	0	0	0	0	0	0	0	0	0	0	0	0	0	0	0	0	0	0	0	0	0	0	0	0	0	0	0	0	0	0	0	0	0	0
Plekhm3	1	complement(64825142..64995983)	ENSMUSG00000051344	0.064562	-2.26092	-1.17691	0.0183219	0.0453187	1	8	0.11312	0.0764913	1.30336	10	0.149136	0.0971211	1.72542	8	0.0983639	0.0668588	1.0476	7	0.111408	0.0667487	1.98447	2	0.0283993	0.0177207	0.400563	7	0.0915958	0.0624314	0.831735	7	0.116076	0.0841266	1.22149	5	0.0756382	0.0581135	0.757027	3	0.0476517	0.0351595	0.510927	1	0.0173133	0.0134595	0.152516
Gm24788	1	complement(65040466..65040621)	ENSMUSG00000077471	0	#N/A	#N/A	#N/A	#N/A	#N/A	0	0	0	0	0	0	0	0	0	0	0	0	0	0	0	0	0	0	0	0	0	0	0	0	0	0	0	0	0	0	0	0	0	0	0	0	0	0	0	0
Akr1cl	1	complement(65051848..65071918)	ENSMUSG00000025955	0	#N/A	#N/A	#N/A	#N/A	#N/A	0	0	0	0	0	0	0	0	0	0	0	0	0	0	0	0	0	0	0	0	0	0	0	0	0	0	0	0	0	0	0	0	0	0	0	0	0	0	0	0
Cryge	1	complement(65087713..65090308)	ENSMUSG00000070870	0	#N/A	#N/A	#N/A	#N/A	#N/A	0	0	0	0	0	0	0	0	0	0	0	0	0	0	0	0	0	0	0	0	0	0	0	0	0	0	0	0	0	0	0	0	0	0	0	0	0	0	0	0
Crygd	1	complement(65101031..65102611)	ENSMUSG00000067299	0	#N/A	#N/A	#N/A	#N/A	#N/A	0	0	0	0	0	0	0	0	0	0	0	0	0	0	0	0	0	0	0	0	0	0	0	0	0	0	0	0	0	0	0	0	0	0	0	0	0	0	0	0
Crygc	1	complement(65110684..65112848)	ENSMUSG00000025952	0	#N/A	#N/A	#N/A	#N/A	#N/A	0	0	0	0	0	0	0	0	0	0	0	0	0	0	0	0	0	0	0	0	0	0	0	0	0	0	0	0	0	0	0	0	0	0	0	0	0	0	0	0
Crygb	1	complement(65119378..65121447)	ENSMUSG00000073658	0	#N/A	#N/A	#N/A	#N/A	#N/A	0	0	0	0	0	0	0	0	0	0	0	0	0	0	0	0	0	0	0	0	0	0	0	0	0	0	0	0	0	0	0	0	0	0	0	0	0	0	0	0
Cryga	1	complement(65139548..65142532)	ENSMUSG00000044429	0	#N/A	#N/A	#N/A	#N/A	#N/A	0	0	0	0	0	0	0	0	0	0	0	0	0	0	0	0	0	0	0	0	0	0	0	0	0	0	0	0	0	0	0	0	0	0	0	0	0	0	0	0
Gm28845	1	complement(65139778..65158717)	ENSMUSG00000100846	0	#N/A	#N/A	#N/A	#N/A	#N/A	0	0	0	0	0	0	0	0	0	0	0	0	0	0	0	0	0	0	0	0	0	0	0	0	0	0	0	0	0	0	0	0	0	0	0	0	0	0	0	0
D630023F18Rik	1	complement(65144444..65162373)	ENSMUSG00000044816	0	#N/A	#N/A	#N/A	#N/A	#N/A	0	0	0	0	0	0	0	0	0	0	0	0	0	0	0	0	0	0	0	0	0	0	0	0	0	0	0	0	0	0	0	0	0	0	0	0	0	0	0	0
Idh1	1	complement(65197775..65225659)	ENSMUSG00000025950	0.0716892	-1.1951	-0.257127	0.728814	0.792741	1	4	0.222913	0.150733	0.651678	3	0.176331	0.114831	0.517625	2	0.0969174	0.0658756	0.261899	0	0	0	0	0	0	0	0	2	0.103142	0.0703009	0.237639	1	0.0653538	0.0473654	0.174499	1	0.0596207	0.0458071	0.151405	2	0.125203	0.0923799	0.340618	0	0	0	0
Pikfyve	1	65225842..65317854	ENSMUSG00000025949	0.031464	-3.20221	-1.67907	0.00256149	0.00859691	1	3	0.0241148	0.0163063	0.488759	8	0.0678243	0.0441688	1.38033	13	0.090866	0.0617624	1.70234	2	0.018095	0.0108414	0.566991	2	0.0161444	0.0100738	0.400563	9	0.0669472	0.045631	1.06937	1	0.00942665	0.006832	0.174499	3	0.0257991	0.0198217	0.454216	2	0.0180593	0.0133249	0.340618	1	0.00984218	0.0076514	0.152516
Pth2r	1	65321215..65428403	ENSMUSG00000025946	0	#N/A	#N/A	#N/A	#N/A	#N/A	0	0	0	0	0	0	0	0	0	0	0	0	0	0	0	0	0	0	0	0	0	0	0	0	0	0	0	0	0	0	0	0	0	0	0	0	0	0	0	0
Crygf	1	65965679..65967466	ENSMUSG00000025945	0	#N/A	#N/A	#N/A	#N/A	#N/A	0	0	0	0	0	0	0	0	0	0	0	0	0	0	0	0	0	0	0	0	0	0	0	0	0	0	0	0	0	0	0	0	0	0	0	0	0	0	0	0
Map2	1	66214432..66481742	ENSMUSG00000015222	0	#N/A	#N/A	#N/A	#N/A	#N/A	0	0	0	0	0	0	0	0	0	0	0	0	0	0	0	0	0	0	0	0	0	0	0	0	0	0	0	0	0	0	0	0	0	0	0	0	0	0	0	0
Gm24729	1	66345048..66345184	ENSMUSG00000088850	0	#N/A	#N/A	#N/A	#N/A	#N/A	0	0	0	0	0	0	0	0	0	0	0	0	0	0	0	0	0	0	0	0	0	0	0	0	0	0	0	0	0	0	0	0	0	0	0	0	0	0	0	0
Gm10558	1	complement(66361435..66367955)	ENSMUSG00000073656	0	#N/A	#N/A	#N/A	#N/A	#N/A	0	0	0	0	0	0	0	0	0	0	0	0	0	0	0	0	0	0	0	0	0	0	0	0	0	0	0	0	0	0	0	0	0	0	0	0	0	0	0	0
Gm25411	1	66475241..66475391	ENSMUSG00000065694	0	#N/A	#N/A	#N/A	#N/A	#N/A	0	0	0	0	0	0	0	0	0	0	0	0	0	0	0	0	0	0	0	0	0	0	0	0	0	0	0	0	0	0	0	0	0	0	0	0	0	0	0	0
Unc80	1	66507526..66738307	ENSMUSG00000055567	0	#N/A	#N/A	#N/A	#N/A	#N/A	0	0	0	0	0	0	0	0	0	0	0	0	0	0	0	0	0	0	0	0	0	0	0	0	0	0	0	0	0	0	0	0	0	0	0	0	0	0	0	0
Gm37181	1	complement(66729789..66731515)	ENSMUSG00000103375	0	#N/A	#N/A	#N/A	#N/A	#N/A	0	0	0	0	0	0	0	0	0	0	0	0	0	0	0	0	0	0	0	0	0	0	0	0	0	0	0	0	0	0	0	0	0	0	0	0	0	0	0	0
Rpe	1	66739990..66758964	ENSMUSG00000026005	0.0667357	-1.02099	-0.0299747	0.964142	0.971728	1	1	0.0496059	0.0335433	0.16292	0	0	0	0	2	0.0862699	0.0586384	0.261899	0	0	0	0	3	0.149445	0.0932516	0.600844	4	0.18362	0.125155	0.475277	0	0	0	0	2	0.106141	0.0815493	0.302811	2	0.111448	0.0822309	0.340618	1	0.0607382	0.0472185	0.152516
Kansl1l	1	complement(66758407..66856721)	ENSMUSG00000026004	0.0960291	-1.24747	-0.319008	0.501912	0.601973	1	8	0.185382	0.125354	1.30336	7	0.171083	0.111414	1.20779	8	0.161199	0.109569	1.0476	2	0.0521644	0.0312537	0.566991	5	0.116352	0.0726021	1.00141	7	0.150108	0.102313	0.831735	5	0.135876	0.0984765	0.872493	7	0.173539	0.133331	1.05984	3	0.0780919	0.0576196	0.510927	13	0.36885	0.286747	1.98271
Gm37570	1	complement(66804785..66807890)	ENSMUSG00000102559	0	#N/A	#N/A	#N/A	#N/A	#N/A	0	0	0	0	0	0	0	0	0	0	0	0	0	0	0	0	0	0	0	0	0	0	0	0	0	0	0	0	0	0	0	0	0	0	0	0	0	0	0	0
Gm38387	1	complement(66808449..66811025)	ENSMUSG00000102374	0	#N/A	#N/A	#N/A	#N/A	#N/A	0	0	0	0	0	0	0	0	0	0	0	0	0	0	0	0	0	0	0	0	0	0	0	0	0	0	0	0	0	0	0	0	0	0	0	0	0	0	0	0
Gm38162	1	66814670..66819266	ENSMUSG00000102776	0	#N/A	#N/A	#N/A	#N/A	#N/A	0	0	0	0	0	0	0	0	0	0	0	0	0	0	0	0	0	0	0	0	0	0	0	0	0	0	0	0	0	0	0	0	0	0	0	0	0	0	0	0
6820402A03Rik	1	complement(66832804..66835457)	ENSMUSG00000103706	0	#N/A	#N/A	#N/A	#N/A	#N/A	0	0	0	0	0	0	0	0	0	0	0	0	0	0	0	0	0	0	0	0	0	0	0	0	0	0	0	0	0	0	0	0	0	0	0	0	0	0	0	0
Gm37285	1	complement(66838818..66839956)	ENSMUSG00000103756	0	#N/A	#N/A	#N/A	#N/A	#N/A	0	0	0	0	0	0	0	0	0	0	0	0	0	0	0	0	0	0	0	0	0	0	0	0	0	0	0	0	0	0	0	0	0	0	0	0	0	0	0	0
Gm37755	1	66851474..66853652	ENSMUSG00000103382	0	#N/A	#N/A	#N/A	#N/A	#N/A	0	0	0	0	0	0	0	0	0	0	0	0	0	0	0	0	0	0	0	0	0	0	0	0	0	0	0	0	0	0	0	0	0	0	0	0	0	0	0	0
Gm38218	1	complement(66860385..66865073)	ENSMUSG00000103553	0	#N/A	#N/A	#N/A	#N/A	#N/A	0	0	0	0	0	0	0	0	0	0	0	0	0	0	0	0	0	0	0	0	0	0	0	0	0	0	0	0	0	0	0	0	0	0	0	0	0	0	0	0
Acadl	1	complement(66869998..66902436)	ENSMUSG00000026003	1.32526	2.12732	1.08904	0.000957455	0.00361105	1	12	0.924229	0.624959	1.95503	12	0.974792	0.634808	2.0705	10	0.669721	0.455215	1.3095	6	0.520135	0.311633	1.70097	6	0.464064	0.289568	1.20169	15	1.0691	0.728692	1.78229	19	1.71612	1.24376	3.31547	23	1.89517	1.45607	3.48232	21	1.81687	1.34057	3.57649	24	2.26328	1.75949	3.66038
Gm27934	1	66895800..66895862	ENSMUSG00000089420	0	#N/A	#N/A	#N/A	#N/A	#N/A	0	0	0	0	0	0	0	0	0	0	0	0	0	0	0	0	0	0	0	0	0	0	0	0	0	0	0	0	0	0	0	0	0	0	0	0	0	0	0	0
Gm25832	1	66905956..66906085	ENSMUSG00000077328	0	#N/A	#N/A	#N/A	#N/A	#N/A	0	0	0	0	0	0	0	0	0	0	0	0	0	0	0	0	0	0	0	0	0	0	0	0	0	0	0	0	0	0	0	0	0	0	0	0	0	0	0	0
Myl1	1	complement(66963454..66984563)	ENSMUSG00000061816	0	#N/A	#N/A	#N/A	#N/A	#N/A	0	0	0	0	0	0	0	0	0	0	0	0	0	0	0	0	0	0	0	0	0	0	0	0	0	0	0	0	0	0	0	0	0	0	0	0	0	0	0	0
Lancl1	1	complement(67039676..67078031)	ENSMUSG00000026000	0.0170001	-1.52801	-0.61165	0.469044	0.570749	1	1	0.0225008	0.0152149	0.16292	2	0.0474636	0.0309095	0.345083	1	0.0195656	0.0132989	0.13095	0	0	0	0	0	0	0	0	3	0.0624665	0.042577	0.356458	1	0.0263872	0.0191242	0.174499	2	0.0481448	0.0369901	0.302811	1	0.0252759	0.0186496	0.170309	0	0	0	0
Cps1	1	67162185..67270418	ENSMUSG00000025991	0.0797914	1.66644	0.73677	0.280039	0.383161	1	2	0.0555979	0.037595	0.325839	5	0.146599	0.0954689	0.862708	0	0	0	0	0	0	0	0	1	0.0279162	0.0174193	0.200281	5	0.128625	0.0876705	0.594097	3	0.0978013	0.0708818	0.523496	2	0.0594812	0.0456999	0.302811	3	0.0936822	0.0691228	0.510927	1	0.0340375	0.026461	0.152516
Gm15668	1	67288359..67362768	ENSMUSG00000086204	0	#N/A	#N/A	#N/A	#N/A	#N/A	0	0	0	0	0	0	0	0	0	0	0	0	0	0	0	0	0	0	0	0	0	0	0	0	0	0	0	0	0	0	0	0	0	0	0	0	0	0	0	0
Gm26342	1	67296383..67296511	ENSMUSG00000077745	0	#N/A	#N/A	#N/A	#N/A	#N/A	0	0	0	0	0	0	0	0	0	0	0	0	0	0	0	0	0	0	0	0	0	0	0	0	0	0	0	0	0	0	0	0	0	0	0	0	0	0	0	0
gene:ENSMUSG00002076414	1	67656134..67656211	ENSMUSG00002076414	0	#N/A	#N/A	#N/A	#N/A	#N/A	0	0	0	0	0	0	0	0	0	0	0	0	0	0	0	0	0	0	0	0	0	0	0	0	0	0	0	0	0	0	0	0	0	0	0	0	0	0	0	0
Gm15669	1	67831640..67844483	ENSMUSG00000085075	0	#N/A	#N/A	#N/A	#N/A	#N/A	0	0	0	0	0	0	0	0	0	0	0	0	0	0	0	0	0	0	0	0	0	0	0	0	0	0	0	0	0	0	0	0	0	0	0	0	0	0	0	0
Gm37957	1	67942389..67944691	ENSMUSG00000104395	0	#N/A	#N/A	#N/A	#N/A	#N/A	0	0	0	0	0	0	0	0	0	0	0	0	0	0	0	0	0	0	0	0	0	0	0	0	0	0	0	0	0	0	0	0	0	0	0	0	0	0	0	0
gene:ENSMUSG00002074910	1	68012835..68012936	ENSMUSG00002074910	0	#N/A	#N/A	#N/A	#N/A	#N/A	0	0	0	0	0	0	0	0	0	0	0	0	0	0	0	0	0	0	0	0	0	0	0	0	0	0	0	0	0	0	0	0	0	0	0	0	0	0	0	0
Gm15671	1	68063402..68064922	ENSMUSG00000087329	0	#N/A	#N/A	#N/A	#N/A	#N/A	0	0	0	0	0	0	0	0	0	0	0	0	0	0	0	0	0	0	0	0	0	0	0	0	0	0	0	0	0	0	0	0	0	0	0	0	0	0	0	0
Erbb4	1	complement(68071345..69147218)	ENSMUSG00000062209	0	#N/A	#N/A	#N/A	#N/A	#N/A	0	0	0	0	0	0	0	0	0	0	0	0	0	0	0	0	0	0	0	0	0	0	0	0	0	0	0	0	0	0	0	0	0	0	0	0	0	0	0	0
Gm37100	1	complement(68154354..68155706)	ENSMUSG00000102449	0	#N/A	#N/A	#N/A	#N/A	#N/A	0	0	0	0	0	0	0	0	0	0	0	0	0	0	0	0	0	0	0	0	0	0	0	0	0	0	0	0	0	0	0	0	0	0	0	0	0	0	0	0
Gm25542	1	complement(68424101..68424194)	ENSMUSG00000080539	0	#N/A	#N/A	#N/A	#N/A	#N/A	0	0	0	0	0	0	0	0	0	0	0	0	0	0	0	0	0	0	0	0	0	0	0	0	0	0	0	0	0	0	0	0	0	0	0	0	0	0	0	0
Gm19335	1	complement(68630777..68632845)	ENSMUSG00000103307	0	#N/A	#N/A	#N/A	#N/A	#N/A	0	0	0	0	0	0	0	0	0	0	0	0	0	0	0	0	0	0	0	0	0	0	0	0	0	0	0	0	0	0	0	0	0	0	0	0	0	0	0	0
Gm37735	1	complement(68678583..68679988)	ENSMUSG00000104508	0	#N/A	#N/A	#N/A	#N/A	#N/A	0	0	0	0	0	0	0	0	0	0	0	0	0	0	0	0	0	0	0	0	0	0	0	0	0	0	0	0	0	0	0	0	0	0	0	0	0	0	0	0
Gm37769	1	complement(68750196..68752564)	ENSMUSG00000103642	0	#N/A	#N/A	#N/A	#N/A	#N/A	0	0	0	0	0	0	0	0	0	0	0	0	0	0	0	0	0	0	0	0	0	0	0	0	0	0	0	0	0	0	0	0	0	0	0	0	0	0	0	0
Gm37061	1	complement(68797644..68800886)	ENSMUSG00000103809	0	#N/A	#N/A	#N/A	#N/A	#N/A	0	0	0	0	0	0	0	0	0	0	0	0	0	0	0	0	0	0	0	0	0	0	0	0	0	0	0	0	0	0	0	0	0	0	0	0	0	0	0	0
Gm16076	1	complement(69131072..69145899)	ENSMUSG00000087514	0	#N/A	#N/A	#N/A	#N/A	#N/A	0	0	0	0	0	0	0	0	0	0	0	0	0	0	0	0	0	0	0	0	0	0	0	0	0	0	0	0	0	0	0	0	0	0	0	0	0	0	0	0
Gm28497	1	69480215..69483243	ENSMUSG00000099804	0	#N/A	#N/A	#N/A	#N/A	#N/A	0	0	0	0	0	0	0	0	0	0	0	0	0	0	0	0	0	0	0	0	0	0	0	0	0	0	0	0	0	0	0	0	0	0	0	0	0	0	0	0
Gm29113	1	complement(69529516..69532947)	ENSMUSG00000100354	0	#N/A	#N/A	#N/A	#N/A	#N/A	0	0	0	0	0	0	0	0	0	0	0	0	0	0	0	0	0	0	0	0	0	0	0	0	0	0	0	0	0	0	0	0	0	0	0	0	0	0	0	0
Gm29114	1	69553091..69586866	ENSMUSG00000101156	0	#N/A	#N/A	#N/A	#N/A	#N/A	0	0	0	0	0	0	0	0	0	0	0	0	0	0	0	0	0	0	0	0	0	0	0	0	0	0	0	0	0	0	0	0	0	0	0	0	0	0	0	0
Ikzf2	1	complement(69570373..69726404)	ENSMUSG00000025997	0.00892496	-1.33318	-0.414867	0.643047	0.726957	1	2	0.0265949	0.0179833	0.325839	2	0.0280499	0.0182668	0.345083	0	0	0	0	1	0.014967	0.00896732	0.283496	1	0.0133535	0.00833239	0.200281	0	0	0	0	1	0.0155942	0.0113019	0.174499	1	0.0142262	0.0109301	0.151405	2	0.0298748	0.0220429	0.340618	0	0	0	0
Gm29112	1	complement(69634195..69637681)	ENSMUSG00000100815	0.00465548	-2.47573	-1.30786	0.525006	#N/A	1	0	0	0	0	0	0	0	0	0	0	0	0	0	0	0	0	0	0	0	0	1	0.0409815	0.0279329	0.118819	0	0	0	0	0	0	0	0	0	0	0	0	0	0	0	0
Gm28112	1	complement(69699346..69701220)	ENSMUSG00000099954	0.0281128	-5.18711	-2.37493	0.213065	#N/A	1	0	0	0	0	2	0.17373	0.113137	0.345083	0	0	0	0	1	0.0926997	0.05554	0.283496	0	0	0	0	0	0	0	0	0	0	0	0	0	0	0	0	0	0	0	0	0	0	0	0
Gm37930	1	69810027..69811912	ENSMUSG00000103402	0	#N/A	#N/A	#N/A	#N/A	#N/A	0	0	0	0	0	0	0	0	0	0	0	0	0	0	0	0	0	0	0	0	0	0	0	0	0	0	0	0	0	0	0	0	0	0	0	0	0	0	0	0
Spag16	1	69866129..70764291	ENSMUSG00000053153	0	#N/A	#N/A	#N/A	#N/A	#N/A	0	0	0	0	0	0	0	0	0	0	0	0	0	0	0	0	0	0	0	0	0	0	0	0	0	0	0	0	0	0	0	0	0	0	0	0	0	0	0	0
7SK_9	1	complement(69960632..69960906)	ENSMUSG00002076719	0	#N/A	#N/A	#N/A	#N/A	#N/A	0	0	0	0	0	0	0	0	0	0	0	0	0	0	0	0	0	0	0	0	0	0	0	0	0	0	0	0	0	0	0	0	0	0	0	0	0	0	0	0
Gm23879	1	complement(69994163..69994288)	ENSMUSG00000080524	0	#N/A	#N/A	#N/A	#N/A	#N/A	0	0	0	0	0	0	0	0	0	0	0	0	0	0	0	0	0	0	0	0	0	0	0	0	0	0	0	0	0	0	0	0	0	0	0	0	0	0	0	0
Gm38272	1	complement(70349671..70352070)	ENSMUSG00000103052	0	#N/A	#N/A	#N/A	#N/A	#N/A	0	0	0	0	0	0	0	0	0	0	0	0	0	0	0	0	0	0	0	0	0	0	0	0	0	0	0	0	0	0	0	0	0	0	0	0	0	0	0	0
Gm37456	1	complement(70610594..70616430)	ENSMUSG00000104287	0	#N/A	#N/A	#N/A	#N/A	#N/A	0	0	0	0	0	0	0	0	0	0	0	0	0	0	0	0	0	0	0	0	0	0	0	0	0	0	0	0	0	0	0	0	0	0	0	0	0	0	0	0
Gm23422	1	70635974..70636080	ENSMUSG00000075952	0	#N/A	#N/A	#N/A	#N/A	#N/A	0	0	0	0	0	0	0	0	0	0	0	0	0	0	0	0	0	0	0	0	0	0	0	0	0	0	0	0	0	0	0	0	0	0	0	0	0	0	0	0
Vwc2l	1	70764874..70924556	ENSMUSG00000045648	0	#N/A	#N/A	#N/A	#N/A	#N/A	0	0	0	0	0	0	0	0	0	0	0	0	0	0	0	0	0	0	0	0	0	0	0	0	0	0	0	0	0	0	0	0	0	0	0	0	0	0	0	0
Bard1	1	complement(71066657..71142305)	ENSMUSG00000026196	0.325644	1.0021	0.00303192	0.993421	0.995092	1	6	0.163728	0.110712	0.977517	11	0.316591	0.206172	1.89796	25	0.59321	0.40321	3.27374	11	0.337857	0.202423	3.11845	9	0.246629	0.153892	1.80253	32	0.808072	0.550779	3.80222	9	0.288012	0.208738	1.57049	21	0.613074	0.471031	3.17951	18	0.551763	0.407115	3.06556	10	0.334119	0.259747	1.52516
Abca12	1	complement(71281435..71454069)	ENSMUSG00000050296	0	#N/A	#N/A	#N/A	#N/A	#N/A	0	0	0	0	0	0	0	0	0	0	0	0	0	0	0	0	0	0	0	0	0	0	0	0	0	0	0	0	0	0	0	0	0	0	0	0	0	0	0	0
Atic	1	71596309..71618790	ENSMUSG00000026192	0.0888458	-5.21328	-2.38219	0.000109071	0.000513346	1	5	0.0966958	0.0653852	0.814598	5	0.101986	0.0664157	0.862708	5	0.084082	0.0571513	0.654748	4	0.0870692	0.0521666	1.13398	10	0.194207	0.121182	2.00281	14	0.250549	0.170773	1.66347	3	0.0680384	0.049311	0.523496	1	0.0206899	0.0158962	0.151405	1	0.0217243	0.0160291	0.170309	1	0.0236792	0.0184084	0.152516
Fn1	1	complement(71624679..71692359)	ENSMUSG00000026193	0.244182	1.27064	0.345553	0.310701	0.416312	1	13	0.171802	0.116171	2.11795	13	0.181201	0.118002	2.24304	30	0.344747	0.234328	3.92849	4	0.0594991	0.0356483	1.13398	22	0.291968	0.182183	4.40619	26	0.317969	0.216726	3.0893	8	0.123985	0.0898585	1.39599	33	0.466572	0.358472	4.99638	27	0.400825	0.295746	4.59835	35	0.566344	0.440281	5.33806
Apol7d	1	71691996..71702002	ENSMUSG00000073652	0	#N/A	#N/A	#N/A	#N/A	#N/A	0	0	0	0	0	0	0	0	0	0	0	0	0	0	0	0	0	0	0	0	0	0	0	0	0	0	0	0	0	0	0	0	0	0	0	0	0	0	0	0
Gm37217	1	complement(71882249..71885769)	ENSMUSG00000102689	0	#N/A	#N/A	#N/A	#N/A	#N/A	0	0	0	0	0	0	0	0	0	0	0	0	0	0	0	0	0	0	0	0	0	0	0	0	0	0	0	0	0	0	0	0	0	0	0	0	0	0	0	0
Gm8883	1	71927271..71930363	ENSMUSG00000099707	0	#N/A	#N/A	#N/A	#N/A	#N/A	0	0	0	0	0	0	0	0	0	0	0	0	0	0	0	0	0	0	0	0	0	0	0	0	0	0	0	0	0	0	0	0	0	0	0	0	0	0	0	0
Gm28818	1	complement(71933227..71956284)	ENSMUSG00000101211	0	#N/A	#N/A	#N/A	#N/A	#N/A	0	0	0	0	0	0	0	0	0	0	0	0	0	0	0	0	0	0	0	0	0	0	0	0	0	0	0	0	0	0	0	0	0	0	0	0	0	0	0	0
4933417E11Rik	1	complement(71998157..72044354)	ENSMUSG00000101848	0	#N/A	#N/A	#N/A	#N/A	#N/A	0	0	0	0	0	0	0	0	0	0	0	0	0	0	0	0	0	0	0	0	0	0	0	0	0	0	0	0	0	0	0	0	0	0	0	0	0	0	0	0
4930556G22Rik	1	complement(72022840..72077890)	ENSMUSG00000101764	0	#N/A	#N/A	#N/A	#N/A	#N/A	0	0	0	0	0	0	0	0	0	0	0	0	0	0	0	0	0	0	0	0	0	0	0	0	0	0	0	0	0	0	0	0	0	0	0	0	0	0	0	0
Gm4319	1	complement(72146314..72161160)	ENSMUSG00000102123	0	#N/A	#N/A	#N/A	#N/A	#N/A	0	0	0	0	0	0	0	0	0	0	0	0	0	0	0	0	0	0	0	0	0	0	0	0	0	0	0	0	0	0	0	0	0	0	0	0	0	0	0	0
Mreg	1	complement(72198601..72251466)	ENSMUSG00000039395	0	#N/A	#N/A	#N/A	#N/A	#N/A	0	0	0	0	0	0	0	0	0	0	0	0	0	0	0	0	0	0	0	0	0	0	0	0	0	0	0	0	0	0	0	0	0	0	0	0	0	0	0	0
Gm25360	1	72265399..72265589	ENSMUSG00000118839	2.00168	-1.72715	-0.788396	0.276062	0.3796	1	1	0.808498	0.546702	0.16292	10	8.5273	5.55319	1.72542	6	4.21819	2.86714	0.785698	0	0	0	0	5	4.05954	2.53309	1.00141	1	0.748181	0.509957	0.118819	0	0	0	0	2	1.72994	1.32913	0.302811	7	6.35747	4.69082	1.19216	0	0	0	0
Gm23472	1	72276105..72276295	ENSMUSG00000119668	30.7382	-7.32164	-2.87217	8.92496e-16	1.7743e-14	1.36525e-11	42	33.9569	22.9615	6.84262	37	31.551	20.5468	6.38404	81	56.9456	38.7064	10.6069	26	23.6603	14.1758	7.37088	55	44.655	27.864	11.0155	118	88.2854	60.175	14.0207	16	15.1703	10.9947	2.79198	10	8.64968	6.64563	1.51405	4	3.63284	2.68047	0.681236	5	4.94969	3.84793	0.76258
Gm24497	1	72283372..72283562	ENSMUSG00000119873	15.8574	-2.82103	-1.49622	0.00850594	0.0240625	1	42	33.9569	22.9615	6.84262	40	34.1092	22.2128	6.90166	17	11.9515	8.12356	2.22614	21	19.1102	11.4497	5.95341	60	48.7145	30.3971	12.0169	0	0	0	0	13	12.3259	8.93321	2.26848	24	20.7592	15.9495	3.63373	7	6.35747	4.69082	1.19216	7	6.92956	5.38711	1.06761
Gm25939	1	72294167..72294357	ENSMUSG00000118790	0	#N/A	#N/A	#N/A	#N/A	#N/A	0	0	0	0	0	0	0	0	0	0	0	0	0	0	0	0	0	0	0	0	0	0	0	0	0	0	0	0	0	0	0	0	0	0	0	0	0	0	0	0
Pecr	1	complement(72298326..72323473)	ENSMUSG00000026189	0.0859967	7.72446	2.94943	0.0876923	#N/A	1	0	0	0	0	0	0	0	0	0	0	0	0	0	0	0	0	0	0	0	0	0	0	0	0	0	0	0	0	1	0.108977	0.0837279	0.151405	0	0	0	0	1	0.124722	0.0969598	0.152516
Tmem169	1	72323528..72342263	ENSMUSG00000026188	0	#N/A	#N/A	#N/A	#N/A	#N/A	0	0	0	0	0	0	0	0	0	0	0	0	0	0	0	0	0	0	0	0	0	0	0	0	0	0	0	0	0	0	0	0	0	0	0	0	0	0	0	0
Xrcc5	1	72346586..72434111	ENSMUSG00000026187	0.052035	-3.01312	-1.59126	0.125675	0.204685	1	0	0	0	0	1	0.0638962	0.0416108	0.172542	2	0.105358	0.0716129	0.261899	3	0.204565	0.122563	0.850487	0	0	0	0	2	0.112124	0.0764236	0.237639	1	0.0710457	0.0514906	0.174499	1	0.0648132	0.0497966	0.151405	0	0	0	0	0	0	0	0
Marchf4	1	complement(72466271..72576089)	ENSMUSG00000039372	0	#N/A	#N/A	#N/A	#N/A	#N/A	0	0	0	0	0	0	0	0	0	0	0	0	0	0	0	0	0	0	0	0	0	0	0	0	0	0	0	0	0	0	0	0	0	0	0	0	0	0	0	0
Smarcal1	1	72622410..72672293	ENSMUSG00000039354	0.038077	-2.69982	-1.43286	0.0727623	0.133023	1	4	0.107837	0.0729191	0.651678	3	0.0853028	0.0555513	0.517625	3	0.0703277	0.0478024	0.392849	1	0.0303443	0.0181804	0.283496	0	0	0	0	2	0.0498961	0.034009	0.237639	0	0	0	0	1	0.0288423	0.0221598	0.151405	0	0	0	0	3	0.0990283	0.0769855	0.457548
Gm39662	1	72680347..72682122	ENSMUSG00000110712	0	#N/A	#N/A	#N/A	#N/A	#N/A	0	0	0	0	0	0	0	0	0	0	0	0	0	0	0	0	0	0	0	0	0	0	0	0	0	0	0	0	0	0	0	0	0	0	0	0	0	0	0	0
Ankar	1	complement(72682139..72739738)	ENSMUSG00000039342	0	#N/A	#N/A	#N/A	#N/A	#N/A	0	0	0	0	0	0	0	0	0	0	0	0	0	0	0	0	0	0	0	0	0	0	0	0	0	0	0	0	0	0	0	0	0	0	0	0	0	0	0	0
Rpl37a	1	72750449..72752972	ENSMUSG00000046330	153.494	3.88369	1.95743	2.99696e-13	4.71636e-12	4.58444e-09	418	45.7794	30.9558	68.1004	438	50.5941	32.9481	75.5732	367	34.9506	23.7563	48.0585	366	45.1171	27.0314	103.759	551	60.6001	37.8135	110.355	404	40.9451	27.9081	48.003	1898	243.772	176.675	331.198	1185	138.846	106.677	179.415	1025	126.103	93.0441	174.567	1977	265.112	206.1	301.524
Igfbp2	1	72863662..72891633	ENSMUSG00000039323	0.0960036	4.86075	2.28118	0.0692107	0.128244	1	0	0	0	0	1	0.0881816	0.057426	0.172542	0	0	0	0	0	0	0	0	0	0	0	0	0	0	0	0	1	0.0980484	0.0710609	0.174499	1	0.0894472	0.0687231	0.151405	1	0.0939189	0.0692974	0.170309	0	0	0	0
Igfbp5	1	complement(72897091..72914043)	ENSMUSG00000026185	0.243462	2.58807	1.37188	0.0112343	0.0304283	1	3	0.0771345	0.0521579	0.488759	3	0.0813544	0.05298	0.517625	1	0.0223575	0.0151966	0.13095	0	0	0	0	8	0.20656	0.12889	1.60225	15	0.3569	0.243261	1.78229	13	0.391981	0.28409	2.26848	11	0.302581	0.232475	1.66546	10	0.288825	0.213107	1.70309	2	0.0629631	0.0489481	0.305032
1700027A15Rik	1	73024003..73064666	ENSMUSG00000101968	0	#N/A	#N/A	#N/A	#N/A	#N/A	0	0	0	0	0	0	0	0	0	0	0	0	0	0	0	0	0	0	0	0	0	0	0	0	0	0	0	0	0	0	0	0	0	0	0	0	0	0	0	0
Tnp1	1	complement(73054233..73055068)	ENSMUSG00000026182	0	#N/A	#N/A	#N/A	#N/A	#N/A	0	0	0	0	0	0	0	0	0	0	0	0	0	0	0	0	0	0	0	0	0	0	0	0	0	0	0	0	0	0	0	0	0	0	0	0	0	0	0	0
Gm38106	1	complement(73246049..73248582)	ENSMUSG00000102266	0	#N/A	#N/A	#N/A	#N/A	#N/A	0	0	0	0	0	0	0	0	0	0	0	0	0	0	0	0	0	0	0	0	0	0	0	0	0	0	0	0	0	0	0	0	0	0	0	0	0	0	0	0
Gm29185	1	73308223..73345519	ENSMUSG00000101112	0	#N/A	#N/A	#N/A	#N/A	#N/A	0	0	0	0	0	0	0	0	0	0	0	0	0	0	0	0	0	0	0	0	0	0	0	0	0	0	0	0	0	0	0	0	0	0	0	0	0	0	0	0
Pinc	1	complement(73429934..73446728)	ENSMUSG00000099877	0	#N/A	#N/A	#N/A	#N/A	#N/A	0	0	0	0	0	0	0	0	0	0	0	0	0	0	0	0	0	0	0	0	0	0	0	0	0	0	0	0	0	0	0	0	0	0	0	0	0	0	0	0
gene:ENSMUSG00002076669	1	73431405..73431558	ENSMUSG00002076669	0	#N/A	#N/A	#N/A	#N/A	#N/A	0	0	0	0	0	0	0	0	0	0	0	0	0	0	0	0	0	0	0	0	0	0	0	0	0	0	0	0	0	0	0	0	0	0	0	0	0	0	0	0
D530049I02Rik	1	73438127..73469949	ENSMUSG00000101812	0	#N/A	#N/A	#N/A	#N/A	#N/A	0	0	0	0	0	0	0	0	0	0	0	0	0	0	0	0	0	0	0	0	0	0	0	0	0	0	0	0	0	0	0	0	0	0	0	0	0	0	0	0
C530043A13Rik	1	complement(73561254..73568949)	ENSMUSG00000100444	0	#N/A	#N/A	#N/A	#N/A	#N/A	0	0	0	0	0	0	0	0	0	0	0	0	0	0	0	0	0	0	0	0	0	0	0	0	0	0	0	0	0	0	0	0	0	0	0	0	0	0	0	0
Gm29186	1	73568096..73575508	ENSMUSG00000100429	0	#N/A	#N/A	#N/A	#N/A	#N/A	0	0	0	0	0	0	0	0	0	0	0	0	0	0	0	0	0	0	0	0	0	0	0	0	0	0	0	0	0	0	0	0	0	0	0	0	0	0	0	0
6030407O03Rik	1	complement(73657247..73903625)	ENSMUSG00000100301	0	#N/A	#N/A	#N/A	#N/A	#N/A	0	0	0	0	0	0	0	0	0	0	0	0	0	0	0	0	0	0	0	0	0	0	0	0	0	0	0	0	0	0	0	0	0	0	0	0	0	0	0	0
Gm29183	1	complement(73789480..73881076)	ENSMUSG00000101344	0	#N/A	#N/A	#N/A	#N/A	#N/A	0	0	0	0	0	0	0	0	0	0	0	0	0	0	0	0	0	0	0	0	0	0	0	0	0	0	0	0	0	0	0	0	0	0	0	0	0	0	0	0
5S_rRNA_2	1	73802869..73802994	ENSMUSG00002076885	0	#N/A	#N/A	#N/A	#N/A	#N/A	0	0	0	0	0	0	0	0	0	0	0	0	0	0	0	0	0	0	0	0	0	0	0	0	0	0	0	0	0	0	0	0	0	0	0	0	0	0	0	0
Mir6351	1	complement(73894636..73894734)	ENSMUSG00000098504	0	#N/A	#N/A	#N/A	#N/A	#N/A	0	0	0	0	0	0	0	0	0	0	0	0	0	0	0	0	0	0	0	0	0	0	0	0	0	0	0	0	0	0	0	0	0	0	0	0	0	0	0	0
Tns1	1	complement(73949390..74163608)	ENSMUSG00000055322	0.0404275	1.20969	0.274633	0.541031	0.6383	1	7	0.0656521	0.0443936	1.14044	4	0.0395679	0.0257676	0.690166	6	0.0489325	0.0332599	0.785698	2	0.0211129	0.0126496	0.566991	3	0.0282553	0.0176309	0.600844	5	0.0433959	0.0295785	0.594097	9	0.0989893	0.0717428	1.57049	2	0.0200679	0.0154183	0.302811	9	0.0948201	0.0699624	1.53278	3	0.0344509	0.0267825	0.457548
Rufy4	1	74164700..74187382	ENSMUSG00000061815	0.00653146	-2.47579	-1.30789	0.524995	#N/A	1	0	0	0	0	0	0	0	0	1	0.0576552	0.0391888	0.13095	0	0	0	0	0	0	0	0	0	0	0	0	0	0	0	0	0	0	0	0	0	0	0	0	0	0	0	0
Cxcr2	1	74193148..74200405	ENSMUSG00000026180	0.310418	-11.3578	-3.50561	2.93786e-06	1.84075e-05	0.0449404	10	0.506638	0.342586	1.6292	8	0.427484	0.278388	1.38033	17	0.748932	0.509055	2.22614	0	0	0	0	12	0.61053	0.380961	2.40338	11	0.515724	0.351516	1.30701	0	0	0	0	2	0.108405	0.0832884	0.302811	1	0.0569121	0.0419922	0.170309	1	0.0620335	0.0482254	0.152516
Cxcr1	1	complement(74230944..74233790)	ENSMUSG00000048480	0.0102024	-2.47579	-1.30789	0.524995	#N/A	1	0	0	0	0	0	0	0	0	1	0.0900597	0.0612144	0.13095	0	0	0	0	0	0	0	0	0	0	0	0	0	0	0	0	0	0	0	0	0	0	0	0	0	0	0	0
Mir1928	1	complement(74245713..74245779)	ENSMUSG00000087820	0	#N/A	#N/A	#N/A	#N/A	#N/A	0	0	0	0	0	0	0	0	0	0	0	0	0	0	0	0	0	0	0	0	0	0	0	0	0	0	0	0	0	0	0	0	0	0	0	0	0	0	0	0
Gm25524	1	74251972..74252078	ENSMUSG00000118939	0	#N/A	#N/A	#N/A	#N/A	#N/A	0	0	0	0	0	0	0	0	0	0	0	0	0	0	0	0	0	0	0	0	0	0	0	0	0	0	0	0	0	0	0	0	0	0	0	0	0	0	0	0
Arpc2	1	74275243..74307368	ENSMUSG00000006304	3.03468	-2.8529	-1.51243	3.2447e-08	2.75313e-07	0.000496342	56	4.25366	2.87631	9.1235	77	6.16877	4.01725	13.2857	64	4.22718	2.87325	8.38078	36	3.07783	1.84405	10.2058	46	3.50882	2.18945	9.21294	92	6.46682	4.40776	10.9314	17	1.51432	1.09751	2.96648	38	3.08802	2.37255	5.7534	26	2.21848	1.63689	4.42804	19	1.76708	1.37375	2.8978
Gpbar1	1	74317709..74318783	ENSMUSG00000064272	0	#N/A	#N/A	#N/A	#N/A	#N/A	0	0	0	0	0	0	0	0	0	0	0	0	0	0	0	0	0	0	0	0	0	0	0	0	0	0	0	0	0	0	0	0	0	0	0	0	0	0	0	0
Aamp	1	complement(74318999..74323897)	ENSMUSG00000006299	2.15855	5.88212	2.55634	1.23986e-16	2.66938e-15	1.89661e-12	12	0.535882	0.36236	1.95503	8	0.376799	0.245381	1.38033	11	0.427146	0.290335	1.44045	7	0.351846	0.210805	1.98447	10	0.448452	0.279827	2.00281	14	0.578553	0.39434	1.66347	73	3.82301	2.77074	12.7384	42	2.00659	1.54168	6.35903	45	2.25739	1.6656	7.66391	47	2.56989	1.99785	7.16825
Gm28364	1	74320320..74321025	ENSMUSG00000101503	0	#N/A	#N/A	#N/A	#N/A	#N/A	0	0	0	0	0	0	0	0	0	0	0	0	0	0	0	0	0	0	0	0	0	0	0	0	0	0	0	0	0	0	0	0	0	0	0	0	0	0	0	0
Pnkd	1	74324089..74392853	ENSMUSG00000026179	0.0258844	-1.0369	-0.0522735	0.94211	0.953468	1	2	0.0394339	0.026665	0.325839	3	0.0623869	0.0406279	0.517625	0	0	0	0	0	0	0	0	4	0.0792005	0.0494198	0.801125	1	0.018246	0.0124364	0.118819	3	0.0693675	0.0502743	0.523496	3	0.0632823	0.0486204	0.454216	0	0	0	0	1	0.0241417	0.018768	0.152516
Gm37503	1	complement(74326701..74327019)	ENSMUSG00000103013	0	#N/A	#N/A	#N/A	#N/A	#N/A	0	0	0	0	0	0	0	0	0	0	0	0	0	0	0	0	0	0	0	0	0	0	0	0	0	0	0	0	0	0	0	0	0	0	0	0	0	0	0	0
Tmbim1	1	complement(74327406..74344781)	ENSMUSG00000006301	0.0827109	-8.73006	-3.12599	2.54915e-07	1.89251e-06	0.00389944	9	0.109788	0.0742382	1.46628	11	0.141527	0.0921657	1.89796	11	0.116681	0.0793093	1.44045	9	0.123573	0.0740372	2.55146	9	0.110251	0.068795	1.80253	14	0.158041	0.10772	1.66347	2	0.0286113	0.0207362	0.348997	1	0.0130507	0.010027	0.151405	0	0	0	0	2	0.0298725	0.0232232	0.305032
Gm29358	1	74334762..74338026	ENSMUSG00000099931	0.00465904	-2.47579	-1.30789	0.524995	#N/A	1	0	0	0	0	0	0	0	0	1	0.0411268	0.0279543	0.13095	0	0	0	0	0	0	0	0	0	0	0	0	0	0	0	0	0	0	0	0	0	0	0	0	0	0	0	0
Gm37931	1	74347007..74349872	ENSMUSG00000103403	0	#N/A	#N/A	#N/A	#N/A	#N/A	0	0	0	0	0	0	0	0	0	0	0	0	0	0	0	0	0	0	0	0	0	0	0	0	0	0	0	0	0	0	0	0	0	0	0	0	0	0	0	0
Catip	1	74401267..74408480	ENSMUSG00000073650	0	#N/A	#N/A	#N/A	#N/A	#N/A	0	0	0	0	0	0	0	0	0	0	0	0	0	0	0	0	0	0	0	0	0	0	0	0	0	0	0	0	0	0	0	0	0	0	0	0	0	0	0	0
Slc11a1	1	74414354..74425221	ENSMUSG00000026177	0.138093	-5.11997	-2.35613	0.000445214	0.00183868	1	4	0.166719	0.112734	0.651678	5	0.2198	0.143139	0.862708	6	0.217456	0.147807	0.785698	3	0.140738	0.0843219	0.850487	7	0.292988	0.18282	1.40197	6	0.231421	0.157736	0.712916	0	0	0	0	3	0.133772	0.102779	0.454216	0	0	0	0	1	0.0510332	0.0396737	0.152516
Ctdsp1	1	74430668..74436444	ENSMUSG00000026176	0.536342	-3.13176	-1.64697	6.92879e-06	4.10735e-05	0.10599	27	1.25058	0.845634	4.39883	11	0.537368	0.349948	1.89796	23	0.92634	0.629641	3.01184	11	0.573464	0.343585	3.11845	13	0.60467	0.377304	2.60366	23	0.985831	0.671939	2.73284	6	0.325907	0.236202	1.04699	4	0.198211	0.152287	0.605622	9	0.46827	0.34551	1.53278	6	0.340272	0.264531	0.915096
Mir26b	1	74433469..74433553	ENSMUSG00000065468	0	#N/A	#N/A	#N/A	#N/A	#N/A	0	0	0	0	0	0	0	0	0	0	0	0	0	0	0	0	0	0	0	0	0	0	0	0	0	0	0	0	0	0	0	0	0	0	0	0	0	0	0	0
Vil1	1	74448535..74474718	ENSMUSG00000026175	0	#N/A	#N/A	#N/A	#N/A	#N/A	0	0	0	0	0	0	0	0	0	0	0	0	0	0	0	0	0	0	0	0	0	0	0	0	0	0	0	0	0	0	0	0	0	0	0	0	0	0	0	0
Usp37	1	complement(74474670..74583443)	ENSMUSG00000033364	0.0234382	-1.15548	-0.208497	0.737419	0.800569	1	4	0.0557434	0.0376934	0.651678	2	0.0293965	0.0191437	0.345083	1	0.012118	0.00823668	0.13095	3	0.0470567	0.0281935	0.850487	1	0.0139946	0.00873243	0.200281	4	0.0515847	0.03516	0.475277	3	0.0490286	0.0355337	0.523496	6	0.0894553	0.0687293	0.908432	2	0.0313091	0.0231012	0.340618	1	0.0170633	0.0132651	0.152516
Gm37733	1	complement(74539499..74542460)	ENSMUSG00000103227	0	#N/A	#N/A	#N/A	#N/A	#N/A	0	0	0	0	0	0	0	0	0	0	0	0	0	0	0	0	0	0	0	0	0	0	0	0	0	0	0	0	0	0	0	0	0	0	0	0	0	0	0	0
Cnot9	1	74545217..74570001	ENSMUSG00000026174	0.0516645	-2.06264	-1.04449	0.152827	0.236533	1	2	0.0807231	0.0545845	0.325839	2	0.0851393	0.0554448	0.345083	2	0.0701929	0.0477107	0.261899	0	0	0	0	3	0.121595	0.0758735	0.600844	3	0.112051	0.0763737	0.356458	0	0	0	0	2	0.0863612	0.0663521	0.302811	0	0	0	0	0	0	0	0
Plcd4	1	74582047..74606953	ENSMUSG00000026173	0	#N/A	#N/A	#N/A	#N/A	#N/A	0	0	0	0	0	0	0	0	0	0	0	0	0	0	0	0	0	0	0	0	0	0	0	0	0	0	0	0	0	0	0	0	0	0	0	0	0	0	0	0
Zfp142	1	complement(74604286..74627405)	ENSMUSG00000026135	0.0253805	-3.00977	-1.58965	0.0385098	0.0822459	1	2	0.0271992	0.0183919	0.325839	0	0	0	0	7	0.0827788	0.0562655	0.916647	1	0.0153071	0.00917107	0.283496	3	0.0409708	0.0255651	0.600844	5	0.062925	0.0428894	0.594097	1	0.0159485	0.0115587	0.174499	3	0.0436483	0.0335354	0.454216	1	0.0152768	0.0112719	0.170309	0	0	0	0
gene:ENSMUSG00002075545	1	complement(74626055..74626131)	ENSMUSG00002075545	0	#N/A	#N/A	#N/A	#N/A	#N/A	0	0	0	0	0	0	0	0	0	0	0	0	0	0	0	0	0	0	0	0	0	0	0	0	0	0	0	0	0	0	0	0	0	0	0	0	0	0	0	0
Bcs1l	1	74627448..74631602	ENSMUSG00000026172	0.0193829	3.54353	1.82519	0.314902	#N/A	1	0	0	0	0	0	0	0	0	0	0	0	0	0	0	0	0	0	0	0	0	0	0	0	0	0	0	0	0	1	0.0753691	0.0579067	0.151405	1	0.0791369	0.0583907	0.170309	0	0	0	0
Rnf25	1	complement(74632907..74640556)	ENSMUSG00000026171	0.0683229	-3.35329	-1.74558	0.0797727	0.14277	1	3	0.212412	0.143632	0.488759	1	0.0746774	0.0486318	0.172542	2	0.123135	0.0836961	0.261899	0	0	0	0	0	0	0	0	3	0.196565	0.133978	0.356458	1	0.0830332	0.0601786	0.174499	0	0	0	0	0	0	0	0	0	0	0	0
Stk36	1	74640604..74676053	ENSMUSG00000033276	0	#N/A	#N/A	#N/A	#N/A	#N/A	0	0	0	0	0	0	0	0	0	0	0	0	0	0	0	0	0	0	0	0	0	0	0	0	0	0	0	0	0	0	0	0	0	0	0	0	0	0	0	0
Ttll4	1	74700904..74742889	ENSMUSG00000033257	0.0242671	-2.86745	-1.51977	0.0381977	0.0817518	1	4	0.0535866	0.036235	0.651678	1	0.0141296	0.00920152	0.172542	3	0.0349473	0.023754	0.392849	1	0.0150787	0.00903422	0.283496	4	0.0538126	0.0335782	0.801125	4	0.0495888	0.0337996	0.475277	0	0	0	0	3	0.042997	0.033035	0.454216	0	0	0	0	2	0.0328061	0.0255038	0.305032
Cyp27a1	1	74752733..74777051	ENSMUSG00000026170	0.071416	-1.00667	-0.00959383	0.991024	0.993675	1	0	0	0	0	1	0.0749524	0.0488108	0.172542	3	0.185383	0.126006	0.392849	1	0.0799871	0.0479234	0.283496	1	0.0713643	0.0445302	0.200281	1	0.0657628	0.0448237	0.118819	0	0	0	0	0	0	0	0	1	0.0798289	0.0589012	0.170309	0	0	0	0
Prkag3	1	complement(74778081..74788380)	ENSMUSG00000006542	0	#N/A	#N/A	#N/A	#N/A	#N/A	0	0	0	0	0	0	0	0	0	0	0	0	0	0	0	0	0	0	0	0	0	0	0	0	0	0	0	0	0	0	0	0	0	0	0	0	0	0	0	0
gene:ENSMUSG00002075611	1	74803957..74804049	ENSMUSG00002075611	0	#N/A	#N/A	#N/A	#N/A	#N/A	0	0	0	0	0	0	0	0	0	0	0	0	0	0	0	0	0	0	0	0	0	0	0	0	0	0	0	0	0	0	0	0	0	0	0	0	0	0	0	0
Wnt6	1	74811051..74824481	ENSMUSG00000033227	0	#N/A	#N/A	#N/A	#N/A	#N/A	0	0	0	0	0	0	0	0	0	0	0	0	0	0	0	0	0	0	0	0	0	0	0	0	0	0	0	0	0	0	0	0	0	0	0	0	0	0	0	0
Gm29539	1	complement(74814102..74816564)	ENSMUSG00000099472	0	#N/A	#N/A	#N/A	#N/A	#N/A	0	0	0	0	0	0	0	0	0	0	0	0	0	0	0	0	0	0	0	0	0	0	0	0	0	0	0	0	0	0	0	0	0	0	0	0	0	0	0	0
Wnt10a	1	74830675..74843338	ENSMUSG00000026167	0	#N/A	#N/A	#N/A	#N/A	#N/A	0	0	0	0	0	0	0	0	0	0	0	0	0	0	0	0	0	0	0	0	0	0	0	0	0	0	0	0	0	0	0	0	0	0	0	0	0	0	0	0
Gm16582	1	74890054..74919112	ENSMUSG00000089964	0	#N/A	#N/A	#N/A	#N/A	#N/A	0	0	0	0	0	0	0	0	0	0	0	0	0	0	0	0	0	0	0	0	0	0	0	0	0	0	0	0	0	0	0	0	0	0	0	0	0	0	0	0
Cdk5r2	1	74894093..74896891	ENSMUSG00000090071	0	#N/A	#N/A	#N/A	#N/A	#N/A	0	0	0	0	0	0	0	0	0	0	0	0	0	0	0	0	0	0	0	0	0	0	0	0	0	0	0	0	0	0	0	0	0	0	0	0	0	0	0	0
Fev	1	complement(74920668..74924578)	ENSMUSG00000055197	0	#N/A	#N/A	#N/A	#N/A	#N/A	0	0	0	0	0	0	0	0	0	0	0	0	0	0	0	0	0	0	0	0	0	0	0	0	0	0	0	0	0	0	0	0	0	0	0	0	0	0	0	0
Cryba2	1	complement(74929093..74932302)	ENSMUSG00000006546	0	#N/A	#N/A	#N/A	#N/A	#N/A	0	0	0	0	0	0	0	0	0	0	0	0	0	0	0	0	0	0	0	0	0	0	0	0	0	0	0	0	0	0	0	0	0	0	0	0	0	0	0	0
Mir375	1	complement(74939817..74939880)	ENSMUSG00000065616	0	#N/A	#N/A	#N/A	#N/A	#N/A	0	0	0	0	0	0	0	0	0	0	0	0	0	0	0	0	0	0	0	0	0	0	0	0	0	0	0	0	0	0	0	0	0	0	0	0	0	0	0	0
Cfap65	1	complement(74941230..74974758)	ENSMUSG00000047021	0	#N/A	#N/A	#N/A	#N/A	#N/A	0	0	0	0	0	0	0	0	0	0	0	0	0	0	0	0	0	0	0	0	0	0	0	0	0	0	0	0	0	0	0	0	0	0	0	0	0	0	0	0
Gm15841	1	74941530..74946812	ENSMUSG00000089653	0	#N/A	#N/A	#N/A	#N/A	#N/A	0	0	0	0	0	0	0	0	0	0	0	0	0	0	0	0	0	0	0	0	0	0	0	0	0	0	0	0	0	0	0	0	0	0	0	0	0	0	0	0
Ihh	1	complement(74984474..74990831)	ENSMUSG00000006538	0.005326	-2.47573	-1.30786	0.525006	#N/A	1	0	0	0	0	0	0	0	0	0	0	0	0	0	0	0	0	0	0	0	0	1	0.046884	0.031956	0.118819	0	0	0	0	0	0	0	0	0	0	0	0	0	0	0	0
Gm37744	1	74993411..74995000	ENSMUSG00000103145	0	#N/A	#N/A	#N/A	#N/A	#N/A	0	0	0	0	0	0	0	0	0	0	0	0	0	0	0	0	0	0	0	0	0	0	0	0	0	0	0	0	0	0	0	0	0	0	0	0	0	0	0	0
Nhej1	1	complement(75006298..75101844)	ENSMUSG00000026162	0.209178	-2.23867	-1.16264	0.0842672	0.149491	1	3	0.292099	0.197516	0.488759	2	0.205386	0.133753	0.345083	2	0.16933	0.115095	0.261899	3	0.328774	0.196981	0.850487	6	0.586663	0.366068	1.20169	4	0.36041	0.245654	0.475277	0	0	0	0	0	0	0	0	5	0.546873	0.403507	0.851545	1	0.119217	0.0926804	0.152516
Slc23a3	1	complement(75102185..75110534)	ENSMUSG00000026205	0.00976246	2.21797	1.14924	0.553592	#N/A	1	0	0	0	0	0	0	0	0	0	0	0	0	0	0	0	0	0	0	0	0	0	0	0	0	0	0	0	0	1	0.0762386	0.0585748	0.151405	0	0	0	0	0	0	0	0
Cnppd1	1	complement(75111198..75119355)	ENSMUSG00000033159	16.1739	49.7722	5.63727	1.2733e-90	4.29483e-87	1.94776e-86	19	0.520682	0.352082	3.09547	9	0.260132	0.169404	1.55287	19	0.45276	0.307745	2.48804	5	0.154225	0.0924024	1.41748	14	0.385278	0.240408	2.80394	21	0.532556	0.362988	2.49521	754	24.2318	17.562	131.572	548	16.0665	12.344	82.9702	880	27.09	19.9882	149.872	984	33.0174	25.668	150.076
Retreg2	1	75119422..75124557	ENSMUSG00000049339	2.75343	2.94338	1.55748	1.94765e-08	1.71227e-07	0.000297932	20	1.02983	0.696367	3.25839	28	1.52064	0.990279	4.83116	39	1.74621	1.18691	5.10703	10	0.579566	0.347241	2.83496	13	0.672214	0.419451	2.60366	28	1.3342	0.909387	3.32694	66	3.98543	2.88845	11.5169	52	2.86458	2.20088	7.87308	84	4.85873	3.58498	14.306	71	4.47634	3.47995	10.8286
Zfand2b	1	75145290..75148273	ENSMUSG00000026197	3.3135	11.9774	3.58224	1.0077e-20	3.14721e-19	1.54149e-16	7	0.610024	0.412495	1.14044	2	0.183828	0.119713	0.345083	5	0.378891	0.257536	0.654748	2	0.196176	0.117537	0.566991	2	0.175028	0.109215	0.400563	5	0.403224	0.274836	0.594097	53	5.41651	3.92563	9.24843	33	3.07669	2.36385	4.99638	48	4.69891	3.46706	8.17484	56	5.97538	4.64531	8.5409
Abcb6	1	complement(75148361..75157036)	ENSMUSG00000026198	0.90786	1.48635	0.571774	0.0375735	0.0806078	1	30	0.871627	0.58939	4.88759	15	0.459656	0.299339	2.58812	35	0.884246	0.60103	4.58324	19	0.621341	0.372269	5.38642	18	0.525182	0.327705	3.60506	40	1.07547	0.733034	4.75277	37	1.26068	0.913684	6.45645	41	1.27442	0.979152	6.20762	63	2.05616	1.51712	10.7295	35	1.2451	0.967956	5.33806
Gm29253	1	complement(75148375..75161790)	ENSMUSG00000099519	0.0288598	1.21038	0.275461	0.782054	0.84071	1	0	0	0	0	0	0	0	0	2	0.0513397	0.0348961	0.261899	3	0.0996818	0.0597233	0.850487	0	0	0	0	0	0	0	0	4	0.138479	0.100363	0.697995	3	0.094748	0.0727958	0.454216	0	0	0	0	0	0	0	0
Atg9a	1	complement(75157504..75168840)	ENSMUSG00000033124	0.575149	1.50933	0.593909	0.0353361	0.0767804	1	24	0.643207	0.434933	3.91007	14	0.395731	0.25771	2.41558	27	0.629214	0.427683	3.53564	5	0.150826	0.0903657	1.41748	14	0.376787	0.235109	2.80394	23	0.57042	0.388796	2.73284	26	0.817161	0.59224	4.53696	28	0.80282	0.616814	4.23935	21	0.632217	0.466477	3.57649	23	0.754737	0.58674	3.50787
Ankzf1	1	75168795..75176031	ENSMUSG00000026199	0.0477759	-2.54544	-1.34792	0.0704158	0.129826	1	2	0.0600635	0.0406146	0.325839	3	0.0950242	0.0618821	0.517625	4	0.104457	0.0710001	0.523798	0	0	0	0	4	0.120634	0.0752735	0.801125	2	0.0555825	0.0378848	0.237639	3	0.105657	0.076575	0.523496	0	0	0	0	0	0	0	0	1	0.0367713	0.0285864	0.152516
Glb1l	1	complement(75174880..75187457)	ENSMUSG00000026200	0.0313873	-1.9018	-0.927367	0.223128	0.321353	1	2	0.0523025	0.0353667	0.325839	3	0.0827459	0.0538862	0.517625	1	0.0227399	0.0154565	0.13095	1	0.0294347	0.0176355	0.283496	0	0	0	0	4	0.0968011	0.0659793	0.475277	0	0	0	0	0	0	0	0	1	0.0293765	0.0216753	0.170309	2	0.06404	0.0497853	0.305032
gene:ENSMUSG00002076477	1	complement(75186257..75186372)	ENSMUSG00002076477	0	#N/A	#N/A	#N/A	#N/A	#N/A	0	0	0	0	0	0	0	0	0	0	0	0	0	0	0	0	0	0	0	0	0	0	0	0	0	0	0	0	0	0	0	0	0	0	0	0	0	0	0	0
Stk16	1	75187482..75192250	ENSMUSG00000026201	0.153168	1.39832	0.483697	0.280053	0.383161	1	1	0.0341795	0.023112	0.16292	5	0.180247	0.117381	0.862708	4	0.118884	0.0808062	0.523798	3	0.115413	0.0691484	0.850487	2	0.0686474	0.0428349	0.400563	9	0.284666	0.194028	1.06937	6	0.240499	0.174302	1.04699	5	0.182834	0.140473	0.757027	10	0.383949	0.283294	1.70309	5	0.20925	0.162673	0.76258
Tuba4a	1	complement(75190872..75196509)	ENSMUSG00000026202	2.65574	2.16225	1.11253	0.00419152	0.0131557	1	22	0.917944	0.620709	3.58423	44	1.93633	1.26098	7.59183	45	1.63268	1.10975	5.89273	21	0.986233	0.590891	5.95341	30	1.25702	0.784361	6.00844	59	2.2781	1.55275	7.01034	40	1.95726	1.41853	6.97995	78	3.48184	2.67513	11.8096	218	10.2178	7.53913	37.1274	45	2.29898	1.78725	6.86322
A630095N17Rik	1	complement(75196739..75208746)	ENSMUSG00000096094	0.0188382	2.21797	1.14924	0.553592	#N/A	1	0	0	0	0	0	0	0	0	0	0	0	0	0	0	0	0	0	0	0	0	0	0	0	0	0	0	0	0	1	0.147114	0.113029	0.151405	0	0	0	0	0	0	0	0
Dnajb2	1	75213050..75222336	ENSMUSG00000026203	10.1172	2.87111	1.52161	8.89102e-10	9.18981e-09	1.36006e-05	159	5.7786	3.90746	25.9042	108	4.13983	2.69596	18.6345	165	5.21441	3.54428	21.6067	108	4.41791	2.64694	30.6175	69	2.51827	1.57136	13.8194	92	3.09415	2.10896	10.9314	302	12.8715	9.32863	52.6986	313	12.17	9.35033	47.3899	387	15.7995	11.6576	65.9096	333	14.8183	11.5199	50.7878
Ptprn	1	complement(75223671..75241146)	ENSMUSG00000026204	0.224264	-2.26835	-1.18164	0.00450831	0.0139852	1	8	0.290747	0.196602	1.30336	7	0.268322	0.174738	1.20779	17	0.537243	0.365168	2.22614	9	0.368159	0.220578	2.55146	8	0.291974	0.182187	1.60225	9	0.302688	0.206311	1.06937	2	0.0852414	0.061779	0.348997	6	0.233291	0.17924	0.908432	6	0.244954	0.180738	1.02185	5	0.222497	0.172971	0.76258
Gm28294	1	75228966..75234071	ENSMUSG00000101840	0	#N/A	#N/A	#N/A	#N/A	#N/A	0	0	0	0	0	0	0	0	0	0	0	0	0	0	0	0	0	0	0	0	0	0	0	0	0	0	0	0	0	0	0	0	0	0	0	0	0	0	0	0
Resp18	1	complement(75248843..75255059)	ENSMUSG00000033061	0	#N/A	#N/A	#N/A	#N/A	#N/A	0	0	0	0	0	0	0	0	0	0	0	0	0	0	0	0	0	0	0	0	0	0	0	0	0	0	0	0	0	0	0	0	0	0	0	0	0	0	0	0
Gm28902	1	75249249..75252296	ENSMUSG00000100556	0	#N/A	#N/A	#N/A	#N/A	#N/A	0	0	0	0	0	0	0	0	0	0	0	0	0	0	0	0	0	0	0	0	0	0	0	0	0	0	0	0	0	0	0	0	0	0	0	0	0	0	0	0
Dnpep	1	complement(75284540..75294634)	ENSMUSG00000026209	0.450474	12.8633	3.68519	5.37909e-08	4.42169e-07	0.000822839	1	0.0360045	0.024346	0.16292	3	0.113923	0.0741893	0.517625	0	0	0	0	0	0	0	0	1	0.0361563	0.022561	0.200281	1	0.0333184	0.0227097	0.118819	11	0.464456	0.336616	1.91949	11	0.423712	0.325541	1.66546	12	0.485339	0.358104	2.04371	36	1.58704	1.23378	5.49058
Des	1	75336973..75345223	ENSMUSG00000026208	0.0114625	1.03625	0.0513773	0.967002	#N/A	1	0	0	0	0	0	0	0	0	0	0	0	0	2	0.0926009	0.0554808	0.566991	0	0	0	0	0	0	0	0	1	0.0482407	0.0349626	0.174499	1	0.0440088	0.0338123	0.151405	0	0	0	0	0	0	0	0
Gm15179	1	complement(75344856..75351656)	ENSMUSG00000085653	0	#N/A	#N/A	#N/A	#N/A	#N/A	0	0	0	0	0	0	0	0	0	0	0	0	0	0	0	0	0	0	0	0	0	0	0	0	0	0	0	0	0	0	0	0	0	0	0	0	0	0	0	0
Speg	1	75351941..75408964	ENSMUSG00000026207	0.00167428	2.21802	1.14927	0.553579	#N/A	1	0	0	0	0	0	0	0	0	0	0	0	0	0	0	0	0	0	0	0	0	0	0	0	0	0	0	0	0	0	0	0	0	1	0.013615	0.0100457	0.170309	0	0	0	0
Gm15178	1	complement(75368775..75373007)	ENSMUSG00000086053	0	#N/A	#N/A	#N/A	#N/A	#N/A	0	0	0	0	0	0	0	0	0	0	0	0	0	0	0	0	0	0	0	0	0	0	0	0	0	0	0	0	0	0	0	0	0	0	0	0	0	0	0	0
Gmppa	1	75412574..75419823	ENSMUSG00000033021	0.0679071	1.23215	0.301181	0.700404	0.771962	1	0	0	0	0	2	0.13601	0.0885728	0.345083	0	0	0	0	0	0	0	0	1	0.0647493	0.0404025	0.200281	3	0.179001	0.122007	0.356458	1	0.075614	0.0548015	0.174499	1	0.0689808	0.0529986	0.151405	1	0.0724293	0.0534415	0.170309	0	0	0	0
Asic4	1	75427080..75450987	ENSMUSG00000033007	0.00591395	-2.47596	-1.30799	0.524958	#N/A	1	0	0	0	0	0	0	0	0	0	0	0	0	0	0	0	0	1	0.0568664	0.0354837	0.200281	0	0	0	0	0	0	0	0	0	0	0	0	0	0	0	0	0	0	0	0
Gm37264	1	complement(75445214..75447405)	ENSMUSG00000102605	0	#N/A	#N/A	#N/A	#N/A	#N/A	0	0	0	0	0	0	0	0	0	0	0	0	0	0	0	0	0	0	0	0	0	0	0	0	0	0	0	0	0	0	0	0	0	0	0	0	0	0	0	0
Chpf	1	complement(75451213..75455951)	ENSMUSG00000032997	0.0580451	-4.96949	-2.3131	0.0232301	0.054999	1	1	0.0400475	0.0270799	0.16292	0	0	0	0	4	0.139294	0.0946791	0.523798	0	0	0	0	5	0.201082	0.125472	1.00141	4	0.148239	0.101039	0.475277	0	0	0	0	1	0.0428447	0.0329179	0.151405	0	0	0	0	0	0	0	0
Obsl1	1	complement(75455954..75483096)	ENSMUSG00000026211	0	#N/A	#N/A	#N/A	#N/A	#N/A	0	0	0	0	0	0	0	0	0	0	0	0	0	0	0	0	0	0	0	0	0	0	0	0	0	0	0	0	0	0	0	0	0	0	0	0	0	0	0	0
Tmem198	1	75456176..75462349	ENSMUSG00000051703	0.00644063	-2.47596	-1.30799	0.524958	#N/A	1	0	0	0	0	0	0	0	0	0	0	0	0	0	0	0	0	1	0.0619307	0.0386438	0.200281	0	0	0	0	0	0	0	0	0	0	0	0	0	0	0	0	0	0	0	0
Inha	1	75483721..75487010	ENSMUSG00000032968	0	#N/A	#N/A	#N/A	#N/A	#N/A	0	0	0	0	0	0	0	0	0	0	0	0	0	0	0	0	0	0	0	0	0	0	0	0	0	0	0	0	0	0	0	0	0	0	0	0	0	0	0	0
Stk11ip	1	75498173..75513979	ENSMUSG00000026213	0.218058	1.63161	0.706293	0.15259	0.236203	1	12	0.322667	0.218186	1.95503	2	0.05672	0.0369375	0.345083	7	0.163669	0.111248	0.916647	2	0.06053	0.0362659	0.566991	6	0.162014	0.101094	1.20169	7	0.17418	0.118721	0.831735	3	0.0945997	0.0685615	0.523496	10	0.28767	0.22102	1.51405	26	0.785334	0.579453	4.42804	12	0.395079	0.307138	1.83019
Slc4a3	1	75522910..75538816	ENSMUSG00000006576	0.00489054	1.60375	0.681445	0.622884	#N/A	1	0	0	0	0	0	0	0	0	0	0	0	0	0	0	0	0	1	0.018034	0.0112529	0.200281	0	0	0	0	0	0	0	0	1	0.0192126	0.0147612	0.151405	0	0	0	0	0	0	0	0
Gm29065	1	complement(75993295..75995393)	ENSMUSG00000099996	0	#N/A	#N/A	#N/A	#N/A	#N/A	0	0	0	0	0	0	0	0	0	0	0	0	0	0	0	0	0	0	0	0	0	0	0	0	0	0	0	0	0	0	0	0	0	0	0	0	0	0	0	0
Gm29069	1	76397329..76505059	ENSMUSG00000100827	0	#N/A	#N/A	#N/A	#N/A	#N/A	0	0	0	0	0	0	0	0	0	0	0	0	0	0	0	0	0	0	0	0	0	0	0	0	0	0	0	0	0	0	0	0	0	0	0	0	0	0	0	0
Gm17751	1	76465770..76478665	ENSMUSG00000100553	0	#N/A	#N/A	#N/A	#N/A	#N/A	0	0	0	0	0	0	0	0	0	0	0	0	0	0	0	0	0	0	0	0	0	0	0	0	0	0	0	0	0	0	0	0	0	0	0	0	0	0	0	0
Mir6343	1	76486197..76486280	ENSMUSG00000098611	0	#N/A	#N/A	#N/A	#N/A	#N/A	0	0	0	0	0	0	0	0	0	0	0	0	0	0	0	0	0	0	0	0	0	0	0	0	0	0	0	0	0	0	0	0	0	0	0	0	0	0	0	0
Gm816	1	complement(76867109..77004429)	ENSMUSG00000100534	0	#N/A	#N/A	#N/A	#N/A	#N/A	0	0	0	0	0	0	0	0	0	0	0	0	0	0	0	0	0	0	0	0	0	0	0	0	0	0	0	0	0	0	0	0	0	0	0	0	0	0	0	0
Gm38265	1	complement(77119864..77123629)	ENSMUSG00000102904	0	#N/A	#N/A	#N/A	#N/A	#N/A	0	0	0	0	0	0	0	0	0	0	0	0	0	0	0	0	0	0	0	0	0	0	0	0	0	0	0	0	0	0	0	0	0	0	0	0	0	0	0	0
5S_rRNA_3	1	77121390..77121483	ENSMUSG00002076350	0	#N/A	#N/A	#N/A	#N/A	#N/A	0	0	0	0	0	0	0	0	0	0	0	0	0	0	0	0	0	0	0	0	0	0	0	0	0	0	0	0	0	0	0	0	0	0	0	0	0	0	0	0
Epha4	1	complement(77343822..77491725)	ENSMUSG00000026235	0.0020156	-2.47573	-1.30786	0.525006	#N/A	1	0	0	0	0	0	0	0	0	0	0	0	0	0	0	0	0	0	0	0	0	1	0.0177431	0.0120936	0.118819	0	0	0	0	0	0	0	0	0	0	0	0	0	0	0	0
Mir6352	1	complement(77473290..77473405)	ENSMUSG00000099141	0	#N/A	#N/A	#N/A	#N/A	#N/A	0	0	0	0	0	0	0	0	0	0	0	0	0	0	0	0	0	0	0	0	0	0	0	0	0	0	0	0	0	0	0	0	0	0	0	0	0	0	0	0
Gm28386	1	77491917..77493765	ENSMUSG00000101849	0	#N/A	#N/A	#N/A	#N/A	#N/A	0	0	0	0	0	0	0	0	0	0	0	0	0	0	0	0	0	0	0	0	0	0	0	0	0	0	0	0	0	0	0	0	0	0	0	0	0	0	0	0
Gm26263	1	complement(77874920..77875083)	ENSMUSG00000065215	0	#N/A	#N/A	#N/A	#N/A	#N/A	0	0	0	0	0	0	0	0	0	0	0	0	0	0	0	0	0	0	0	0	0	0	0	0	0	0	0	0	0	0	0	0	0	0	0	0	0	0	0	0
Gm28387	1	complement(77919603..77949013)	ENSMUSG00000102052	0	#N/A	#N/A	#N/A	#N/A	#N/A	0	0	0	0	0	0	0	0	0	0	0	0	0	0	0	0	0	0	0	0	0	0	0	0	0	0	0	0	0	0	0	0	0	0	0	0	0	0	0	0
Pax3	1	complement(78077904..78173771)	ENSMUSG00000004872	0	#N/A	#N/A	#N/A	#N/A	#N/A	0	0	0	0	0	0	0	0	0	0	0	0	0	0	0	0	0	0	0	0	0	0	0	0	0	0	0	0	0	0	0	0	0	0	0	0	0	0	0	0
Sgpp2	1	78286982..78396926	ENSMUSG00000032908	0.0159436	-6.54118	-2.70955	0.148984	#N/A	1	0	0	0	0	0	0	0	0	1	0.033553	0.0228063	0.13095	0	0	0	0	1	0.0387493	0.0241789	0.200281	2	0.0714156	0.0486766	0.237639	0	0	0	0	0	0	0	0	0	0	0	0	0	0	0	0
Gm28410	1	complement(78302265..78316743)	ENSMUSG00000099561	0	#N/A	#N/A	#N/A	#N/A	#N/A	0	0	0	0	0	0	0	0	0	0	0	0	0	0	0	0	0	0	0	0	0	0	0	0	0	0	0	0	0	0	0	0	0	0	0	0	0	0	0	0
Gm37884	1	78352251..78353068	ENSMUSG00000102945	0	#N/A	#N/A	#N/A	#N/A	#N/A	0	0	0	0	0	0	0	0	0	0	0	0	0	0	0	0	0	0	0	0	0	0	0	0	0	0	0	0	0	0	0	0	0	0	0	0	0	0	0	0
Farsb	1	complement(78394612..78465534)	ENSMUSG00000026245	0.904218	4.55788	2.18836	2.29237e-06	1.4635e-05	0.0350664	7	0.412581	0.278985	1.14044	6	0.372988	0.242899	1.03525	1	0.0512515	0.0348361	0.13095	3	0.199021	0.119241	0.850487	4	0.236755	0.147731	0.801125	1	0.054543	0.0371763	0.118819	21	1.45153	1.052	3.66447	15	0.945853	0.726707	2.27108	14	0.926929	0.683929	2.38433	36	2.59802	2.01972	5.49058
4833412K13Rik	1	complement(78442085..78443563)	ENSMUSG00000104018	0	#N/A	#N/A	#N/A	#N/A	#N/A	0	0	0	0	0	0	0	0	0	0	0	0	0	0	0	0	0	0	0	0	0	0	0	0	0	0	0	0	0	0	0	0	0	0	0	0	0	0	0	0
BC035947	1	complement(78473663..78488795)	ENSMUSG00000090486	0	#N/A	#N/A	#N/A	#N/A	#N/A	0	0	0	0	0	0	0	0	0	0	0	0	0	0	0	0	0	0	0	0	0	0	0	0	0	0	0	0	0	0	0	0	0	0	0	0	0	0	0	0
Mogat1	1	78487628..78514810	ENSMUSG00000012187	0	#N/A	#N/A	#N/A	#N/A	#N/A	0	0	0	0	0	0	0	0	0	0	0	0	0	0	0	0	0	0	0	0	0	0	0	0	0	0	0	0	0	0	0	0	0	0	0	0	0	0	0	0
5730419F03Rik	1	complement(78571663..78588078)	ENSMUSG00000099364	0	#N/A	#N/A	#N/A	#N/A	#N/A	0	0	0	0	0	0	0	0	0	0	0	0	0	0	0	0	0	0	0	0	0	0	0	0	0	0	0	0	0	0	0	0	0	0	0	0	0	0	0	0
Gm29611	1	78593262..78597882	ENSMUSG00000100562	0	#N/A	#N/A	#N/A	#N/A	#N/A	0	0	0	0	0	0	0	0	0	0	0	0	0	0	0	0	0	0	0	0	0	0	0	0	0	0	0	0	0	0	0	0	0	0	0	0	0	0	0	0
Acsl3	1	78635542..78685460	ENSMUSG00000032883	0.00981717	1.0365	0.051717	0.966509	#N/A	1	1	0.0354426	0.0239661	0.16292	0	0	0	0	1	0.0308191	0.020948	0.13095	0	0	0	0	0	0	0	0	0	0	0	0	1	0.0415643	0.0301238	0.174499	0	0	0	0	0	0	0	0	0	0	0	0
Utp14b	1	78635755..78649229	ENSMUSG00000079470	0.00409499	-3.83085	-1.93767	0.322145	#N/A	1	0	0	0	0	0	0	0	0	1	0.0174865	0.0118857	0.13095	0	0	0	0	0	0	0	0	1	0.0186095	0.0126842	0.118819	0	0	0	0	0	0	0	0	0	0	0	0	0	0	0	0
Gm29536	1	complement(78769340..79202228)	ENSMUSG00000099706	0	#N/A	#N/A	#N/A	#N/A	#N/A	0	0	0	0	0	0	0	0	0	0	0	0	0	0	0	0	0	0	0	0	0	0	0	0	0	0	0	0	0	0	0	0	0	0	0	0	0	0	0	0
Kcne4	1	78794475..78797745	ENSMUSG00000047330	0	#N/A	#N/A	#N/A	#N/A	#N/A	0	0	0	0	0	0	0	0	0	0	0	0	0	0	0	0	0	0	0	0	0	0	0	0	0	0	0	0	0	0	0	0	0	0	0	0	0	0	0	0
Gm29187	1	78798975..78800369	ENSMUSG00000101324	0	#N/A	#N/A	#N/A	#N/A	#N/A	0	0	0	0	0	0	0	0	0	0	0	0	0	0	0	0	0	0	0	0	0	0	0	0	0	0	0	0	0	0	0	0	0	0	0	0	0	0	0	0
Scg2	1	complement(79412386..79417837)	ENSMUSG00000050711	0	#N/A	#N/A	#N/A	#N/A	#N/A	0	0	0	0	0	0	0	0	0	0	0	0	0	0	0	0	0	0	0	0	0	0	0	0	0	0	0	0	0	0	0	0	0	0	0	0	0	0	0	0
Gm24160	1	complement(79491456..79491581)	ENSMUSG00000077782	0	#N/A	#N/A	#N/A	#N/A	#N/A	0	0	0	0	0	0	0	0	0	0	0	0	0	0	0	0	0	0	0	0	0	0	0	0	0	0	0	0	0	0	0	0	0	0	0	0	0	0	0	0
Ap1s3	1	complement(79584593..79649689)	ENSMUSG00000054702	0.0161747	-2.08674	-1.06125	0.427668	#N/A	1	0	0	0	0	0	0	0	0	2	0.0933141	0.0634264	0.261899	0	0	0	0	1	0.0538828	0.033622	0.200281	0	0	0	0	0	0	0	0	0	0	0	0	1	0.0602739	0.0444727	0.170309	0	0	0	0
Gm37886	1	complement(79597239..79598751)	ENSMUSG00000102235	0	#N/A	#N/A	#N/A	#N/A	#N/A	0	0	0	0	0	0	0	0	0	0	0	0	0	0	0	0	0	0	0	0	0	0	0	0	0	0	0	0	0	0	0	0	0	0	0	0	0	0	0	0
Wdfy1	1	complement(79679979..79753860)	ENSMUSG00000073643	0.0974714	-2.79642	-1.48358	0.00370666	0.0118508	1	7	0.166609	0.11266	1.14044	7	0.175724	0.114436	1.20779	9	0.186269	0.126608	1.17855	6	0.160738	0.0963047	1.70097	3	0.0717053	0.0447429	0.600844	6	0.132154	0.0900757	0.712916	1	0.0279124	0.0202296	0.174499	5	0.127319	0.0978202	0.757027	4	0.106947	0.0789102	0.681236	1	0.0291427	0.0226558	0.152516
Gm10555	1	79740434..79742224	ENSMUSG00000104497	0	#N/A	#N/A	#N/A	#N/A	#N/A	0	0	0	0	0	0	0	0	0	0	0	0	0	0	0	0	0	0	0	0	0	0	0	0	0	0	0	0	0	0	0	0	0	0	0	0	0	0	0	0
Mrpl44	1	79753735..79759162	ENSMUSG00000026248	0.0302703	-1.30622	-0.385393	0.737752	#N/A	1	1	0.0939314	0.0635159	0.16292	0	0	0	0	0	0	0	0	0	0	0	0	1	0.0943276	0.0588589	0.200281	1	0.0869237	0.0592469	0.118819	0	0	0	0	1	0.100492	0.077209	0.151405	0	0	0	0	1	0.115011	0.0894106	0.152516
Serpine2	1	complement(79771914..79838897)	ENSMUSG00000026249	0.107563	-1.87562	-0.907365	0.0232572	0.0550501	1	6	0.111806	0.0756029	0.977517	9	0.176885	0.115192	1.55287	12	0.194443	0.132165	1.5714	7	0.146818	0.0879646	1.98447	8	0.149704	0.0934129	1.60225	12	0.20693	0.141043	1.42583	4	0.0874118	0.063352	0.697995	6	0.119616	0.0919017	0.908432	7	0.146528	0.108115	1.19216	1	0.0228162	0.0177375	0.152516
Gm23934	1	80113183..80113289	ENSMUSG00000118883	0	#N/A	#N/A	#N/A	#N/A	#N/A	0	0	0	0	0	0	0	0	0	0	0	0	0	0	0	0	0	0	0	0	0	0	0	0	0	0	0	0	0	0	0	0	0	0	0	0	0	0	0	0
Gm38339	1	complement(80124690..80126518)	ENSMUSG00000102518	0	#N/A	#N/A	#N/A	#N/A	#N/A	0	0	0	0	0	0	0	0	0	0	0	0	0	0	0	0	0	0	0	0	0	0	0	0	0	0	0	0	0	0	0	0	0	0	0	0	0	0	0	0
9830004L10Rik	1	80162436..80169790	ENSMUSG00000099552	0	#N/A	#N/A	#N/A	#N/A	#N/A	0	0	0	0	0	0	0	0	0	0	0	0	0	0	0	0	0	0	0	0	0	0	0	0	0	0	0	0	0	0	0	0	0	0	0	0	0	0	0	0
Fam124b	1	complement(80176423..80196190)	ENSMUSG00000043230	0	#N/A	#N/A	#N/A	#N/A	#N/A	0	0	0	0	0	0	0	0	0	0	0	0	0	0	0	0	0	0	0	0	0	0	0	0	0	0	0	0	0	0	0	0	0	0	0	0	0	0	0	0
2310015K22Rik	1	80202761..80206509	ENSMUSG00000101257	0	#N/A	#N/A	#N/A	#N/A	#N/A	0	0	0	0	0	0	0	0	0	0	0	0	0	0	0	0	0	0	0	0	0	0	0	0	0	0	0	0	0	0	0	0	0	0	0	0	0	0	0	0
Gm37932	1	complement(80232748..80233914)	ENSMUSG00000103404	0	#N/A	#N/A	#N/A	#N/A	#N/A	0	0	0	0	0	0	0	0	0	0	0	0	0	0	0	0	0	0	0	0	0	0	0	0	0	0	0	0	0	0	0	0	0	0	0	0	0	0	0	0
Cul3	1	complement(80242640..80318197)	ENSMUSG00000004364	0.300186	1.1149	0.15691	0.675825	0.755238	1	11	0.348585	0.235711	1.79212	6	0.200539	0.130596	1.03525	16	0.440892	0.299678	2.09519	5	0.178342	0.106852	1.41748	8	0.254586	0.158857	1.60225	18	0.527857	0.359785	2.13875	5	0.185815	0.13467	0.872493	28	0.949282	0.729342	4.23935	14	0.498369	0.367719	2.38433	10	0.388012	0.301644	1.52516
Gm37902	1	complement(80252448..80254130)	ENSMUSG00000103076	0	#N/A	#N/A	#N/A	#N/A	#N/A	0	0	0	0	0	0	0	0	0	0	0	0	0	0	0	0	0	0	0	0	0	0	0	0	0	0	0	0	0	0	0	0	0	0	0	0	0	0	0	0
Gm37262	1	complement(80303894..80305711)	ENSMUSG00000103525	0	#N/A	#N/A	#N/A	#N/A	#N/A	0	0	0	0	0	0	0	0	0	0	0	0	0	0	0	0	0	0	0	0	0	0	0	0	0	0	0	0	0	0	0	0	0	0	0	0	0	0	0	0
Gm29125	1	80360539..80363968	ENSMUSG00000101722	0.00504151	-2.47573	-1.30786	0.525006	#N/A	1	0	0	0	0	0	0	0	0	0	0	0	0	0	0	0	0	0	0	0	0	1	0.0443797	0.030249	0.118819	0	0	0	0	0	0	0	0	0	0	0	0	0	0	0	0
1700016L21Rik	1	80423649..80457584	ENSMUSG00000101483	0	#N/A	#N/A	#N/A	#N/A	#N/A	0	0	0	0	0	0	0	0	0	0	0	0	0	0	0	0	0	0	0	0	0	0	0	0	0	0	0	0	0	0	0	0	0	0	0	0	0	0	0	0
Gm45261	1	complement(80427314..80439165)	ENSMUSG00000110100	0	#N/A	#N/A	#N/A	#N/A	#N/A	0	0	0	0	0	0	0	0	0	0	0	0	0	0	0	0	0	0	0	0	0	0	0	0	0	0	0	0	0	0	0	0	0	0	0	0	0	0	0	0
Dock10	1	complement(80478790..80736244)	ENSMUSG00000038608	0.0476443	-2.48367	-1.31247	0.00459862	0.0142043	1	7	0.0591757	0.0400143	1.14044	10	0.0891616	0.0580642	1.72542	13	0.0955618	0.0649542	1.70234	1	0.00951507	0.00570085	0.283496	5	0.0424466	0.026486	1.00141	17	0.132991	0.0906461	2.01993	7	0.0693966	0.0502954	1.22149	5	0.0452206	0.0347434	0.757027	3	0.0284888	0.0210203	0.510927	2	0.0207016	0.0160936	0.305032
Gm37645	1	complement(80643726..80647281)	ENSMUSG00000103192	0	#N/A	#N/A	#N/A	#N/A	#N/A	0	0	0	0	0	0	0	0	0	0	0	0	0	0	0	0	0	0	0	0	0	0	0	0	0	0	0	0	0	0	0	0	0	0	0	0	0	0	0	0
Gm38062	1	complement(80706526..80708381)	ENSMUSG00000104488	0	#N/A	#N/A	#N/A	#N/A	#N/A	0	0	0	0	0	0	0	0	0	0	0	0	0	0	0	0	0	0	0	0	0	0	0	0	0	0	0	0	0	0	0	0	0	0	0	0	0	0	0	0
A630081D01Rik	1	complement(80724939..80726771)	ENSMUSG00000102721	0	#N/A	#N/A	#N/A	#N/A	#N/A	0	0	0	0	0	0	0	0	0	0	0	0	0	0	0	0	0	0	0	0	0	0	0	0	0	0	0	0	0	0	0	0	0	0	0	0	0	0	0	0
Nyap2	1	81054667..81319479	ENSMUSG00000054976	0	#N/A	#N/A	#N/A	#N/A	#N/A	0	0	0	0	0	0	0	0	0	0	0	0	0	0	0	0	0	0	0	0	0	0	0	0	0	0	0	0	0	0	0	0	0	0	0	0	0	0	0	0
Gm37210	1	complement(81498053..81500056)	ENSMUSG00000104029	0	#N/A	#N/A	#N/A	#N/A	#N/A	0	0	0	0	0	0	0	0	0	0	0	0	0	0	0	0	0	0	0	0	0	0	0	0	0	0	0	0	0	0	0	0	0	0	0	0	0	0	0	0
Gm37114	1	82082901..82084704	ENSMUSG00000103571	0	#N/A	#N/A	#N/A	#N/A	#N/A	0	0	0	0	0	0	0	0	0	0	0	0	0	0	0	0	0	0	0	0	0	0	0	0	0	0	0	0	0	0	0	0	0	0	0	0	0	0	0	0
Mir6344	1	82109637..82109740	ENSMUSG00000098797	0	#N/A	#N/A	#N/A	#N/A	#N/A	0	0	0	0	0	0	0	0	0	0	0	0	0	0	0	0	0	0	0	0	0	0	0	0	0	0	0	0	0	0	0	0	0	0	0	0	0	0	0	0
Irs1	1	complement(82210822..82269137)	ENSMUSG00000055980	0	#N/A	#N/A	#N/A	#N/A	#N/A	0	0	0	0	0	0	0	0	0	0	0	0	0	0	0	0	0	0	0	0	0	0	0	0	0	0	0	0	0	0	0	0	0	0	0	0	0	0	0	0
Gm9747	1	82210833..82213654	ENSMUSG00000022591	0.00775157	1.00377	0.00543513	0.997192	#N/A	1	0	0	0	0	0	0	0	0	0	0	0	0	1	0.0615917	0.036902	0.283496	0	0	0	0	0	0	0	0	1	0.0641727	0.0465094	0.174499	0	0	0	0	0	0	0	0	0	0	0	0
Rhbdd1	1	82294173..82423087	ENSMUSG00000026142	0.19184	2.02021	1.0145	0.0176632	0.0441336	1	1	0.0221681	0.01499	0.16292	2	0.0467618	0.0304525	0.345083	6	0.115658	0.0786138	0.785698	3	0.0748544	0.0448482	0.850487	9	0.200355	0.125018	1.80253	11	0.225657	0.153807	1.30701	12	0.311965	0.226097	2.09398	13	0.308314	0.236881	1.96827	5	0.124511	0.0918693	0.851545	12	0.325716	0.253215	1.83019
Gm19552	1	82329938..82332770	ENSMUSG00000104493	0	#N/A	#N/A	#N/A	#N/A	#N/A	0	0	0	0	0	0	0	0	0	0	0	0	0	0	0	0	0	0	0	0	0	0	0	0	0	0	0	0	0	0	0	0	0	0	0	0	0	0	0	0
Gm28940	1	complement(82370214..82380467)	ENSMUSG00000100786	0	#N/A	#N/A	#N/A	#N/A	#N/A	0	0	0	0	0	0	0	0	0	0	0	0	0	0	0	0	0	0	0	0	0	0	0	0	0	0	0	0	0	0	0	0	0	0	0	0	0	0	0	0
gene:ENSMUSG00002075724	1	complement(82374418..82374538)	ENSMUSG00002075724	0	#N/A	#N/A	#N/A	#N/A	#N/A	0	0	0	0	0	0	0	0	0	0	0	0	0	0	0	0	0	0	0	0	0	0	0	0	0	0	0	0	0	0	0	0	0	0	0	0	0	0	0	0
Col4a4	1	complement(82426144..82564570)	ENSMUSG00000067158	0.00480524	-1.30613	-0.385294	0.737807	#N/A	1	1	0.0145518	0.00983982	0.16292	0	0	0	0	0	0	0	0	1	0.0163788	0.00981318	0.283496	0	0	0	0	1	0.0134661	0.00917847	0.118819	0	0	0	0	0	0	0	0	1	0.0163464	0.0120611	0.170309	0	0	0	0
Col4a3	1	82564642..82699780	ENSMUSG00000079465	0.0106945	3.00646	1.58807	0.230213	#N/A	1	0	0	0	0	1	0.0163411	0.0106417	0.172542	0	0	0	0	0	0	0	0	0	0	0	0	0	0	0	0	1	0.0181695	0.0131684	0.174499	0	0	0	0	0	0	0	0	0	0	0	0
5S_rRNA_4	1	82612734..82612831	ENSMUSG00002075966	0	#N/A	#N/A	#N/A	#N/A	#N/A	0	0	0	0	0	0	0	0	0	0	0	0	0	0	0	0	0	0	0	0	0	0	0	0	0	0	0	0	0	0	0	0	0	0	0	0	0	0	0	0
C430014B12Rik	1	complement(82669649..82702890)	ENSMUSG00000097564	0.00487112	2.21797	1.14924	0.553592	#N/A	1	0	0	0	0	0	0	0	0	0	0	0	0	0	0	0	0	0	0	0	0	0	0	0	0	0	0	0	0	1	0.0380403	0.0292267	0.151405	0	0	0	0	0	0	0	0
Mff	1	82702611..82730115	ENSMUSG00000026150	7.05922	3.19338	1.67509	5.16946e-11	6.26465e-10	7.90773e-07	252	3.98838	2.69692	41.0557	151	2.52061	1.64148	26.0538	232	3.19286	2.17021	30.3803	84	1.49638	0.896541	23.8136	118	1.87545	1.17025	23.6332	165	2.41662	1.64716	19.6052	426	7.9068	5.73048	74.3364	803	13.5967	10.4465	121.579	611	10.8629	8.0151	104.059	725	14.0496	10.9223	110.574
Gm28941	1	82717412..82718428	ENSMUSG00000101450	0	#N/A	#N/A	#N/A	#N/A	#N/A	0	0	0	0	0	0	0	0	0	0	0	0	0	0	0	0	0	0	0	0	0	0	0	0	0	0	0	0	0	0	0	0	0	0	0	0	0	0	0	0
Tm4sf20	1	complement(82734370..82746182)	ENSMUSG00000026149	0	#N/A	#N/A	#N/A	#N/A	#N/A	0	0	0	0	0	0	0	0	0	0	0	0	0	0	0	0	0	0	0	0	0	0	0	0	0	0	0	0	0	0	0	0	0	0	0	0	0	0	0	0
Gm47791	1	complement(82748545..82748964)	ENSMUSG00000114299	0	#N/A	#N/A	#N/A	#N/A	#N/A	0	0	0	0	0	0	0	0	0	0	0	0	0	0	0	0	0	0	0	0	0	0	0	0	0	0	0	0	0	0	0	0	0	0	0	0	0	0	0	0
Gm36999	1	complement(82784144..82785189)	ENSMUSG00000102280	0	#N/A	#N/A	#N/A	#N/A	#N/A	0	0	0	0	0	0	0	0	0	0	0	0	0	0	0	0	0	0	0	0	0	0	0	0	0	0	0	0	0	0	0	0	0	0	0	0	0	0	0	0
Gm28942	1	82797556..82798098	ENSMUSG00000100170	0	#N/A	#N/A	#N/A	#N/A	#N/A	0	0	0	0	0	0	0	0	0	0	0	0	0	0	0	0	0	0	0	0	0	0	0	0	0	0	0	0	0	0	0	0	0	0	0	0	0	0	0	0
gene:ENSMUSG00002074851	1	82817167..82817219	ENSMUSG00002074851	0	#N/A	#N/A	#N/A	#N/A	#N/A	0	0	0	0	0	0	0	0	0	0	0	0	0	0	0	0	0	0	0	0	0	0	0	0	0	0	0	0	0	0	0	0	0	0	0	0	0	0	0	0
Agfg1	1	82817204..82878903	ENSMUSG00000026159	1.71935	14.4954	3.85752	1.94827e-34	1.6293e-32	2.98027e-30	4	0.0736752	0.0498188	0.651678	8	0.155412	0.101208	1.38033	15	0.240242	0.163294	1.96424	2	0.0414628	0.024842	0.566991	5	0.0924825	0.0577076	1.00141	13	0.221581	0.151029	1.54465	110	2.37601	1.72202	19.1949	109	2.14787	1.65023	16.5032	118	2.44147	1.80142	20.0965	153	3.45049	2.68245	23.3349
A030005L19Rik	1	82891046..82891851	ENSMUSG00000113880	0.0200091	-2.47596	-1.30799	0.524958	#N/A	1	0	0	0	0	0	0	0	0	0	0	0	0	0	0	0	0	1	0.1924	0.120055	0.200281	0	0	0	0	0	0	0	0	0	0	0	0	0	0	0	0	0	0	0	0
A030014E15Rik	1	82902638..82903433	ENSMUSG00000113973	0	#N/A	#N/A	#N/A	#N/A	#N/A	0	0	0	0	0	0	0	0	0	0	0	0	0	0	0	0	0	0	0	0	0	0	0	0	0	0	0	0	0	0	0	0	0	0	0	0	0	0	0	0
Gm6217	1	complement(82908292..82909120)	ENSMUSG00000113846	0	#N/A	#N/A	#N/A	#N/A	#N/A	0	0	0	0	0	0	0	0	0	0	0	0	0	0	0	0	0	0	0	0	0	0	0	0	0	0	0	0	0	0	0	0	0	0	0	0	0	0	0	0
A030003K21Rik	1	complement(82920280..82921109)	ENSMUSG00000113084	0	#N/A	#N/A	#N/A	#N/A	#N/A	0	0	0	0	0	0	0	0	0	0	0	0	0	0	0	0	0	0	0	0	0	0	0	0	0	0	0	0	0	0	0	0	0	0	0	0	0	0	0	0
Gm7544	1	complement(82932907..82933734)	ENSMUSG00000113925	0	#N/A	#N/A	#N/A	#N/A	#N/A	0	0	0	0	0	0	0	0	0	0	0	0	0	0	0	0	0	0	0	0	0	0	0	0	0	0	0	0	0	0	0	0	0	0	0	0	0	0	0	0
Gm47955	1	82938007..82938645	ENSMUSG00000114011	0	#N/A	#N/A	#N/A	#N/A	#N/A	0	0	0	0	0	0	0	0	0	0	0	0	0	0	0	0	0	0	0	0	0	0	0	0	0	0	0	0	0	0	0	0	0	0	0	0	0	0	0	0
Gm47959	1	82978269..82979201	ENSMUSG00000113097	0	#N/A	#N/A	#N/A	#N/A	#N/A	0	0	0	0	0	0	0	0	0	0	0	0	0	0	0	0	0	0	0	0	0	0	0	0	0	0	0	0	0	0	0	0	0	0	0	0	0	0	0	0
Slc19a3	1	complement(82990244..83016169)	ENSMUSG00000038496	0	#N/A	#N/A	#N/A	#N/A	#N/A	0	0	0	0	0	0	0	0	0	0	0	0	0	0	0	0	0	0	0	0	0	0	0	0	0	0	0	0	0	0	0	0	0	0	0	0	0	0	0	0
Krtap28-10	1	complement(83019245..83020201)	ENSMUSG00000100190	0	#N/A	#N/A	#N/A	#N/A	#N/A	0	0	0	0	0	0	0	0	0	0	0	0	0	0	0	0	0	0	0	0	0	0	0	0	0	0	0	0	0	0	0	0	0	0	0	0	0	0	0	0
Gm47969	1	83022653..83023667	ENSMUSG00000113267	0	#N/A	#N/A	#N/A	#N/A	#N/A	0	0	0	0	0	0	0	0	0	0	0	0	0	0	0	0	0	0	0	0	0	0	0	0	0	0	0	0	0	0	0	0	0	0	0	0	0	0	0	0
A030005K14Rik	1	complement(83036007..83037099)	ENSMUSG00000104423	0	#N/A	#N/A	#N/A	#N/A	#N/A	0	0	0	0	0	0	0	0	0	0	0	0	0	0	0	0	0	0	0	0	0	0	0	0	0	0	0	0	0	0	0	0	0	0	0	0	0	0	0	0
Krtap28-13	1	83038651..83039642	ENSMUSG00000101315	0	#N/A	#N/A	#N/A	#N/A	#N/A	0	0	0	0	0	0	0	0	0	0	0	0	0	0	0	0	0	0	0	0	0	0	0	0	0	0	0	0	0	0	0	0	0	0	0	0	0	0	0	0
Ccl20	1	83094487..83096888	ENSMUSG00000026166	0	#N/A	#N/A	#N/A	#N/A	#N/A	0	0	0	0	0	0	0	0	0	0	0	0	0	0	0	0	0	0	0	0	0	0	0	0	0	0	0	0	0	0	0	0	0	0	0	0	0	0	0	0
Daw1	1	83137473..83188295	ENSMUSG00000053161	0	#N/A	#N/A	#N/A	#N/A	#N/A	0	0	0	0	0	0	0	0	0	0	0	0	0	0	0	0	0	0	0	0	0	0	0	0	0	0	0	0	0	0	0	0	0	0	0	0	0	0	0	0
5S_rRNA_5	1	complement(83194392..83194512)	ENSMUSG00002075005	0	#N/A	#N/A	#N/A	#N/A	#N/A	0	0	0	0	0	0	0	0	0	0	0	0	0	0	0	0	0	0	0	0	0	0	0	0	0	0	0	0	0	0	0	0	0	0	0	0	0	0	0	0
Sphkap	1	complement(83231860..83385921)	ENSMUSG00000026163	0	#N/A	#N/A	#N/A	#N/A	#N/A	0	0	0	0	0	0	0	0	0	0	0	0	0	0	0	0	0	0	0	0	0	0	0	0	0	0	0	0	0	0	0	0	0	0	0	0	0	0	0	0
Gm37517	1	complement(83309019..83310307)	ENSMUSG00000104374	0	#N/A	#N/A	#N/A	#N/A	#N/A	0	0	0	0	0	0	0	0	0	0	0	0	0	0	0	0	0	0	0	0	0	0	0	0	0	0	0	0	0	0	0	0	0	0	0	0	0	0	0	0
Gm37989	1	complement(83404317..83405119)	ENSMUSG00000104219	0	#N/A	#N/A	#N/A	#N/A	#N/A	0	0	0	0	0	0	0	0	0	0	0	0	0	0	0	0	0	0	0	0	0	0	0	0	0	0	0	0	0	0	0	0	0	0	0	0	0	0	0	0
4933436I20Rik	1	complement(83637271..83889365)	ENSMUSG00000100580	0	#N/A	#N/A	#N/A	#N/A	#N/A	0	0	0	0	0	0	0	0	0	0	0	0	0	0	0	0	0	0	0	0	0	0	0	0	0	0	0	0	0	0	0	0	0	0	0	0	0	0	0	0
gene:ENSMUSG00002076780	1	83773633..83773753	ENSMUSG00002076780	0	#N/A	#N/A	#N/A	#N/A	#N/A	0	0	0	0	0	0	0	0	0	0	0	0	0	0	0	0	0	0	0	0	0	0	0	0	0	0	0	0	0	0	0	0	0	0	0	0	0	0	0	0
Gm24555	1	83899639..83899762	ENSMUSG00000077736	0	#N/A	#N/A	#N/A	#N/A	#N/A	0	0	0	0	0	0	0	0	0	0	0	0	0	0	0	0	0	0	0	0	0	0	0	0	0	0	0	0	0	0	0	0	0	0	0	0	0	0	0	0
Pid1	1	complement(84014017..84341901)	ENSMUSG00000045658	0.00987142	-1.44734	-0.533402	0.590498	0.680862	1	0	0	0	0	1	0.0199304	0.0129792	0.172542	3	0.0492948	0.0335061	0.392849	1	0.0212692	0.0127432	0.283496	0	0	0	0	0	0	0	0	1	0.0221605	0.0160609	0.174499	0	0	0	0	1	0.0212271	0.0156623	0.170309	0	0	0	0
Gm37058	1	complement(84110588..84112231)	ENSMUSG00000102750	0	#N/A	#N/A	#N/A	#N/A	#N/A	0	0	0	0	0	0	0	0	0	0	0	0	0	0	0	0	0	0	0	0	0	0	0	0	0	0	0	0	0	0	0	0	0	0	0	0	0	0	0	0
Mir6353	1	complement(84196570..84196682)	ENSMUSG00000098851	0	#N/A	#N/A	#N/A	#N/A	#N/A	0	0	0	0	0	0	0	0	0	0	0	0	0	0	0	0	0	0	0	0	0	0	0	0	0	0	0	0	0	0	0	0	0	0	0	0	0	0	0	0
Dner	1	complement(84347560..84673942)	ENSMUSG00000036766	0	#N/A	#N/A	#N/A	#N/A	#N/A	0	0	0	0	0	0	0	0	0	0	0	0	0	0	0	0	0	0	0	0	0	0	0	0	0	0	0	0	0	0	0	0	0	0	0	0	0	0	0	0
Gm37959	1	complement(84370224..84373120)	ENSMUSG00000104396	0	#N/A	#N/A	#N/A	#N/A	#N/A	0	0	0	0	0	0	0	0	0	0	0	0	0	0	0	0	0	0	0	0	0	0	0	0	0	0	0	0	0	0	0	0	0	0	0	0	0	0	0	0
Gm37925	1	complement(84642910..84647164)	ENSMUSG00000102481	0	#N/A	#N/A	#N/A	#N/A	#N/A	0	0	0	0	0	0	0	0	0	0	0	0	0	0	0	0	0	0	0	0	0	0	0	0	0	0	0	0	0	0	0	0	0	0	0	0	0	0	0	0
Mir5126	1	84673560..84673636	ENSMUSG00000093254	0	#N/A	#N/A	#N/A	#N/A	#N/A	0	0	0	0	0	0	0	0	0	0	0	0	0	0	0	0	0	0	0	0	0	0	0	0	0	0	0	0	0	0	0	0	0	0	0	0	0	0	0	0
Trip12	1	complement(84698910..84818237)	ENSMUSG00000026219	4.49266	10.0694	3.33191	8.40131e-37	7.65881e-35	1.28515e-32	80	0.744163	0.503199	13.0336	44	0.431682	0.281122	7.59183	73	0.590469	0.401347	9.55932	21	0.219869	0.131732	5.95341	53	0.495088	0.308927	10.6149	74	0.636997	0.434175	8.79263	452	4.93074	3.57357	78.8734	721	7.17521	5.51278	109.163	668	6.98011	5.15023	113.766	944	10.7517	8.3585	143.975
Gm38374	1	complement(84784879..84786911)	ENSMUSG00000103505	0	#N/A	#N/A	#N/A	#N/A	#N/A	0	0	0	0	0	0	0	0	0	0	0	0	0	0	0	0	0	0	0	0	0	0	0	0	0	0	0	0	0	0	0	0	0	0	0	0	0	0	0	0
Gm37738	1	complement(84797689..84802404)	ENSMUSG00000104503	0	#N/A	#N/A	#N/A	#N/A	#N/A	0	0	0	0	0	0	0	0	0	0	0	0	0	0	0	0	0	0	0	0	0	0	0	0	0	0	0	0	0	0	0	0	0	0	0	0	0	0	0	0
Fbxo36	1	84817562..84878208	ENSMUSG00000073633	0.0539134	1.28816	0.365309	0.695637	0.768886	1	1	0.0718916	0.0486127	0.16292	0	0	0	0	2	0.125027	0.084982	0.261899	0	0	0	0	0	0	0	0	1	0.0665282	0.0453454	0.118819	0	0	0	0	2	0.153826	0.118186	0.302811	0	0	0	0	3	0.264075	0.205295	0.457548
Slc16a14	1	complement(84883619..84912855)	ENSMUSG00000026220	0.0146231	-5.18664	-2.3748	0.213094	#N/A	1	0	0	0	0	1	0.0485893	0.0316426	0.172542	1	0.0400594	0.0272287	0.13095	0	0	0	0	1	0.0462633	0.0288676	0.200281	0	0	0	0	0	0	0	0	0	0	0	0	0	0	0	0	0	0	0	0
Gm15433	1	84936703..84942293	ENSMUSG00000118590	0	#N/A	#N/A	#N/A	#N/A	#N/A	0	0	0	0	0	0	0	0	0	0	0	0	0	0	0	0	0	0	0	0	0	0	0	0	0	0	0	0	0	0	0	0	0	0	0	0	0	0	0	0
C130026I21Rik	1	complement(84970411..85248287)	ENSMUSG00000052477	0.0175788	-2.63187	-1.39609	0.28107	#N/A	1	2	0.080702	0.0545703	0.325839	0	0	0	0	0	0	0	0	0	0	0	0	0	0	0	0	2	0.0746812	0.0509025	0.237639	0	0	0	0	0	0	0	0	1	0.0453275	0.0334446	0.170309	0	0	0	0
gene:ENSMUSG00002076475	1	84990088..84990167	ENSMUSG00002076475	0	#N/A	#N/A	#N/A	#N/A	#N/A	0	0	0	0	0	0	0	0	0	0	0	0	0	0	0	0	0	0	0	0	0	0	0	0	0	0	0	0	0	0	0	0	0	0	0	0	0	0	0	0
Gm7582	1	complement(85005675..85006565)	ENSMUSG00000118640	0.0512181	-5.03551	-2.33214	0.227871	#N/A	1	0	0	0	0	0	0	0	0	3	0.452118	0.307309	0.392849	0	0	0	0	0	0	0	0	0	0	0	0	0	0	0	0	0	0	0	0	0	0	0	0	0	0	0	0
A530032D15Rik	1	complement(85060790..85087574)	ENSMUSG00000089844	0.0836525	-2.19525	-1.13438	0.279564	0.382802	1	0	0	0	0	3	0.304813	0.198501	0.517625	0	0	0	0	0	0	0	0	1	0.0967402	0.0603643	0.200281	4	0.356588	0.243049	0.475277	0	0	0	0	3	0.309187	0.237551	0.454216	0	0	0	0	0	0	0	0
Gm10553	1	85077233..85078795	ENSMUSG00000073631	0	#N/A	#N/A	#N/A	#N/A	#N/A	0	0	0	0	0	0	0	0	0	0	0	0	0	0	0	0	0	0	0	0	0	0	0	0	0	0	0	0	0	0	0	0	0	0	0	0	0	0	0	0
A530040E14Rik	1	85083667..85091756	ENSMUSG00000072109	0.0334195	-1.19886	-0.261667	0.796273	0.850333	1	1	0.0664758	0.0449506	0.16292	2	0.140225	0.091318	0.345083	1	0.0578041	0.03929	0.13095	0	0	0	0	0	0	0	0	0	0	0	0	0	0	0	0	1	0.0711188	0.0546412	0.151405	0	0	0	0	0	0	0	0
Gm7609	1	85177334..85191507	ENSMUSG00000079457	0.0632275	-9.17385	-3.19753	0.0994318	#N/A	1	5	0.472821	0.319719	0.814598	0	0	0	0	0	0	0	0	0	0	0	0	0	0	0	0	1	0.0875092	0.059646	0.118819	0	0	0	0	0	0	0	0	0	0	0	0	0	0	0	0
Gm16028	1	85224572..85233186	ENSMUSG00000090252	0.0195543	-2.47589	-1.30795	0.524974	#N/A	1	1	0.173509	0.117326	0.16292	0	0	0	0	0	0	0	0	0	0	0	0	0	0	0	0	0	0	0	0	0	0	0	0	0	0	0	0	0	0	0	0	0	0	0	0
Gm2619	1	complement(85286380..85305006)	ENSMUSG00000091199	0	#N/A	#N/A	#N/A	#N/A	#N/A	0	0	0	0	0	0	0	0	0	0	0	0	0	0	0	0	0	0	0	0	0	0	0	0	0	0	0	0	0	0	0	0	0	0	0	0	0	0	0	0
Gm16025	1	85304450..85320336	ENSMUSG00000089652	0	#N/A	#N/A	#N/A	#N/A	#N/A	0	0	0	0	0	0	0	0	0	0	0	0	0	0	0	0	0	0	0	0	0	0	0	0	0	0	0	0	0	0	0	0	0	0	0	0	0	0	0	0
Gm52955	1	complement(85411973..85412863)	ENSMUSG00000118591	0.0396805	-3.83132	-1.93784	0.322095	#N/A	1	0	0	0	0	2	0.365593	0.238083	0.345083	0	0	0	0	0	0	0	0	0	0	0	0	0	0	0	0	0	0	0	0	0	0	0	0	0	0	0	0	0	0	0	0
Gm16092	1	complement(85438854..85454882)	ENSMUSG00000089714	0.00879636	1.00388	0.00559044	0.997112	#N/A	1	0	0	0	0	0	0	0	0	0	0	0	0	0	0	0	0	0	0	0	0	1	0.0594189	0.0404997	0.118819	0	0	0	0	1	0.068694	0.0527782	0.151405	0	0	0	0	0	0	0	0
Gm7592	1	85454323..85479899	ENSMUSG00000118607	0.0170024	-1.30614	-0.385304	0.737811	#N/A	1	0	0	0	0	0	0	0	0	1	0.0479911	0.03262	0.13095	0	0	0	0	1	0.0554234	0.0345833	0.200281	1	0.0510731	0.0348113	0.118819	0	0	0	0	1	0.0590454	0.0453651	0.151405	1	0.0619972	0.0457442	0.170309	0	0	0	0
G530012D18Rik	1	85503397..85505016	ENSMUSG00000094127	0.0413244	-2.47606	-1.30805	0.524938	#N/A	1	0	0	0	0	0	0	0	0	0	0	0	0	1	0.413838	0.247946	0.283496	0	0	0	0	0	0	0	0	0	0	0	0	0	0	0	0	0	0	0	0	0	0	0	0
Sp110	1	complement(85504620..85526538)	ENSMUSG00000070034	0.092929	-1.38037	-0.465055	0.264613	0.366195	1	7	0.15941	0.107793	1.14044	8	0.19215	0.125133	1.38033	9	0.17822	0.121138	1.17855	3	0.0768966	0.0460717	0.850487	6	0.137214	0.0856193	1.20169	5	0.10537	0.0718197	0.594097	3	0.0801189	0.0580664	0.523496	7	0.170545	0.131031	1.05984	6	0.153489	0.113251	1.02185	6	0.167301	0.130061	0.915096
Gm16094	1	85527007..85527560	ENSMUSG00000090103	0	#N/A	#N/A	#N/A	#N/A	#N/A	0	0	0	0	0	0	0	0	0	0	0	0	0	0	0	0	0	0	0	0	0	0	0	0	0	0	0	0	0	0	0	0	0	0	0	0	0	0	0	0
Sp140	1	85528099..85572758	ENSMUSG00000070031	0.362077	5.49704	2.45865	1.24877e-05	7.05546e-05	0.191025	2	0.0928024	0.0627525	0.325839	0	0	0	0	5	0.201741	0.137125	0.654748	0	0	0	0	0	0	0	0	3	0.128818	0.0878022	0.356458	6	0.326494	0.236628	1.04699	17	0.843916	0.648388	2.57389	11	0.573362	0.423052	1.8734	13	0.738586	0.574184	1.98271
Gm10552	1	complement(85531806..85539617)	ENSMUSG00000073628	0.0296772	-1.54148	-0.624318	0.657474	#N/A	1	0	0	0	0	0	0	0	0	1	0.127158	0.0864305	0.13095	0	0	0	0	1	0.146851	0.0916326	0.200281	0	0	0	0	1	0.171492	0.124289	0.174499	0	0	0	0	0	0	0	0	0	0	0	0
Gm17017	1	complement(85568943..85578306)	ENSMUSG00000090246	0.0208061	-5.18653	-2.37477	0.2131	#N/A	1	0	0	0	0	1	0.067722	0.0441023	0.172542	0	0	0	0	0	0	0	0	1	0.0644801	0.0402345	0.200281	1	0.0594189	0.0404997	0.118819	0	0	0	0	0	0	0	0	0	0	0	0	0	0	0	0
Sp100	1	85577709..85637719	ENSMUSG00000026222	4.39263	8.17414	3.03107	1.59446e-19	4.4325e-18	2.43904e-15	41	0.837924	0.5666	6.6797	43	0.926876	0.603604	7.41929	32	0.568678	0.386535	4.19039	17	0.391054	0.234296	4.81942	22	0.451514	0.281738	4.40619	30	0.567374	0.38672	3.56458	94	2.25291	1.6328	16.4029	503	10.9979	8.44978	76.1569	350	8.03519	5.92871	59.6082	283	7.08167	5.50536	43.162
5S_rRNA_6	1	85602603..85602706	ENSMUSG00002075189	0	#N/A	#N/A	#N/A	#N/A	#N/A	0	0	0	0	0	0	0	0	0	0	0	0	0	0	0	0	0	0	0	0	0	0	0	0	0	0	0	0	0	0	0	0	0	0	0	0	0	0	0	0
A630001G21Rik	1	complement(85644804..85706364)	ENSMUSG00000052760	0.0310474	1.33841	0.420519	0.676126	0.755406	1	0	0	0	0	0	0	0	0	1	0.0495677	0.0336916	0.13095	1	0.0641609	0.0384413	0.283496	0	0	0	0	1	0.052751	0.0359549	0.118819	0	0	0	0	2	0.12197	0.093711	0.302811	0	0	0	0	0	0	0	0
Mir8096	1	85679669..85679795	ENSMUSG00000098634	0	#N/A	#N/A	#N/A	#N/A	#N/A	0	0	0	0	0	0	0	0	0	0	0	0	0	0	0	0	0	0	0	0	0	0	0	0	0	0	0	0	0	0	0	0	0	0	0	0	0	0	0	0
gene:ENSMUSG00002076791	1	85691515..85691592	ENSMUSG00002076791	0	#N/A	#N/A	#N/A	#N/A	#N/A	0	0	0	0	0	0	0	0	0	0	0	0	0	0	0	0	0	0	0	0	0	0	0	0	0	0	0	0	0	0	0	0	0	0	0	0	0	0	0	0
9930111H07Rik	1	85702992..85712415	ENSMUSG00000100217	0	#N/A	#N/A	#N/A	#N/A	#N/A	0	0	0	0	0	0	0	0	0	0	0	0	0	0	0	0	0	0	0	0	0	0	0	0	0	0	0	0	0	0	0	0	0	0	0	0	0	0	0	0
Metazoa_SRP_1	1	85712434..85712683	ENSMUSG00002075989	0	#N/A	#N/A	#N/A	#N/A	#N/A	0	0	0	0	0	0	0	0	0	0	0	0	0	0	0	0	0	0	0	0	0	0	0	0	0	0	0	0	0	0	0	0	0	0	0	0	0	0	0	0
Cab39	1	85721162..85779297	ENSMUSG00000036707	0.237969	-4.39678	-2.13645	1.61179e-07	1.22262e-06	0.00246555	9	0.196384	0.132794	1.46628	20	0.460284	0.299748	3.45083	22	0.417428	0.28373	2.88089	12	0.294721	0.176579	3.40195	20	0.438249	0.273461	4.00563	19	0.383658	0.2615	2.25757	2	0.0511786	0.0370919	0.348997	8	0.186756	0.143486	1.21124	5	0.122558	0.0904284	0.851545	1	0.0267173	0.0207702	0.152516
Itm2c	1	85822002..85836396	ENSMUSG00000026223	0.313028	-2.11078	-1.07777	0.0132994	0.0349641	1	6	0.371955	0.251514	0.977517	6	0.392304	0.255478	1.03525	6	0.323434	0.219841	0.785698	7	0.488432	0.292638	1.98447	6	0.373524	0.233073	1.20169	16	0.917881	0.625624	1.90111	4	0.2908	0.210758	0.697995	2	0.132645	0.101912	0.302811	6	0.417828	0.308292	1.02185	3	0.227713	0.177027	0.457548
4933407L21Rik	1	85856204..85868346	ENSMUSG00000026224	0	#N/A	#N/A	#N/A	#N/A	#N/A	0	0	0	0	0	0	0	0	0	0	0	0	0	0	0	0	0	0	0	0	0	0	0	0	0	0	0	0	0	0	0	0	0	0	0	0	0	0	0	0
Gm28884	1	complement(85860968..85865053)	ENSMUSG00000099767	0	#N/A	#N/A	#N/A	#N/A	#N/A	0	0	0	0	0	0	0	0	0	0	0	0	0	0	0	0	0	0	0	0	0	0	0	0	0	0	0	0	0	0	0	0	0	0	0	0	0	0	0	0
Gpr55	1	complement(85866039..85888729)	ENSMUSG00000049608	0	#N/A	#N/A	#N/A	#N/A	#N/A	0	0	0	0	0	0	0	0	0	0	0	0	0	0	0	0	0	0	0	0	0	0	0	0	0	0	0	0	0	0	0	0	0	0	0	0	0	0	0	0
Gm28100	1	complement(85900087..85914639)	ENSMUSG00000100108	0	#N/A	#N/A	#N/A	#N/A	#N/A	0	0	0	0	0	0	0	0	0	0	0	0	0	0	0	0	0	0	0	0	0	0	0	0	0	0	0	0	0	0	0	0	0	0	0	0	0	0	0	0
Spata3	1	85944538..85957680	ENSMUSG00000026226	0	#N/A	#N/A	#N/A	#N/A	#N/A	0	0	0	0	0	0	0	0	0	0	0	0	0	0	0	0	0	0	0	0	0	0	0	0	0	0	0	0	0	0	0	0	0	0	0	0	0	0	0	0
2810459M11Rik	1	85973585..85983178	ENSMUSG00000026227	0.00847766	2.21816	1.14937	0.553542	#N/A	1	0	0	0	0	0	0	0	0	0	0	0	0	0	0	0	0	0	0	0	0	0	0	0	0	0	0	0	0	0	0	0	0	0	0	0	0	0	0	0	0
Psmd1	1	85992109..86066873	ENSMUSG00000026229	0.0946096	1.09087	0.125474	0.767667	0.827618	1	3	0.0637673	0.0431191	0.488759	2	0.0448373	0.0291992	0.345083	6	0.110898	0.0753784	0.785698	1	0.0239246	0.0143341	0.283496	8	0.170763	0.106554	1.60225	10	0.1967	0.13407	1.18819	5	0.124636	0.09033	0.872493	7	0.159183	0.122302	1.05984	6	0.143263	0.105706	1.02185	4	0.104104	0.0809311	0.610064
Gm22786	1	86015023..86015144	ENSMUSG00000077274	0	#N/A	#N/A	#N/A	#N/A	#N/A	0	0	0	0	0	0	0	0	0	0	0	0	0	0	0	0	0	0	0	0	0	0	0	0	0	0	0	0	0	0	0	0	0	0	0	0	0	0	0	0
Htr2b	1	complement(86026748..86039692)	ENSMUSG00000026228	0	#N/A	#N/A	#N/A	#N/A	#N/A	0	0	0	0	0	0	0	0	0	0	0	0	0	0	0	0	0	0	0	0	0	0	0	0	0	0	0	0	0	0	0	0	0	0	0	0	0	0	0	0
Gm37914	1	86048605..86051283	ENSMUSG00000103272	0	#N/A	#N/A	#N/A	#N/A	#N/A	0	0	0	0	0	0	0	0	0	0	0	0	0	0	0	0	0	0	0	0	0	0	0	0	0	0	0	0	0	0	0	0	0	0	0	0	0	0	0	0
Gm21972	1	86061359..86090510	ENSMUSG00000094638	0.0549795	1.03641	0.0515957	0.966587	#N/A	1	1	0.198999	0.134562	0.16292	1	0.209886	0.136683	0.172542	0	0	0	0	0	0	0	0	0	0	0	0	0	0	0	0	0	0	0	0	0	0	0	0	2	0.447083	0.329877	0.340618	0	0	0	0
Armc9	1	86082502..86206006	ENSMUSG00000062590	0.0210767	-1.27392	-0.349279	0.599789	0.688594	1	8	0.0949858	0.0642289	1.30336	2	0.0250456	0.0163103	0.345083	0	0	0	0	2	0.026728	0.0160138	0.566991	1	0.0119233	0.00743995	0.200281	3	0.0329623	0.022467	0.356458	0	0	0	0	4	0.0508101	0.0390378	0.605622	3	0.0400127	0.0295231	0.510927	3	0.0436133	0.0339054	0.457548
Gm16341	1	complement(86203231..86229097)	ENSMUSG00000087538	0	#N/A	#N/A	#N/A	#N/A	#N/A	0	0	0	0	0	0	0	0	0	0	0	0	0	0	0	0	0	0	0	0	0	0	0	0	0	0	0	0	0	0	0	0	0	0	0	0	0	0	0	0
B3gnt7	1	86230554..86235027	ENSMUSG00000079445	0.0115608	-5.18622	-2.37468	0.213119	#N/A	1	1	0.0373273	0.0252406	0.16292	0	0	0	0	2	0.0649161	0.0441241	0.261899	0	0	0	0	0	0	0	0	0	0	0	0	0	0	0	0	0	0	0	0	0	0	0	0	0	0	0	0
Gm28626	1	complement(86230917..86231781)	ENSMUSG00000099644	0	#N/A	#N/A	#N/A	#N/A	#N/A	0	0	0	0	0	0	0	0	0	0	0	0	0	0	0	0	0	0	0	0	0	0	0	0	0	0	0	0	0	0	0	0	0	0	0	0	0	0	0	0
Ncl	1	complement(86272441..86287122)	ENSMUSG00000026234	0.110677	-1.29001	-0.367377	0.280763	0.383976	1	7	0.106102	0.0717453	1.14044	16	0.255786	0.166574	2.76066	12	0.158161	0.107504	1.5714	5	0.0853023	0.0511079	1.41748	9	0.136992	0.0854806	1.80253	19	0.266505	0.181649	2.25757	9	0.159978	0.115945	1.57049	8	0.129728	0.0996714	1.21124	11	0.187294	0.138194	1.8734	11	0.204148	0.158706	1.67768
Snora75	1	complement(86278891..86279023)	ENSMUSG00000064837	0	#N/A	#N/A	#N/A	#N/A	#N/A	0	0	0	0	0	0	0	0	0	0	0	0	0	0	0	0	0	0	0	0	0	0	0	0	0	0	0	0	0	0	0	0	0	0	0	0	0	0	0	0
Mir3535	1	complement(86279703..86279849)	ENSMUSG00000104627	0	#N/A	#N/A	#N/A	#N/A	#N/A	0	0	0	0	0	0	0	0	0	0	0	0	0	0	0	0	0	0	0	0	0	0	0	0	0	0	0	0	0	0	0	0	0	0	0	0	0	0	0	0
gene:ENSMUSG00002076827	1	complement(86279730..86279809)	ENSMUSG00002076827	0	#N/A	#N/A	#N/A	#N/A	#N/A	0	0	0	0	0	0	0	0	0	0	0	0	0	0	0	0	0	0	0	0	0	0	0	0	0	0	0	0	0	0	0	0	0	0	0	0	0	0	0	0
Snord82	1	complement(86283983..86284052)	ENSMUSG00000064823	0	#N/A	#N/A	#N/A	#N/A	#N/A	0	0	0	0	0	0	0	0	0	0	0	0	0	0	0	0	0	0	0	0	0	0	0	0	0	0	0	0	0	0	0	0	0	0	0	0	0	0	0	0
C130036L24Rik	1	86287296..86301513	ENSMUSG00000073627	0.0126587	-3.17723	-1.66777	0.187819	#N/A	1	0	0	0	0	1	0.0253024	0.0164775	0.172542	1	0.0208605	0.0141791	0.13095	0	0	0	0	1	0.0240911	0.0150325	0.200281	2	0.0444004	0.0302631	0.237639	0	0	0	0	0	0	0	0	0	0	0	0	1	0.0293736	0.0228353	0.152516
Nmur1	1	complement(86314025..86353950)	ENSMUSG00000026237	0	#N/A	#N/A	#N/A	#N/A	#N/A	0	0	0	0	0	0	0	0	0	0	0	0	0	0	0	0	0	0	0	0	0	0	0	0	0	0	0	0	0	0	0	0	0	0	0	0	0	0	0	0
Tex44	1	86354051..86355774	ENSMUSG00000036574	0	#N/A	#N/A	#N/A	#N/A	#N/A	0	0	0	0	0	0	0	0	0	0	0	0	0	0	0	0	0	0	0	0	0	0	0	0	0	0	0	0	0	0	0	0	0	0	0	0	0	0	0	0
Ptma	1	86454448..86458434	ENSMUSG00000026238	2.46705	-1.7411	-0.799999	0.00124232	0.00455801	1	34	3.59124	2.42838	5.53927	37	4.12192	2.68429	6.38404	41	3.76569	2.55957	5.36893	18	2.13995	1.28213	5.10292	34	3.60639	2.25033	6.80956	54	5.27821	3.59761	6.41624	19	2.3535	1.70571	3.31547	28	3.16406	2.43097	4.23935	14	1.66112	1.22565	2.38433	23	2.97455	2.31244	3.50787
Pde6d	1	complement(86470716..86510351)	ENSMUSG00000026239	0.264574	2.19386	1.13347	0.0355626	0.0771565	1	5	0.354507	0.239716	0.814598	2	0.149561	0.0973975	0.345083	1	0.0616524	0.0419057	0.13095	0	0	0	0	0	0	0	0	4	0.262447	0.178883	0.475277	3	0.249443	0.180784	0.523496	4	0.303414	0.233116	0.605622	6	0.477874	0.352596	1.02185	7	0.607689	0.472423	1.06761
Gm37152	1	86507780..86508954	ENSMUSG00000102927	0	#N/A	#N/A	#N/A	#N/A	#N/A	0	0	0	0	0	0	0	0	0	0	0	0	0	0	0	0	0	0	0	0	0	0	0	0	0	0	0	0	0	0	0	0	0	0	0	0	0	0	0	0
Cops7b	1	86510626..86537097	ENSMUSG00000026240	0.0403262	2.0074	1.00533	0.177006	0.266708	1	2	0.0560012	0.0378677	0.325839	1	0.0295325	0.0192323	0.172542	1	0.024348	0.0165495	0.13095	0	0	0	0	0	0	0	0	1	0.0259116	0.0176613	0.118819	1	0.0328369	0.0237986	0.174499	3	0.0898689	0.0690471	0.454216	2	0.0629078	0.0464161	0.340618	3	0.102853	0.0799589	0.457548
gene:ENSMUSG00002075077	1	complement(86565274..86565330)	ENSMUSG00002075077	0	#N/A	#N/A	#N/A	#N/A	#N/A	0	0	0	0	0	0	0	0	0	0	0	0	0	0	0	0	0	0	0	0	0	0	0	0	0	0	0	0	0	0	0	0	0	0	0	0	0	0	0	0
Gm37022	1	86565923..86568176	ENSMUSG00000103609	0	#N/A	#N/A	#N/A	#N/A	#N/A	0	0	0	0	0	0	0	0	0	0	0	0	0	0	0	0	0	0	0	0	0	0	0	0	0	0	0	0	0	0	0	0	0	0	0	0	0	0	0	0
Nppc	1	complement(86594013..86598293)	ENSMUSG00000026241	0	#N/A	#N/A	#N/A	#N/A	#N/A	0	0	0	0	0	0	0	0	0	0	0	0	0	0	0	0	0	0	0	0	0	0	0	0	0	0	0	0	0	0	0	0	0	0	0	0	0	0	0	0
Dis3l2	1	86631530..86977817	ENSMUSG00000053333	0.100289	3.97527	1.99105	0.0004392	0.00181769	1	1	0.017349	0.0117313	0.16292	1	0.0182981	0.0119162	0.172542	1	0.0150858	0.010254	0.13095	0	0	0	0	4	0.0696886	0.0434846	0.801125	3	0.048164	0.0328284	0.356458	3	0.0610366	0.0442364	0.523496	6	0.111364	0.0855622	0.908432	10	0.194886	0.143795	1.70309	13	0.27615	0.214682	1.98271
Gm29055	1	86702541..86704250	ENSMUSG00000100768	0	#N/A	#N/A	#N/A	#N/A	#N/A	0	0	0	0	0	0	0	0	0	0	0	0	0	0	0	0	0	0	0	0	0	0	0	0	0	0	0	0	0	0	0	0	0	0	0	0	0	0	0	0
Gm37485	1	86728797..86731749	ENSMUSG00000104121	0	#N/A	#N/A	#N/A	#N/A	#N/A	0	0	0	0	0	0	0	0	0	0	0	0	0	0	0	0	0	0	0	0	0	0	0	0	0	0	0	0	0	0	0	0	0	0	0	0	0	0	0	0
Gm38142	1	86753823..86757377	ENSMUSG00000102383	0	#N/A	#N/A	#N/A	#N/A	#N/A	0	0	0	0	0	0	0	0	0	0	0	0	0	0	0	0	0	0	0	0	0	0	0	0	0	0	0	0	0	0	0	0	0	0	0	0	0	0	0	0
Gm38010	1	86762717..86765500	ENSMUSG00000104400	0	#N/A	#N/A	#N/A	#N/A	#N/A	0	0	0	0	0	0	0	0	0	0	0	0	0	0	0	0	0	0	0	0	0	0	0	0	0	0	0	0	0	0	0	0	0	0	0	0	0	0	0	0
Gm37541	1	86802072..86804386	ENSMUSG00000102293	0	#N/A	#N/A	#N/A	#N/A	#N/A	0	0	0	0	0	0	0	0	0	0	0	0	0	0	0	0	0	0	0	0	0	0	0	0	0	0	0	0	0	0	0	0	0	0	0	0	0	0	0	0
Gm38021	1	86821295..86822854	ENSMUSG00000102649	0	#N/A	#N/A	#N/A	#N/A	#N/A	0	0	0	0	0	0	0	0	0	0	0	0	0	0	0	0	0	0	0	0	0	0	0	0	0	0	0	0	0	0	0	0	0	0	0	0	0	0	0	0
Gm37967	1	86845714..86848378	ENSMUSG00000102571	0	#N/A	#N/A	#N/A	#N/A	#N/A	0	0	0	0	0	0	0	0	0	0	0	0	0	0	0	0	0	0	0	0	0	0	0	0	0	0	0	0	0	0	0	0	0	0	0	0	0	0	0	0
Gm28375	1	complement(86857109..86985318)	ENSMUSG00000099401	0	#N/A	#N/A	#N/A	#N/A	#N/A	0	0	0	0	0	0	0	0	0	0	0	0	0	0	0	0	0	0	0	0	0	0	0	0	0	0	0	0	0	0	0	0	0	0	0	0	0	0	0	0
Gm37017	1	86915992..86916738	ENSMUSG00000102956	0	#N/A	#N/A	#N/A	#N/A	#N/A	0	0	0	0	0	0	0	0	0	0	0	0	0	0	0	0	0	0	0	0	0	0	0	0	0	0	0	0	0	0	0	0	0	0	0	0	0	0	0	0
Gm37447	1	86964445..86967372	ENSMUSG00000103984	0	#N/A	#N/A	#N/A	#N/A	#N/A	0	0	0	0	0	0	0	0	0	0	0	0	0	0	0	0	0	0	0	0	0	0	0	0	0	0	0	0	0	0	0	0	0	0	0	0	0	0	0	0
Gm29371	1	87007893..87024140	ENSMUSG00000101625	0	#N/A	#N/A	#N/A	#N/A	#N/A	0	0	0	0	0	0	0	0	0	0	0	0	0	0	0	0	0	0	0	0	0	0	0	0	0	0	0	0	0	0	0	0	0	0	0	0	0	0	0	0
Alppl2	1	complement(87014416..87017650)	ENSMUSG00000026246	0	#N/A	#N/A	#N/A	#N/A	#N/A	0	0	0	0	0	0	0	0	0	0	0	0	0	0	0	0	0	0	0	0	0	0	0	0	0	0	0	0	0	0	0	0	0	0	0	0	0	0	0	0
Alpi	1	complement(87025724..87029328)	ENSMUSG00000079440	0	#N/A	#N/A	#N/A	#N/A	#N/A	0	0	0	0	0	0	0	0	0	0	0	0	0	0	0	0	0	0	0	0	0	0	0	0	0	0	0	0	0	0	0	0	0	0	0	0	0	0	0	0
Akp3	1	87052695..87055634	ENSMUSG00000036500	0	#N/A	#N/A	#N/A	#N/A	#N/A	0	0	0	0	0	0	0	0	0	0	0	0	0	0	0	0	0	0	0	0	0	0	0	0	0	0	0	0	0	0	0	0	0	0	0	0	0	0	0	0
Gm29374	1	complement(87070596..87074705)	ENSMUSG00000099839	0	#N/A	#N/A	#N/A	#N/A	#N/A	0	0	0	0	0	0	0	0	0	0	0	0	0	0	0	0	0	0	0	0	0	0	0	0	0	0	0	0	0	0	0	0	0	0	0	0	0	0	0	0
Ecel1	1	complement(87075377..87084243)	ENSMUSG00000026247	0	#N/A	#N/A	#N/A	#N/A	#N/A	0	0	0	0	0	0	0	0	0	0	0	0	0	0	0	0	0	0	0	0	0	0	0	0	0	0	0	0	0	0	0	0	0	0	0	0	0	0	0	0
Prss56	1	87111035..87116127	ENSMUSG00000036480	0	#N/A	#N/A	#N/A	#N/A	#N/A	0	0	0	0	0	0	0	0	0	0	0	0	0	0	0	0	0	0	0	0	0	0	0	0	0	0	0	0	0	0	0	0	0	0	0	0	0	0	0	0
Chrnd	1	87118329..87127792	ENSMUSG00000026251	0	#N/A	#N/A	#N/A	#N/A	#N/A	0	0	0	0	0	0	0	0	0	0	0	0	0	0	0	0	0	0	0	0	0	0	0	0	0	0	0	0	0	0	0	0	0	0	0	0	0	0	0	0
Chrng	1	87132379..87140416	ENSMUSG00000026253	0	#N/A	#N/A	#N/A	#N/A	#N/A	0	0	0	0	0	0	0	0	0	0	0	0	0	0	0	0	0	0	0	0	0	0	0	0	0	0	0	0	0	0	0	0	0	0	0	0	0	0	0	0
Eif4e2	1	87141636..87168210	ENSMUSG00000026254	0.230409	2.08238	1.05823	0.00174265	0.00609747	1	8	0.164784	0.111426	1.30336	7	0.152074	0.0990345	1.20779	7	0.125377	0.08522	0.916647	2	0.0463684	0.0277811	0.566991	5	0.103424	0.0645352	1.00141	10	0.190613	0.129921	1.18819	15	0.362336	0.262604	2.61748	12	0.26444	0.203172	1.81686	10	0.231383	0.170725	1.70309	22	0.554851	0.431346	3.35535
Gm26187	1	87178870..87178970	ENSMUSG00000088318	0	#N/A	#N/A	#N/A	#N/A	#N/A	0	0	0	0	0	0	0	0	0	0	0	0	0	0	0	0	0	0	0	0	0	0	0	0	0	0	0	0	0	0	0	0	0	0	0	0	0	0	0	0
Efhd1	1	87192085..87238561	ENSMUSG00000026255	0.00983459	2.21808	1.14931	0.553563	#N/A	1	0	0	0	0	0	0	0	0	0	0	0	0	0	0	0	0	0	0	0	0	0	0	0	0	0	0	0	0	0	0	0	0	0	0	0	0	0	0	0	0
Efhd1os	1	complement(87192203..87192896)	ENSMUSG00000089821	0	#N/A	#N/A	#N/A	#N/A	#N/A	0	0	0	0	0	0	0	0	0	0	0	0	0	0	0	0	0	0	0	0	0	0	0	0	0	0	0	0	0	0	0	0	0	0	0	0	0	0	0	0
Gigyf2	1	87254720..87378518	ENSMUSG00000048000	0.34386	-2.03905	-1.0279	0.000162944	0.000741046	1	35	0.380192	0.257084	5.70218	57	0.653044	0.425278	9.83487	53	0.500618	0.340275	6.94033	46	0.562419	0.336967	13.0408	48	0.523606	0.326722	9.6135	55	0.552873	0.376836	6.53506	24	0.305732	0.221581	4.18797	30	0.34864	0.267863	4.54216	17	0.207439	0.153058	2.89525	25	0.332509	0.258496	3.8129
Gm22549	1	complement(87269177..87269283)	ENSMUSG00000119117	0	#N/A	#N/A	#N/A	#N/A	#N/A	0	0	0	0	0	0	0	0	0	0	0	0	0	0	0	0	0	0	0	0	0	0	0	0	0	0	0	0	0	0	0	0	0	0	0	0	0	0	0	0
Kcnj13	1	complement(87314085..87322451)	ENSMUSG00000079436	0.0137034	-2.47589	-1.30795	0.524974	#N/A	1	1	0.121593	0.0822206	0.16292	0	0	0	0	0	0	0	0	0	0	0	0	0	0	0	0	0	0	0	0	0	0	0	0	0	0	0	0	0	0	0	0	0	0	0	0
U6_4	1	complement(87342977..87343071)	ENSMUSG00002076368	0	#N/A	#N/A	#N/A	#N/A	#N/A	0	0	0	0	0	0	0	0	0	0	0	0	0	0	0	0	0	0	0	0	0	0	0	0	0	0	0	0	0	0	0	0	0	0	0	0	0	0	0	0
Snorc	1	87397993..87403204	ENSMUSG00000026258	0	#N/A	#N/A	#N/A	#N/A	#N/A	0	0	0	0	0	0	0	0	0	0	0	0	0	0	0	0	0	0	0	0	0	0	0	0	0	0	0	0	0	0	0	0	0	0	0	0	0	0	0	0
Ngef	1	complement(87404556..87501592)	ENSMUSG00000026259	0	#N/A	#N/A	#N/A	#N/A	#N/A	0	0	0	0	0	0	0	0	0	0	0	0	0	0	0	0	0	0	0	0	0	0	0	0	0	0	0	0	0	0	0	0	0	0	0	0	0	0	0	0
Neu2	1	87437611..87525567	ENSMUSG00000079434	0	#N/A	#N/A	#N/A	#N/A	#N/A	0	0	0	0	0	0	0	0	0	0	0	0	0	0	0	0	0	0	0	0	0	0	0	0	0	0	0	0	0	0	0	0	0	0	0	0	0	0	0	0
Inpp5d	1	87548034..87648229	ENSMUSG00000026288	0.616872	-2.26857	-1.18178	3.06689e-06	1.91449e-05	0.0469142	61	1.23912	0.837889	9.93809	48	1.02839	0.669714	8.28199	49	0.865519	0.588301	6.41653	22	0.503007	0.301371	6.2369	35	0.713971	0.445507	7.00984	67	1.25947	0.858449	7.96089	20	0.476442	0.345303	3.48997	15	0.325985	0.250457	2.27108	25	0.570469	0.420917	4.25773	25	0.621804	0.483396	3.8129
Atg16l1	1	87683592..87720150	ENSMUSG00000026289	0.0703886	-1.54697	-0.629445	0.131517	0.21024	1	5	0.0801948	0.0542273	0.814598	6	0.101499	0.0660984	1.03525	7	0.097627	0.066358	0.916647	5	0.0902637	0.0540805	1.41748	8	0.128853	0.0804022	1.60225	10	0.148424	0.101165	1.18819	8	0.150474	0.109057	1.39599	1	0.0171592	0.0131836	0.151405	5	0.0900853	0.0664688	0.851545	5	0.0981918	0.0763352	0.76258
Gm25395	1	87704660..87704931	ENSMUSG00000087968	10.4356	-3.62599	-1.85837	1.02533e-06	6.84386e-06	0.0156844	14	7.94825	5.37457	2.28087	23	13.7722	8.96881	3.96845	44	21.7216	14.7644	5.76178	10	6.39014	3.82858	2.83496	19	10.8324	6.75925	3.80534	64	33.6241	22.9181	7.60444	7	4.66054	3.37775	1.22149	10	6.07386	4.6666	1.51405	13	8.29076	6.11728	2.21402	4	2.78056	2.16163	0.610064
Scarna6	1	87712278..87712542	ENSMUSG00000089281	1.57153	-5.04273	-2.3342	0.00225518	0.00767324	1	3	1.74819	1.18212	0.488759	6	3.68766	2.40149	1.03525	2	1.01343	0.688835	0.261899	1	0.655894	0.392972	0.283496	6	3.51112	2.19088	1.20169	7	3.77478	2.57288	0.831735	1	0.683379	0.495281	0.174499	1	0.62343	0.478987	0.151405	0	0	0	0	1	0.713502	0.554683	0.152516
Sag	1	87731402..87772880	ENSMUSG00000056055	0.0147473	-1.46544	-0.55133	0.525128	0.623463	1	0	0	0	0	2	0.0365839	0.0238243	0.345083	1	0.0150808	0.0102505	0.13095	0	0	0	0	4	0.0696651	0.0434699	0.801125	1	0.0160493	0.0109391	0.118819	0	0	0	0	3	0.0556634	0.0427667	0.454216	1	0.0194821	0.0143747	0.170309	0	0	0	0
Dgkd	1	87781009..87872902	ENSMUSG00000070738	0.52905	-1.96189	-0.972241	0.00127474	0.00465839	1	28	0.631219	0.426827	4.56175	29	0.689529	0.449038	5.0037	54	1.05855	0.719506	7.07128	18	0.456732	0.273646	5.10292	31	0.701797	0.43791	6.20872	61	1.27256	0.867374	7.24798	11	0.29081	0.210766	1.91949	31	0.747661	0.574435	4.69357	27	0.683743	0.504495	4.59835	8	0.220821	0.171668	1.22013
Gm19582	1	complement(87781069..87782021)	ENSMUSG00000101942	0.0387814	-3.83109	-1.93776	0.322119	#N/A	1	1	0.183619	0.124162	0.16292	0	0	0	0	1	0.159666	0.108526	0.13095	0	0	0	0	0	0	0	0	0	0	0	0	0	0	0	0	0	0	0	0	0	0	0	0	0	0	0	0
4833421G17Rik	1	87792795..87793638	ENSMUSG00000103996	0	#N/A	#N/A	#N/A	#N/A	#N/A	0	0	0	0	0	0	0	0	0	0	0	0	0	0	0	0	0	0	0	0	0	0	0	0	0	0	0	0	0	0	0	0	0	0	0	0	0	0	0	0
Gm38365	1	87825262..87828254	ENSMUSG00000103591	0	#N/A	#N/A	#N/A	#N/A	#N/A	0	0	0	0	0	0	0	0	0	0	0	0	0	0	0	0	0	0	0	0	0	0	0	0	0	0	0	0	0	0	0	0	0	0	0	0	0	0	0	0
Usp40	1	complement(87872841..87936273)	ENSMUSG00000005501	0.0555298	1.16911	0.225405	0.602886	0.691365	1	2	0.0260169	0.0175925	0.325839	5	0.0686006	0.0446744	0.862708	7	0.0791806	0.0538198	0.916647	0	0	0	0	6	0.0783799	0.0489078	1.20169	7	0.0842657	0.0574352	0.831735	7	0.106787	0.0773942	1.22149	2	0.027834	0.0213851	0.302811	5	0.0730638	0.0539097	0.851545	6	0.0955664	0.0742942	0.915096
gene:ENSMUSG00002075025	1	87943646..87943755	ENSMUSG00002075025	0	#N/A	#N/A	#N/A	#N/A	#N/A	0	0	0	0	0	0	0	0	0	0	0	0	0	0	0	0	0	0	0	0	0	0	0	0	0	0	0	0	0	0	0	0	0	0	0	0	0	0	0	0
Ugt1a10	1	87983110..88146726	ENSMUSG00000090165	0	#N/A	#N/A	#N/A	#N/A	#N/A	0	0	0	0	0	0	0	0	0	0	0	0	0	0	0	0	0	0	0	0	0	0	0	0	0	0	0	0	0	0	0	0	0	0	0	0	0	0	0	0
Gm20528	1	complement(87983115..88146306)	ENSMUSG00000092220	0.0462689	3.54394	1.82536	0.31485	#N/A	1	0	0	0	0	0	0	0	0	0	0	0	0	0	0	0	0	0	0	0	0	0	0	0	0	0	0	0	0	0	0	0	0	0	0	0	0	0	0	0	0
Ugt1a9	1	87998522..88146719	ENSMUSG00000090175	0	#N/A	#N/A	#N/A	#N/A	#N/A	0	0	0	0	0	0	0	0	0	0	0	0	0	0	0	0	0	0	0	0	0	0	0	0	0	0	0	0	0	0	0	0	0	0	0	0	0	0	0	0
Ugt1a8	1	88015535..88146726	ENSMUSG00000089675	0	#N/A	#N/A	#N/A	#N/A	#N/A	0	0	0	0	0	0	0	0	0	0	0	0	0	0	0	0	0	0	0	0	0	0	0	0	0	0	0	0	0	0	0	0	0	0	0	0	0	0	0	0
Ugt1a7c	1	88022784..88147724	ENSMUSG00000090124	0.030322	-4.81333	-2.26703	0.0661478	0.123565	1	0	0	0	0	1	0.0386043	0.0251401	0.172542	3	0.0954817	0.0648997	0.392849	0	0	0	0	3	0.110269	0.0688059	0.600844	1	0.0338712	0.0230865	0.118819	0	0	0	0	0	0	0	0	1	0.0411159	0.0303371	0.170309	0	0	0	0
Ugt1a6b	1	88030974..88146725	ENSMUSG00000090145	0.0191584	-5.03551	-2.33214	0.227863	#N/A	1	0	0	0	0	0	0	0	0	3	0.169117	0.11495	0.392849	0	0	0	0	0	0	0	0	0	0	0	0	0	0	0	0	0	0	0	0	0	0	0	0	0	0	0	0
Ugt1a6a	1	88062531..88146719	ENSMUSG00000054545	0.0271157	1.03078	0.0437328	0.962551	0.970608	1	3	0.107437	0.0726485	0.488759	0	0	0	0	0	0	0	0	2	0.0806178	0.0483012	0.566991	0	0	0	0	0	0	0	0	1	0.041998	0.0304382	0.174499	2	0.0766275	0.0588736	0.302811	0	0	0	0	1	0.0438493	0.0340888	0.152516
Ugt1a5	1	88093734..88146719	ENSMUSG00000089943	0	#N/A	#N/A	#N/A	#N/A	#N/A	0	0	0	0	0	0	0	0	0	0	0	0	0	0	0	0	0	0	0	0	0	0	0	0	0	0	0	0	0	0	0	0	0	0	0	0	0	0	0	0
Ugt1a2	1	88128323..88146719	ENSMUSG00000090171	0	#N/A	#N/A	#N/A	#N/A	#N/A	0	0	0	0	0	0	0	0	0	0	0	0	0	0	0	0	0	0	0	0	0	0	0	0	0	0	0	0	0	0	0	0	0	0	0	0	0	0	0	0
Dnajb3	1	complement(88132454..88133504)	ENSMUSG00000081984	0.0310325	-3.83109	-1.93776	0.322119	#N/A	1	1	0.14693	0.0993532	0.16292	0	0	0	0	1	0.127763	0.0868417	0.13095	0	0	0	0	0	0	0	0	0	0	0	0	0	0	0	0	0	0	0	0	0	0	0	0	0	0	0	0
Ugt1a1	1	88139681..88146719	ENSMUSG00000089960	0.0156505	-3.83125	-1.93782	0.322103	#N/A	1	2	0.13887	0.093903	0.325839	0	0	0	0	0	0	0	0	0	0	0	0	0	0	0	0	0	0	0	0	0	0	0	0	0	0	0	0	0	0	0	0	0	0	0	0
Mroh2a	1	88154708..88190011	ENSMUSG00000079429	0.0057224	-2.08665	-1.06119	0.427697	#N/A	1	0	0	0	0	0	0	0	0	0	0	0	0	0	0	0	0	1	0.0182613	0.0113947	0.200281	2	0.0336558	0.0229397	0.237639	0	0	0	0	0	0	0	0	1	0.0204272	0.0150721	0.170309	0	0	0	0
Hjurp	1	complement(88190193..88205355)	ENSMUSG00000044783	0.0397611	-1.96434	-0.974041	0.097774	0.167407	1	4	0.0741439	0.0501357	0.651678	5	0.0977503	0.0636574	0.862708	5	0.08059	0.0547777	0.654748	0	0	0	0	2	0.0372283	0.0232299	0.400563	4	0.0686124	0.046766	0.475277	1	0.0217375	0.0157544	0.174499	4	0.0793225	0.0609442	0.605622	2	0.041644	0.0307268	0.340618	1	0.0226957	0.0176439	0.152516
Trpm8	1	88205383..88317015	ENSMUSG00000036251	0	#N/A	#N/A	#N/A	#N/A	#N/A	0	0	0	0	0	0	0	0	0	0	0	0	0	0	0	0	0	0	0	0	0	0	0	0	0	0	0	0	0	0	0	0	0	0	0	0	0	0	0	0
4930453O03Rik	1	complement(88275211..88280652)	ENSMUSG00000085420	0	#N/A	#N/A	#N/A	#N/A	#N/A	0	0	0	0	0	0	0	0	0	0	0	0	0	0	0	0	0	0	0	0	0	0	0	0	0	0	0	0	0	0	0	0	0	0	0	0	0	0	0	0
Spp2	1	88334683..88354160	ENSMUSG00000026295	0	#N/A	#N/A	#N/A	#N/A	#N/A	0	0	0	0	0	0	0	0	0	0	0	0	0	0	0	0	0	0	0	0	0	0	0	0	0	0	0	0	0	0	0	0	0	0	0	0	0	0	0	0
Gm29538	1	complement(88371691..88390330)	ENSMUSG00000099553	0	#N/A	#N/A	#N/A	#N/A	#N/A	0	0	0	0	0	0	0	0	0	0	0	0	0	0	0	0	0	0	0	0	0	0	0	0	0	0	0	0	0	0	0	0	0	0	0	0	0	0	0	0
Gm28888	1	88387405..88393280	ENSMUSG00000100908	0	#N/A	#N/A	#N/A	#N/A	#N/A	0	0	0	0	0	0	0	0	0	0	0	0	0	0	0	0	0	0	0	0	0	0	0	0	0	0	0	0	0	0	0	0	0	0	0	0	0	0	0	0
Glrp1	1	complement(88427593..88437788)	ENSMUSG00000062310	0	#N/A	#N/A	#N/A	#N/A	#N/A	0	0	0	0	0	0	0	0	0	0	0	0	0	0	0	0	0	0	0	0	0	0	0	0	0	0	0	0	0	0	0	0	0	0	0	0	0	0	0	0
Gm19589	1	88479239..88489889	ENSMUSG00000100798	0.0081327	2.21802	1.14927	0.553579	#N/A	1	0	0	0	0	0	0	0	0	0	0	0	0	0	0	0	0	0	0	0	0	0	0	0	0	0	0	0	0	0	0	0	0	1	0.0661335	0.0487962	0.170309	0	0	0	0
Gm38130	1	88580807..88582567	ENSMUSG00000104057	0	#N/A	#N/A	#N/A	#N/A	#N/A	0	0	0	0	0	0	0	0	0	0	0	0	0	0	0	0	0	0	0	0	0	0	0	0	0	0	0	0	0	0	0	0	0	0	0	0	0	0	0	0
Gm29336	1	88584030..88585822	ENSMUSG00000100367	0	#N/A	#N/A	#N/A	#N/A	#N/A	0	0	0	0	0	0	0	0	0	0	0	0	0	0	0	0	0	0	0	0	0	0	0	0	0	0	0	0	0	0	0	0	0	0	0	0	0	0	0	0
Arl4c	1	complement(88600847..88629943)	ENSMUSG00000049866	0.25069	-4.4035	-2.13865	7.04258e-06	4.16834e-05	0.10773	11	0.309296	0.209145	1.79212	17	0.504154	0.328318	2.93321	10	0.244499	0.166188	1.3095	3	0.0949446	0.056885	0.850487	11	0.310601	0.19381	2.20309	31	0.806624	0.549792	3.6834	1	0.0329744	0.0238983	0.174499	4	0.120327	0.0924483	0.605622	4	0.126342	0.0932209	0.681236	2	0.0688558	0.0535291	0.305032
Platr5	1	88682612..88683458	ENSMUSG00000097398	0	#N/A	#N/A	#N/A	#N/A	#N/A	0	0	0	0	0	0	0	0	0	0	0	0	0	0	0	0	0	0	0	0	0	0	0	0	0	0	0	0	0	0	0	0	0	0	0	0	0	0	0	0
Gm29337	1	complement(88796197..88803132)	ENSMUSG00000099848	0	#N/A	#N/A	#N/A	#N/A	#N/A	0	0	0	0	0	0	0	0	0	0	0	0	0	0	0	0	0	0	0	0	0	0	0	0	0	0	0	0	0	0	0	0	0	0	0	0	0	0	0	0
1700067G17Rik	1	88943835..88949932	ENSMUSG00000099378	0	#N/A	#N/A	#N/A	#N/A	#N/A	0	0	0	0	0	0	0	0	0	0	0	0	0	0	0	0	0	0	0	0	0	0	0	0	0	0	0	0	0	0	0	0	0	0	0	0	0	0	0	0
Sh3bp4	1	88998137..89082790	ENSMUSG00000036206	0.0124554	1.42415	0.510103	0.65523	#N/A	1	0	0	0	0	1	0.0318606	0.0207484	0.172542	0	0	0	0	0	0	0	0	1	0.0303354	0.0189288	0.200281	0	0	0	0	1	0.0354256	0.0256748	0.174499	0	0	0	0	0	0	0	0	0	0	0	0
Gm38312	1	89024795..89026540	ENSMUSG00000102700	0	#N/A	#N/A	#N/A	#N/A	#N/A	0	0	0	0	0	0	0	0	0	0	0	0	0	0	0	0	0	0	0	0	0	0	0	0	0	0	0	0	0	0	0	0	0	0	0	0	0	0	0	0
Gm28342	1	complement(89230441..89285866)	ENSMUSG00000101288	0	#N/A	#N/A	#N/A	#N/A	#N/A	0	0	0	0	0	0	0	0	0	0	0	0	0	0	0	0	0	0	0	0	0	0	0	0	0	0	0	0	0	0	0	0	0	0	0	0	0	0	0	0
C030007H22Rik	1	complement(89288064..89333855)	ENSMUSG00000099938	0	#N/A	#N/A	#N/A	#N/A	#N/A	0	0	0	0	0	0	0	0	0	0	0	0	0	0	0	0	0	0	0	0	0	0	0	0	0	0	0	0	0	0	0	0	0	0	0	0	0	0	0	0
Agap1	1	89382528..89825339	ENSMUSG00000055013	0.0726672	1.78344	0.834664	0.0156675	0.0399748	1	5	0.0440128	0.0297612	0.814598	3	0.0278524	0.0181382	0.517625	9	0.0688885	0.0468241	1.17855	6	0.0594466	0.0356168	1.70097	4	0.0353587	0.0220633	0.801125	7	0.0570209	0.0388653	0.831735	10	0.103229	0.0748159	1.74499	10	0.0941737	0.0723545	1.51405	11	0.10877	0.0802551	1.8734	10	0.10778	0.083789	1.52516
Gm37297	1	89411160..89413543	ENSMUSG00000104114	0	#N/A	#N/A	#N/A	#N/A	#N/A	0	0	0	0	0	0	0	0	0	0	0	0	0	0	0	0	0	0	0	0	0	0	0	0	0	0	0	0	0	0	0	0	0	0	0	0	0	0	0	0
5S_rRNA_7	1	89491082..89491196	ENSMUSG00002075930	0	#N/A	#N/A	#N/A	#N/A	#N/A	0	0	0	0	0	0	0	0	0	0	0	0	0	0	0	0	0	0	0	0	0	0	0	0	0	0	0	0	0	0	0	0	0	0	0	0	0	0	0	0
Gm28499	1	89496487..89504324	ENSMUSG00000101662	0	#N/A	#N/A	#N/A	#N/A	#N/A	0	0	0	0	0	0	0	0	0	0	0	0	0	0	0	0	0	0	0	0	0	0	0	0	0	0	0	0	0	0	0	0	0	0	0	0	0	0	0	0
4933400F21Rik	1	complement(89578251..89611630)	ENSMUSG00000102009	0.00521004	-2.47591	-1.30796	0.524969	#N/A	1	0	0	0	0	1	0.0480022	0.0312602	0.172542	0	0	0	0	0	0	0	0	0	0	0	0	0	0	0	0	0	0	0	0	0	0	0	0	0	0	0	0	0	0	0	0
7SK_10	1	89612524..89612834	ENSMUSG00002076983	0	#N/A	#N/A	#N/A	#N/A	#N/A	0	0	0	0	0	0	0	0	0	0	0	0	0	0	0	0	0	0	0	0	0	0	0	0	0	0	0	0	0	0	0	0	0	0	0	0	0	0	0	0
Gm37521	1	89753203..89755247	ENSMUSG00000103252	0	#N/A	#N/A	#N/A	#N/A	#N/A	0	0	0	0	0	0	0	0	0	0	0	0	0	0	0	0	0	0	0	0	0	0	0	0	0	0	0	0	0	0	0	0	0	0	0	0	0	0	0	0
Gbx2	1	complement(89855678..89858901)	ENSMUSG00000034486	0.00745689	-2.47573	-1.30786	0.525006	#N/A	1	0	0	0	0	0	0	0	0	0	0	0	0	0	0	0	0	0	0	0	0	1	0.065642	0.0447413	0.118819	0	0	0	0	0	0	0	0	0	0	0	0	0	0	0	0
D130058E05Rik	1	89857956..89861012	ENSMUSG00000092627	0.0818335	-3.09025	-1.62772	0.0324479	0.0719939	1	2	0.101029	0.0683155	0.325839	3	0.159835	0.104088	0.517625	2	0.0878502	0.0597126	0.261899	2	0.113714	0.0681305	0.566991	2	0.101455	0.0633065	0.400563	4	0.186984	0.127448	0.475277	2	0.118479	0.0858682	0.348997	0	0	0	0	0	0	0	0	1	0.0618509	0.0480834	0.152516
Asb18	1	complement(89877942..89942388)	ENSMUSG00000067081	0	#N/A	#N/A	#N/A	#N/A	#N/A	0	0	0	0	0	0	0	0	0	0	0	0	0	0	0	0	0	0	0	0	0	0	0	0	0	0	0	0	0	0	0	0	0	0	0	0	0	0	0	0
Iqca	1	complement(89969854..90081123)	ENSMUSG00000026301	0	#N/A	#N/A	#N/A	#N/A	#N/A	0	0	0	0	0	0	0	0	0	0	0	0	0	0	0	0	0	0	0	0	0	0	0	0	0	0	0	0	0	0	0	0	0	0	0	0	0	0	0	0
4930434B07Rik	1	90081350..90087184	ENSMUSG00000100850	0	#N/A	#N/A	#N/A	#N/A	#N/A	0	0	0	0	0	0	0	0	0	0	0	0	0	0	0	0	0	0	0	0	0	0	0	0	0	0	0	0	0	0	0	0	0	0	0	0	0	0	0	0
Ackr3	1	90131702..90144473	ENSMUSG00000044337	0.0093923	-3.83085	-1.93767	0.322145	#N/A	1	0	0	0	0	0	0	0	0	1	0.0401072	0.0272612	0.13095	0	0	0	0	0	0	0	0	1	0.042683	0.0290926	0.118819	0	0	0	0	0	0	0	0	0	0	0	0	0	0	0	0
Gm38277	1	complement(90154882..90156248)	ENSMUSG00000104087	0	#N/A	#N/A	#N/A	#N/A	#N/A	0	0	0	0	0	0	0	0	0	0	0	0	0	0	0	0	0	0	0	0	0	0	0	0	0	0	0	0	0	0	0	0	0	0	0	0	0	0	0	0
Gm28721	1	complement(90182998..90187842)	ENSMUSG00000101951	0	#N/A	#N/A	#N/A	#N/A	#N/A	0	0	0	0	0	0	0	0	0	0	0	0	0	0	0	0	0	0	0	0	0	0	0	0	0	0	0	0	0	0	0	0	0	0	0	0	0	0	0	0
Gm28723	1	90208180..90211634	ENSMUSG00000101028	0	#N/A	#N/A	#N/A	#N/A	#N/A	0	0	0	0	0	0	0	0	0	0	0	0	0	0	0	0	0	0	0	0	0	0	0	0	0	0	0	0	0	0	0	0	0	0	0	0	0	0	0	0
5S_rRNA_8	1	90255034..90255140	ENSMUSG00002075783	0	#N/A	#N/A	#N/A	#N/A	#N/A	0	0	0	0	0	0	0	0	0	0	0	0	0	0	0	0	0	0	0	0	0	0	0	0	0	0	0	0	0	0	0	0	0	0	0	0	0	0	0	0
Gm28722	1	complement(90381116..90382223)	ENSMUSG00000101997	0	#N/A	#N/A	#N/A	#N/A	#N/A	0	0	0	0	0	0	0	0	0	0	0	0	0	0	0	0	0	0	0	0	0	0	0	0	0	0	0	0	0	0	0	0	0	0	0	0	0	0	0	0
Gm35048	1	90448218..90451019	ENSMUSG00000103292	0	#N/A	#N/A	#N/A	#N/A	#N/A	0	0	0	0	0	0	0	0	0	0	0	0	0	0	0	0	0	0	0	0	0	0	0	0	0	0	0	0	0	0	0	0	0	0	0	0	0	0	0	0
Cops8	1	90530703..90541063	ENSMUSG00000034432	0.0556518	-1.23695	-0.306783	0.585224	0.676477	1	3	0.104152	0.0704273	0.488759	2	0.0732336	0.0476915	0.345083	2	0.0603773	0.041039	0.261899	0	0	0	0	3	0.104592	0.0652635	0.600844	5	0.160637	0.10949	0.594097	0	0	0	0	3	0.111427	0.0856103	0.454216	3	0.116997	0.0863258	0.510927	2	0.0850171	0.0660931	0.305032
Gm9991	1	90602883..90607515	ENSMUSG00000056128	0	#N/A	#N/A	#N/A	#N/A	#N/A	0	0	0	0	0	0	0	0	0	0	0	0	0	0	0	0	0	0	0	0	0	0	0	0	0	0	0	0	0	0	0	0	0	0	0	0	0	0	0	0
Col6a3	1	complement(90693645..90771693)	ENSMUSG00000048126	0.00178317	2.21802	1.14927	0.553579	#N/A	1	0	0	0	0	0	0	0	0	0	0	0	0	0	0	0	0	0	0	0	0	0	0	0	0	0	0	0	0	0	0	0	0	1	0.0145004	0.010699	0.170309	0	0	0	0
Gm36970	1	complement(90764997..90766855)	ENSMUSG00000103061	0	#N/A	#N/A	#N/A	#N/A	#N/A	0	0	0	0	0	0	0	0	0	0	0	0	0	0	0	0	0	0	0	0	0	0	0	0	0	0	0	0	0	0	0	0	0	0	0	0	0	0	0	0
4930474B08Rik	1	complement(90798305..90799141)	ENSMUSG00000103978	0	#N/A	#N/A	#N/A	#N/A	#N/A	0	0	0	0	0	0	0	0	0	0	0	0	0	0	0	0	0	0	0	0	0	0	0	0	0	0	0	0	0	0	0	0	0	0	0	0	0	0	0	0
Mlph	1	90842807..90878864	ENSMUSG00000026303	0	#N/A	#N/A	#N/A	#N/A	#N/A	0	0	0	0	0	0	0	0	0	0	0	0	0	0	0	0	0	0	0	0	0	0	0	0	0	0	0	0	0	0	0	0	0	0	0	0	0	0	0	0
Prlh	1	90880830..90881749	ENSMUSG00000090550	0	#N/A	#N/A	#N/A	#N/A	#N/A	0	0	0	0	0	0	0	0	0	0	0	0	0	0	0	0	0	0	0	0	0	0	0	0	0	0	0	0	0	0	0	0	0	0	0	0	0	0	0	0
Rab17	1	complement(90885855..90897383)	ENSMUSG00000026304	0.00873663	-2.47589	-1.30795	0.524974	#N/A	1	1	0.0775217	0.0524198	0.16292	0	0	0	0	0	0	0	0	0	0	0	0	0	0	0	0	0	0	0	0	0	0	0	0	0	0	0	0	0	0	0	0	0	0	0	0
Gm28199	1	complement(90902181..90902982)	ENSMUSG00000100791	0	#N/A	#N/A	#N/A	#N/A	#N/A	0	0	0	0	0	0	0	0	0	0	0	0	0	0	0	0	0	0	0	0	0	0	0	0	0	0	0	0	0	0	0	0	0	0	0	0	0	0	0	0
Lrrfip1	1	90926459..91056666	ENSMUSG00000026305	0.107778	-3.55431	-1.82957	0.00232911	0.00789557	1	3	0.0716138	0.0484249	0.488759	12	0.302127	0.196752	2.0705	6	0.124544	0.0846535	0.785698	1	0.0268684	0.0160979	0.283496	4	0.0958878	0.0598325	0.801125	16	0.353446	0.240907	1.90111	1	0.0279943	0.020289	0.174499	4	0.102154	0.078486	0.605622	3	0.0804459	0.0593565	0.510927	1	0.0292283	0.0227224	0.152516
Rbm44	1	91072811..91098517	ENSMUSG00000070732	0	#N/A	#N/A	#N/A	#N/A	#N/A	0	0	0	0	0	0	0	0	0	0	0	0	0	0	0	0	0	0	0	0	0	0	0	0	0	0	0	0	0	0	0	0	0	0	0	0	0	0	0	0
Ramp1	1	91107544..91152918	ENSMUSG00000034353	0.307655	-10.9332	-3.45064	3.17107e-06	1.97708e-05	0.0485078	10	0.510997	0.345533	1.6292	7	0.377267	0.245685	1.20779	6	0.266603	0.181212	0.785698	5	0.287578	0.172299	1.41748	6	0.307891	0.192119	1.20169	22	1.04032	0.709081	2.61402	1	0.0599257	0.0434313	0.174499	1	0.0546688	0.0420025	0.151405	1	0.0574018	0.0423535	0.170309	0	0	0	0
Ube2f	1	91178026..91218059	ENSMUSG00000034343	3.35517	3.58506	1.842	4.41893e-11	5.39387e-10	6.75964e-07	92	1.60676	1.08648	14.9886	52	0.957851	0.623776	8.97216	90	1.36679	0.929016	11.7855	46	0.904246	0.541769	13.0408	46	0.806767	0.503409	9.21294	47	0.759604	0.517744	5.58451	223	4.56732	3.31018	38.9132	302	5.64274	4.33537	45.7244	307	6.02293	4.44398	52.2849	300	6.41522	4.98726	45.7548
Scly	1	91226060..91248797	ENSMUSG00000026307	0.0458661	1.35472	0.437997	0.556407	0.653241	1	2	0.0678933	0.0459091	0.325839	0	0	0	0	3	0.0885551	0.0601917	0.392849	0	0	0	0	2	0.0681796	0.042543	0.400563	0	0	0	0	1	0.0398099	0.0288524	0.174499	0	0	0	0	3	0.1144	0.0844091	0.510927	1	0.0415648	0.0323128	0.152516
Gm17090	1	complement(91232814..91248823)	ENSMUSG00000090322	0	#N/A	#N/A	#N/A	#N/A	#N/A	0	0	0	0	0	0	0	0	0	0	0	0	0	0	0	0	0	0	0	0	0	0	0	0	0	0	0	0	0	0	0	0	0	0	0	0	0	0	0	0
Espnl	1	91249797..91276028	ENSMUSG00000049515	0	#N/A	#N/A	#N/A	#N/A	#N/A	0	0	0	0	0	0	0	0	0	0	0	0	0	0	0	0	0	0	0	0	0	0	0	0	0	0	0	0	0	0	0	0	0	0	0	0	0	0	0	0
Klhl30	1	91278738..91290138	ENSMUSG00000026308	0.0049245	-2.47579	-1.30789	0.524995	#N/A	1	0	0	0	0	0	0	0	0	1	0.0434701	0.029547	0.13095	0	0	0	0	0	0	0	0	0	0	0	0	0	0	0	0	0	0	0	0	0	0	0	0	0	0	0	0
Erfe	1	91294152..91301939	ENSMUSG00000047443	2.6342	128.63	7.00708	3.71437e-15	6.96235e-14	5.68187e-11	1	0.0548573	0.0370942	0.16292	1	0.0578584	0.0376788	0.172542	0	0	0	0	0	0	0	0	0	0	0	0	0	0	0	0	73	4.69626	3.40363	12.7384	54	3.1692	2.43492	8.17589	71	4.37522	3.22823	12.0919	49	3.29123	2.55864	7.47328
Ilkap	1	complement(91301583..91326537)	ENSMUSG00000026309	0.223301	1.75161	0.808683	0.0294817	0.0664717	1	10	0.27794	0.187941	1.6292	4	0.117258	0.0763613	0.690166	4	0.0966732	0.0657096	0.523798	3	0.0938509	0.0562297	0.850487	7	0.195378	0.121913	1.40197	6	0.154322	0.105186	0.712916	10	0.325946	0.23623	1.74499	10	0.297352	0.228458	1.51405	14	0.437105	0.322515	2.38433	8	0.272251	0.21165	1.22013
1700020N18Rik	1	complement(91332601..91333751)	ENSMUSG00000100253	0	#N/A	#N/A	#N/A	#N/A	#N/A	0	0	0	0	0	0	0	0	0	0	0	0	0	0	0	0	0	0	0	0	0	0	0	0	0	0	0	0	0	0	0	0	0	0	0	0	0	0	0	0
Hes6	1	complement(91339205..91341760)	ENSMUSG00000067071	0.0829	-3.44782	-1.78568	0.0930538	0.160987	1	2	0.170822	0.115509	0.325839	2	0.180168	0.11733	0.345083	1	0.0742694	0.0504815	0.13095	0	0	0	0	4	0.343085	0.21408	0.801125	0	0	0	0	1	0.100163	0.0725938	0.174499	1	0.0913766	0.0702055	0.151405	0	0	0	0	0	0	0	0
Per2	1	complement(91343704..91387046)	ENSMUSG00000055866	0.0167589	-2.33003	-1.22035	0.241537	0.340961	1	0	0	0	0	2	0.0556255	0.0362247	0.345083	2	0.0458603	0.0311717	0.261899	0	0	0	0	1	0.0264813	0.0165239	0.200281	1	0.0244028	0.0166328	0.118819	0	0	0	0	1	0.0282119	0.0216755	0.151405	0	0	0	0	0	0	0	0
Gm28382	1	91410746..91412496	ENSMUSG00000100151	0	#N/A	#N/A	#N/A	#N/A	#N/A	0	0	0	0	0	0	0	0	0	0	0	0	0	0	0	0	0	0	0	0	0	0	0	0	0	0	0	0	0	0	0	0	0	0	0	0	0	0	0	0
Traf3ip1	1	91422369..91457029	ENSMUSG00000034292	0.02736	-3.72287	-1.89642	0.127832	0.205967	1	1	0.0416011	0.0281304	0.16292	2	0.087754	0.0571476	0.345083	1	0.0361743	0.024588	0.13095	1	0.0468243	0.0280543	0.283496	0	0	0	0	1	0.0384975	0.0262397	0.118819	1	0.0487865	0.0353582	0.174499	0	0	0	0	0	0	0	0	0	0	0	0
Asb1	1	91468266..91487311	ENSMUSG00000026311	14.2166	1.2943	0.372177	0.102563	0.173899	1	686	16.4699	11.1369	111.763	690	17.4722	11.3783	119.054	753	15.7202	10.6851	98.6051	340	9.18782	5.50478	96.3885	307	7.40173	4.61856	61.4863	664	14.7524	10.0552	78.896	544	15.3165	11.1007	94.9273	627	16.1048	12.3735	94.9312	892	24.0568	17.7502	151.916	801	23.5466	18.3053	122.165
Gm28380	1	91539128..91552222	ENSMUSG00000101705	0	#N/A	#N/A	#N/A	#N/A	#N/A	0	0	0	0	0	0	0	0	0	0	0	0	0	0	0	0	0	0	0	0	0	0	0	0	0	0	0	0	0	0	0	0	0	0	0	0	0	0	0	0
Gm29100	1	complement(91726250..91730659)	ENSMUSG00000100980	0	#N/A	#N/A	#N/A	#N/A	#N/A	0	0	0	0	0	0	0	0	0	0	0	0	0	0	0	0	0	0	0	0	0	0	0	0	0	0	0	0	0	0	0	0	0	0	0	0	0	0	0	0
Twist2	1	91729183..91775750	ENSMUSG00000007805	0	#N/A	#N/A	#N/A	#N/A	#N/A	0	0	0	0	0	0	0	0	0	0	0	0	0	0	0	0	0	0	0	0	0	0	0	0	0	0	0	0	0	0	0	0	0	0	0	0	0	0	0	0
Gm29101	1	91750237..91751707	ENSMUSG00000101414	0	#N/A	#N/A	#N/A	#N/A	#N/A	0	0	0	0	0	0	0	0	0	0	0	0	0	0	0	0	0	0	0	0	0	0	0	0	0	0	0	0	0	0	0	0	0	0	0	0	0	0	0	0
Gm37600	1	91843982..91847273	ENSMUSG00000102745	0	#N/A	#N/A	#N/A	#N/A	#N/A	0	0	0	0	0	0	0	0	0	0	0	0	0	0	0	0	0	0	0	0	0	0	0	0	0	0	0	0	0	0	0	0	0	0	0	0	0	0	0	0
Hdac4	1	complement(91856501..92123421)	ENSMUSG00000026313	0.0553207	-5.62498	-2.49185	1.63101e-05	9.01373e-05	0.249495	8	0.0781247	0.0528275	1.30336	6	0.0617991	0.0402451	1.03525	7	0.0594418	0.0404031	0.916647	4	0.0439668	0.0263422	1.13398	9	0.088261	0.0550734	1.80253	19	0.171704	0.117033	2.25757	0	0	0	0	1	0.0104477	0.00802704	0.151405	4	0.0438799	0.0323765	0.681236	1	0.0119571	0.00929558	0.152516
Gm37048	1	91903709..91909286	ENSMUSG00000103101	0	#N/A	#N/A	#N/A	#N/A	#N/A	0	0	0	0	0	0	0	0	0	0	0	0	0	0	0	0	0	0	0	0	0	0	0	0	0	0	0	0	0	0	0	0	0	0	0	0	0	0	0	0
Gm37036	1	complement(91947314..91949819)	ENSMUSG00000102565	0	#N/A	#N/A	#N/A	#N/A	#N/A	0	0	0	0	0	0	0	0	0	0	0	0	0	0	0	0	0	0	0	0	0	0	0	0	0	0	0	0	0	0	0	0	0	0	0	0	0	0	0	0
Gm29099	1	92252232..92257610	ENSMUSG00000101265	0	#N/A	#N/A	#N/A	#N/A	#N/A	0	0	0	0	0	0	0	0	0	0	0	0	0	0	0	0	0	0	0	0	0	0	0	0	0	0	0	0	0	0	0	0	0	0	0	0	0	0	0	0
Ndufa10	1	complement(92366732..92401582)	ENSMUSG00000026260	0.835142	4.76531	2.25257	6.40526e-08	5.19766e-07	0.000979812	1	0.0463594	0.031348	0.16292	5	0.244478	0.15921	0.862708	9	0.362807	0.246603	1.17855	1	0.0521801	0.0312631	0.283496	5	0.232775	0.145248	1.00141	6	0.257405	0.175446	0.712916	20	1.08733	0.788049	3.48997	19	0.942351	0.724017	2.8767	23	1.19777	0.883766	3.91711	41	2.32729	1.80926	6.25316
Mir6900	1	complement(92392205..92392264)	ENSMUSG00000098288	0	#N/A	#N/A	#N/A	#N/A	#N/A	0	0	0	0	0	0	0	0	0	0	0	0	0	0	0	0	0	0	0	0	0	0	0	0	0	0	0	0	0	0	0	0	0	0	0	0	0	0	0	0
Olfr1416	1	complement(92403647..92412835)	ENSMUSG00000067064	0	#N/A	#N/A	#N/A	#N/A	#N/A	0	0	0	0	0	0	0	0	0	0	0	0	0	0	0	0	0	0	0	0	0	0	0	0	0	0	0	0	0	0	0	0	0	0	0	0	0	0	0	0
Olfr1415	1	complement(92416823..92423823)	ENSMUSG00000057464	0	#N/A	#N/A	#N/A	#N/A	#N/A	0	0	0	0	0	0	0	0	0	0	0	0	0	0	0	0	0	0	0	0	0	0	0	0	0	0	0	0	0	0	0	0	0	0	0	0	0	0	0	0
Olfr1414	1	complement(92434088..92446383)	ENSMUSG00000042849	0	#N/A	#N/A	#N/A	#N/A	#N/A	0	0	0	0	0	0	0	0	0	0	0	0	0	0	0	0	0	0	0	0	0	0	0	0	0	0	0	0	0	0	0	0	0	0	0	0	0	0	0	0
Olfr1413	1	92499044..92502119	ENSMUSG00000058904	0	#N/A	#N/A	#N/A	#N/A	#N/A	0	0	0	0	0	0	0	0	0	0	0	0	0	0	0	0	0	0	0	0	0	0	0	0	0	0	0	0	0	0	0	0	0	0	0	0	0	0	0	0
1700054K02Rik	1	complement(92500096..92500471)	ENSMUSG00000097001	0	#N/A	#N/A	#N/A	#N/A	#N/A	0	0	0	0	0	0	0	0	0	0	0	0	0	0	0	0	0	0	0	0	0	0	0	0	0	0	0	0	0	0	0	0	0	0	0	0	0	0	0	0
Olfr1412	1	92513501..92519097	ENSMUSG00000046300	0	#N/A	#N/A	#N/A	#N/A	#N/A	0	0	0	0	0	0	0	0	0	0	0	0	0	0	0	0	0	0	0	0	0	0	0	0	0	0	0	0	0	0	0	0	0	0	0	0	0	0	0	0
Olfr1411	1	92522133..92525475	ENSMUSG00000062497	0	#N/A	#N/A	#N/A	#N/A	#N/A	0	0	0	0	0	0	0	0	0	0	0	0	0	0	0	0	0	0	0	0	0	0	0	0	0	0	0	0	0	0	0	0	0	0	0	0	0	0	0	0
Olfr1410	1	92533504..92542528	ENSMUSG00000063583	0	#N/A	#N/A	#N/A	#N/A	#N/A	0	0	0	0	0	0	0	0	0	0	0	0	0	0	0	0	0	0	0	0	0	0	0	0	0	0	0	0	0	0	0	0	0	0	0	0	0	0	0	0
Olfr12	1	92545510..92551134	ENSMUSG00000061616	0	#N/A	#N/A	#N/A	#N/A	#N/A	0	0	0	0	0	0	0	0	0	0	0	0	0	0	0	0	0	0	0	0	0	0	0	0	0	0	0	0	0	0	0	0	0	0	0	0	0	0	0	0
Cops9	1	complement(92564867..92569707)	ENSMUSG00000073616	2.05142	2.36181	1.23989	0.000888341	0.0033781	1	13	1.33923	0.905579	2.11795	12	1.30384	0.849093	2.0705	9	0.806212	0.547989	1.17855	8	0.927615	0.55577	2.26796	11	1.13797	0.710076	2.20309	10	0.953319	0.649779	1.18819	20	2.41622	1.75116	3.48997	10	1.10213	0.846775	1.51405	19	2.19873	1.62232	3.23587	18	2.27045	1.76507	2.74529
Otos	1	complement(92571940..92576563)	ENSMUSG00000044055	0	#N/A	#N/A	#N/A	#N/A	#N/A	0	0	0	0	0	0	0	0	0	0	0	0	0	0	0	0	0	0	0	0	0	0	0	0	0	0	0	0	0	0	0	0	0	0	0	0	0	0	0	0
Gm29483	1	complement(92641956..92644924)	ENSMUSG00000100546	0	#N/A	#N/A	#N/A	#N/A	#N/A	0	0	0	0	0	0	0	0	0	0	0	0	0	0	0	0	0	0	0	0	0	0	0	0	0	0	0	0	0	0	0	0	0	0	0	0	0	0	0	0
Gm29482	1	complement(92686935..92688202)	ENSMUSG00000099665	0	#N/A	#N/A	#N/A	#N/A	#N/A	0	0	0	0	0	0	0	0	0	0	0	0	0	0	0	0	0	0	0	0	0	0	0	0	0	0	0	0	0	0	0	0	0	0	0	0	0	0	0	0
Gm29481	1	complement(92748680..92765618)	ENSMUSG00000100781	0	#N/A	#N/A	#N/A	#N/A	#N/A	0	0	0	0	0	0	0	0	0	0	0	0	0	0	0	0	0	0	0	0	0	0	0	0	0	0	0	0	0	0	0	0	0	0	0	0	0	0	0	0
Gpc1	1	92759367..92788501	ENSMUSG00000034220	0.0475663	-1.87703	-0.90845	0.212076	0.30789	1	0	0	0	0	4	0.126281	0.0822376	0.690166	6	0.156169	0.106149	0.785698	2	0.067382	0.0403712	0.566991	0	0	0	0	3	0.083099	0.05664	0.356458	2	0.0702056	0.0508818	0.348997	2	0.0640469	0.0492078	0.302811	2	0.0672488	0.0496191	0.340618	0	0	0	0
Gm29480	1	complement(92769899..92776493)	ENSMUSG00000101995	0	#N/A	#N/A	#N/A	#N/A	#N/A	0	0	0	0	0	0	0	0	0	0	0	0	0	0	0	0	0	0	0	0	0	0	0	0	0	0	0	0	0	0	0	0	0	0	0	0	0	0	0	0
Mir149	1	92778100..92778165	ENSMUSG00000065470	0	#N/A	#N/A	#N/A	#N/A	#N/A	0	0	0	0	0	0	0	0	0	0	0	0	0	0	0	0	0	0	0	0	0	0	0	0	0	0	0	0	0	0	0	0	0	0	0	0	0	0	0	0
Ankmy1	1	complement(92787525..92830628)	ENSMUSG00000034212	0	#N/A	#N/A	#N/A	#N/A	#N/A	0	0	0	0	0	0	0	0	0	0	0	0	0	0	0	0	0	0	0	0	0	0	0	0	0	0	0	0	0	0	0	0	0	0	0	0	0	0	0	0
Dusp28	1	92834703..92836157	ENSMUSG00000047067	0.0506289	-1.64743	-0.720215	0.513006	#N/A	1	1	0.117521	0.0794674	0.16292	1	0.123951	0.0807199	0.172542	1	0.102191	0.0694601	0.13095	0	0	0	0	0	0	0	0	1	0.108754	0.0741262	0.118819	0	0	0	0	0	0	0	0	1	0.132015	0.0974067	0.170309	1	0.143895	0.111865	0.152516
5033417F24Rik	1	complement(92836100..92838486)	ENSMUSG00000097251	0.0122411	2.21803	1.14928	0.553577	#N/A	1	0	0	0	0	0	0	0	0	0	0	0	0	0	0	0	0	0	0	0	0	0	0	0	0	1	0.10134	0.0734469	0.174499	0	0	0	0	0	0	0	0	0	0	0	0
Rnpepl1	1	92838505..92852106	ENSMUSG00000026269	0.189021	-1.92139	-0.94215	0.00365915	0.0117285	1	15	0.244676	0.165449	2.44379	21	0.361287	0.235279	3.62337	17	0.241126	0.163896	2.22614	7	0.128518	0.0770004	1.98447	20	0.327611	0.204424	4.00563	28	0.422655	0.28808	3.32694	11	0.21042	0.152503	1.91949	13	0.226863	0.174301	1.96827	6	0.109941	0.0811191	1.02185	6	0.119834	0.0931601	0.915096
9430060I03Rik	1	complement(92861248..92878312)	ENSMUSG00000100632	0.0206079	-3.83125	-1.93782	0.322103	#N/A	1	2	0.182858	0.123647	0.325839	0	0	0	0	0	0	0	0	0	0	0	0	0	0	0	0	0	0	0	0	0	0	0	0	0	0	0	0	0	0	0	0	0	0	0	0
Capn10	1	92862098..92875663	ENSMUSG00000026270	0.0301998	-2.1925	-1.13258	0.206766	0.302306	1	1	0.0355323	0.0240267	0.16292	1	0.0374762	0.0244054	0.172542	1	0.0308972	0.0210011	0.13095	0	0	0	0	2	0.0713643	0.0445302	0.400563	3	0.0986442	0.0672355	0.356458	1	0.0416695	0.0302001	0.174499	2	0.0760281	0.058413	0.302811	0	0	0	0	0	0	0	0
Gpr35	1	92878587..92914113	ENSMUSG00000026271	0.0172466	-1.44828	-0.534337	0.596888	0.686042	1	0	0	0	0	3	0.100974	0.0657569	0.517625	2	0.0554987	0.0377229	0.261899	0	0	0	0	0	0	0	0	0	0	0	0	0	0	0	0	1	0.0341411	0.0262309	0.151405	1	0.0358479	0.0264502	0.170309	1	0.0390738	0.0303763	0.152516
Aqp12	1	92934056..92939991	ENSMUSG00000045091	0	#N/A	#N/A	#N/A	#N/A	#N/A	0	0	0	0	0	0	0	0	0	0	0	0	0	0	0	0	0	0	0	0	0	0	0	0	0	0	0	0	0	0	0	0	0	0	0	0	0	0	0	0
Kif1a	1	complement(92943186..93029673)	ENSMUSG00000014602	0.00163042	-2.47579	-1.30789	0.524995	#N/A	1	0	0	0	0	0	0	0	0	1	0.0143922	0.00978249	0.13095	0	0	0	0	0	0	0	0	0	0	0	0	0	0	0	0	0	0	0	0	0	0	0	0	0	0	0	0
Gm28086	1	complement(93050653..93051825)	ENSMUSG00000101378	0	#N/A	#N/A	#N/A	#N/A	#N/A	0	0	0	0	0	0	0	0	0	0	0	0	0	0	0	0	0	0	0	0	0	0	0	0	0	0	0	0	0	0	0	0	0	0	0	0	0	0	0	0
Agxt	1	93062962..93073143	ENSMUSG00000026272	0.0166406	2.21816	1.14937	0.553542	#N/A	1	0	0	0	0	0	0	0	0	0	0	0	0	0	0	0	0	0	0	0	0	0	0	0	0	0	0	0	0	0	0	0	0	0	0	0	0	0	0	0	0
Mab21l4	1	complement(93079071..93088670)	ENSMUSG00000034159	0	#N/A	#N/A	#N/A	#N/A	#N/A	0	0	0	0	0	0	0	0	0	0	0	0	0	0	0	0	0	0	0	0	0	0	0	0	0	0	0	0	0	0	0	0	0	0	0	0	0	0	0	0
Crocc2	1	93096447..93158794	ENSMUSG00000084989	0	#N/A	#N/A	#N/A	#N/A	#N/A	0	0	0	0	0	0	0	0	0	0	0	0	0	0	0	0	0	0	0	0	0	0	0	0	0	0	0	0	0	0	0	0	0	0	0	0	0	0	0	0
Sned1	1	93163563..93228787	ENSMUSG00000047793	0.00480827	-2.0512	-1.03647	0.453569	#N/A	1	0	0	0	0	0	0	0	0	3	0.0424441	0.0288496	0.392849	0	0	0	0	0	0	0	0	0	0	0	0	0	0	0	0	1	0.0174069	0.0133739	0.151405	0	0	0	0	0	0	0	0
Mir6901	1	93202271..93202332	ENSMUSG00000098997	0	#N/A	#N/A	#N/A	#N/A	#N/A	0	0	0	0	0	0	0	0	0	0	0	0	0	0	0	0	0	0	0	0	0	0	0	0	0	0	0	0	0	0	0	0	0	0	0	0	0	0	0	0
Mterf4	1	complement(93226933..93233637)	ENSMUSG00000026273	0.0158859	-3.17721	-1.66776	0.191847	#N/A	1	0	0	0	0	1	0.0308995	0.0201225	0.172542	0	0	0	0	1	0.0329751	0.0197567	0.283496	0	0	0	0	3	0.0813333	0.0554365	0.356458	1	0.0343569	0.0249003	0.174499	0	0	0	0	0	0	0	0	0	0	0	0
Gm28535	1	93233686..93245031	ENSMUSG00000101172	0	#N/A	#N/A	#N/A	#N/A	#N/A	0	0	0	0	0	0	0	0	0	0	0	0	0	0	0	0	0	0	0	0	0	0	0	0	0	0	0	0	0	0	0	0	0	0	0	0	0	0	0	0
Pask	1	complement(93236492..93271204)	ENSMUSG00000026274	0.0218234	-2.5042	-1.32435	0.0938096	0.161999	1	1	0.0170445	0.0115254	0.16292	1	0.017977	0.0117071	0.172542	3	0.0444633	0.0302221	0.392849	3	0.0575536	0.0344826	0.850487	0	0	0	0	4	0.0630916	0.043003	0.475277	1	0.0199885	0.0144867	0.174499	0	0	0	0	1	0.0191466	0.0141272	0.170309	1	0.0208695	0.0162242	0.152516
Ppp1r7	1	93270576..93301211	ENSMUSG00000026275	0.0206259	-2.22408	-1.15321	0.109664	0.18345	1	2	0.029428	0.019899	0.325839	3	0.0465569	0.030319	0.517625	2	0.0255891	0.0173932	0.261899	1	0.0165614	0.00992258	0.283496	3	0.0443281	0.02766	0.600844	2	0.0272325	0.0185616	0.237639	0	0	0	0	0	0	0	0	2	0.0330573	0.0243911	0.340618	2	0.036032	0.0280116	0.305032
Mir6902	1	93273814..93273877	ENSMUSG00000106302	0	#N/A	#N/A	#N/A	#N/A	#N/A	0	0	0	0	0	0	0	0	0	0	0	0	0	0	0	0	0	0	0	0	0	0	0	0	0	0	0	0	0	0	0	0	0	0	0	0	0	0	0	0
Mir6345	1	93279880..93280007	ENSMUSG00000098689	0	#N/A	#N/A	#N/A	#N/A	#N/A	0	0	0	0	0	0	0	0	0	0	0	0	0	0	0	0	0	0	0	0	0	0	0	0	0	0	0	0	0	0	0	0	0	0	0	0	0	0	0	0
Gm26446	1	93290977..93291079	ENSMUSG00000064389	0	#N/A	#N/A	#N/A	#N/A	#N/A	0	0	0	0	0	0	0	0	0	0	0	0	0	0	0	0	0	0	0	0	0	0	0	0	0	0	0	0	0	0	0	0	0	0	0	0	0	0	0	0
Ano7	1	93301652..93332025	ENSMUSG00000034107	0	#N/A	#N/A	#N/A	#N/A	#N/A	0	0	0	0	0	0	0	0	0	0	0	0	0	0	0	0	0	0	0	0	0	0	0	0	0	0	0	0	0	0	0	0	0	0	0	0	0	0	0	0
Hdlbp	1	complement(93333662..93406537)	ENSMUSG00000034088	0.302443	1.42698	0.51297	0.0682828	0.126804	1	20	0.272833	0.184488	3.25839	12	0.172655	0.112437	2.0705	29	0.344001	0.233821	3.79754	8	0.122835	0.0735954	2.26796	15	0.205488	0.128221	3.00422	31	0.391341	0.266737	3.6834	19	0.303959	0.220295	3.31547	31	0.452427	0.347604	4.69357	28	0.429073	0.316589	4.76865	43	0.718229	0.558358	6.55819
Septin2_1	1	93406686..93437982	ENSMUSG00000026276	0.0569175	-3.75747	-1.90976	0.007235	0.0210922	1	5	0.0967685	0.0654344	0.814598	6	0.122475	0.0797588	1.03525	2	0.0336581	0.0228777	0.261899	3	0.065351	0.0391543	0.850487	0	0	0	0	11	0.197008	0.13428	1.30701	1	0.0226965	0.0164494	0.174499	2	0.0414109	0.0318164	0.302811	0	0	0	0	2	0.0473939	0.0368445	0.305032
Septin2_2	1	93406715..93437455	ENSMUSG00000116048	0.404112	-1.38849	-0.473515	0.181732	0.271912	1	11	0.509342	0.344414	1.79212	18	0.879067	0.57247	3.10575	14	0.56369	0.383145	1.83329	8	0.41694	0.249805	2.26796	7	0.325494	0.203103	1.40197	23	0.985535	0.671737	2.73284	12	0.651618	0.472262	2.09398	3	0.148614	0.114181	0.454216	13	0.676188	0.498921	2.21402	16	0.907121	0.705204	2.44026
Farp2	1	93439801..93549698	ENSMUSG00000034066	0.00618166	-3.83113	-1.93777	0.322115	#N/A	1	0	0	0	0	0	0	0	0	0	0	0	0	0	0	0	0	1	0.0296227	0.0184841	0.200281	1	0.0272975	0.0186059	0.118819	0	0	0	0	0	0	0	0	0	0	0	0	0	0	0	0
Gm37250	1	93459537..93461924	ENSMUSG00000103854	0	#N/A	#N/A	#N/A	#N/A	#N/A	0	0	0	0	0	0	0	0	0	0	0	0	0	0	0	0	0	0	0	0	0	0	0	0	0	0	0	0	0	0	0	0	0	0	0	0	0	0	0	0
Stk25	1	complement(93547473..93586381)	ENSMUSG00000026277	0.153356	-1.56591	-0.647006	0.145709	0.227966	1	9	0.239127	0.161697	1.46628	13	0.364303	0.237243	2.24304	6	0.138623	0.094223	0.785698	7	0.20934	0.125424	1.98447	1	0.0266818	0.016649	0.200281	17	0.417988	0.284899	2.01993	4	0.124636	0.09033	0.697995	6	0.170553	0.131037	0.908432	8	0.238772	0.176177	1.36247	2	0.0650647	0.0505819	0.305032
Gm28536	1	93562915..93564231	ENSMUSG00000100927	0.021442	2.21816	1.14937	0.553542	#N/A	1	0	0	0	0	0	0	0	0	0	0	0	0	0	0	0	0	0	0	0	0	0	0	0	0	0	0	0	0	0	0	0	0	0	0	0	0	0	0	0	0
Bok	1	93613382..93623486	ENSMUSG00000026278	0.0115935	1.00381	0.00548694	0.997165	#N/A	1	0	0	0	0	0	0	0	0	0	0	0	0	0	0	0	0	1	0.0842797	0.0525892	0.200281	0	0	0	0	0	0	0	0	0	0	0	0	1	0.0942762	0.0695611	0.170309	0	0	0	0
Thap4	1	complement(93629657..93682586)	ENSMUSG00000026279	0.0386791	-2.11953	-1.08375	0.215564	0.312205	1	2	0.0473763	0.0320356	0.325839	0	0	0	0	1	0.0205981	0.0140007	0.13095	7	0.186636	0.111821	1.98447	5	0.11894	0.0742169	1.00141	0	0	0	0	2	0.0555593	0.0402668	0.348997	0	0	0	0	4	0.106439	0.078535	0.681236	0	0	0	0
Gm10550	1	93658826..93678794	ENSMUSG00000101952	0.119803	-4.24166	-2.08463	0.105562	0.177756	1	0	0	0	0	2	0.331714	0.21602	0.345083	0	0	0	0	1	0.176998	0.106046	0.283496	0	0	0	0	4	0.582088	0.396749	0.475277	0	0	0	0	1	0.168237	0.129258	0.151405	0	0	0	0	0	0	0	0
Atg4b	1	93679222..93718332	ENSMUSG00000026280	0.477724	1.95023	0.963645	0.00327535	0.0106536	1	23	0.429057	0.290126	3.74715	5	0.0983761	0.0640649	0.862708	20	0.324424	0.220514	2.61899	10	0.209968	0.1258	2.83496	17	0.318467	0.198718	3.40478	24	0.41431	0.282392	2.85166	34	0.743808	0.539078	5.93295	29	0.57877	0.444674	4.39076	40	0.838213	0.61847	6.81236	29	0.66239	0.514948	4.42296
Dtymk	1	complement(93720298..93729656)	ENSMUSG00000026281	0.0358153	-2.3298	-1.22021	0.241603	0.340961	1	0	0	0	0	0	0	0	0	3	0.153112	0.104071	0.392849	0	0	0	0	1	0.0589413	0.0367784	0.200281	2	0.10863	0.0740417	0.237639	1	0.0688314	0.0498858	0.174499	1	0.0627932	0.0482446	0.151405	0	0	0	0	0	0	0	0
Ing5	1	93731687..93749823	ENSMUSG00000026283	0.0545079	-2.70213	-1.4341	0.0633778	0.119918	1	1	0.0326545	0.0220808	0.16292	3	0.103323	0.0672865	0.517625	7	0.198764	0.135101	0.916647	0	0	0	0	3	0.0983768	0.0613855	0.600844	2	0.0604367	0.0411934	0.237639	0	0	0	0	2	0.0698706	0.0536822	0.302811	2	0.0733636	0.0541308	0.340618	1	0.0399827	0.0310829	0.152516
Gm22089	1	complement(93736292..93736393)	ENSMUSG00000088961	0	#N/A	#N/A	#N/A	#N/A	#N/A	0	0	0	0	0	0	0	0	0	0	0	0	0	0	0	0	0	0	0	0	0	0	0	0	0	0	0	0	0	0	0	0	0	0	0	0	0	0	0	0
D2hgdh	1	93752631..93780070	ENSMUSG00000073609	0.0489121	-1.45469	-0.540716	0.442815	0.545115	1	2	0.0721435	0.0487831	0.325839	1	0.0380452	0.024776	0.172542	5	0.156831	0.1066	0.654748	0	0	0	0	3	0.108672	0.0678094	0.600844	2	0.0667613	0.0455043	0.237639	0	0	0	0	3	0.115774	0.0889499	0.454216	1	0.0405205	0.0298978	0.170309	4	0.176667	0.137343	0.610064
Gal3st2	1	93789028..93804216	ENSMUSG00000094651	0	#N/A	#N/A	#N/A	#N/A	#N/A	0	0	0	0	0	0	0	0	0	0	0	0	0	0	0	0	0	0	0	0	0	0	0	0	0	0	0	0	0	0	0	0	0	0	0	0	0	0	0	0
Gal3st2b	1	93846033..93870372	ENSMUSG00000093805	0	#N/A	#N/A	#N/A	#N/A	#N/A	0	0	0	0	0	0	0	0	0	0	0	0	0	0	0	0	0	0	0	0	0	0	0	0	0	0	0	0	0	0	0	0	0	0	0	0	0	0	0	0
Gal3st2c	1	93918231..93944869	ENSMUSG00000073608	0	#N/A	#N/A	#N/A	#N/A	#N/A	0	0	0	0	0	0	0	0	0	0	0	0	0	0	0	0	0	0	0	0	0	0	0	0	0	0	0	0	0	0	0	0	0	0	0	0	0	0	0	0
Neu4	1	93948173..93956056	ENSMUSG00000034000	0	#N/A	#N/A	#N/A	#N/A	#N/A	0	0	0	0	0	0	0	0	0	0	0	0	0	0	0	0	0	0	0	0	0	0	0	0	0	0	0	0	0	0	0	0	0	0	0	0	0	0	0	0
Pdcd1	1	complement(93966027..93980278)	ENSMUSG00000026285	0.0113166	2.21803	1.14928	0.553577	#N/A	1	0	0	0	0	0	0	0	0	0	0	0	0	0	0	0	0	0	0	0	0	0	0	0	0	1	0.0936862	0.0678994	0.174499	0	0	0	0	0	0	0	0	0	0	0	0
Gm23389	1	complement(94543361..94543429)	ENSMUSG00000077413	0	#N/A	#N/A	#N/A	#N/A	#N/A	0	0	0	0	0	0	0	0	0	0	0	0	0	0	0	0	0	0	0	0	0	0	0	0	0	0	0	0	0	0	0	0	0	0	0	0	0	0	0	0
4930440C22Rik	1	94724808..94730197	ENSMUSG00000100518	0	#N/A	#N/A	#N/A	#N/A	#N/A	0	0	0	0	0	0	0	0	0	0	0	0	0	0	0	0	0	0	0	0	0	0	0	0	0	0	0	0	0	0	0	0	0	0	0	0	0	0	0	0
Gm23181	1	complement(94967659..94967768)	ENSMUSG00000089310	0	#N/A	#N/A	#N/A	#N/A	#N/A	0	0	0	0	0	0	0	0	0	0	0	0	0	0	0	0	0	0	0	0	0	0	0	0	0	0	0	0	0	0	0	0	0	0	0	0	0	0	0	0
Fam174a	1	95241348..95263009	ENSMUSG00000051185	0.0558494	-1.58762	-0.666867	0.278376	0.382107	1	2	0.0641559	0.0433819	0.325839	4	0.135332	0.0881312	0.690166	2	0.0557869	0.0379188	0.261899	3	0.108316	0.0648966	0.850487	3	0.0966397	0.0603017	0.600844	2	0.0593696	0.0404661	0.237639	0	0	0	0	4	0.137274	0.105469	0.605622	1	0.0360341	0.0265875	0.170309	1	0.0392767	0.0305341	0.152516
BC055308	1	95256406..95258943	ENSMUSG00000103973	0	#N/A	#N/A	#N/A	#N/A	#N/A	0	0	0	0	0	0	0	0	0	0	0	0	0	0	0	0	0	0	0	0	0	0	0	0	0	0	0	0	0	0	0	0	0	0	0	0	0	0	0	0
St8sia4	1	complement(95515407..95595296)	ENSMUSG00000040710	0.0473669	-3.65745	-1.87084	6.48447e-05	0.000320862	0.991929	12	0.0922343	0.0623683	1.95503	6	0.0486401	0.0316756	1.03525	16	0.106937	0.0726858	2.09519	4	0.0346049	0.0207332	1.13398	7	0.0540303	0.033714	1.40197	13	0.0924659	0.0630245	1.54465	4	0.036055	0.026131	0.697995	5	0.0411152	0.0315892	0.757027	2	0.0172682	0.0127413	0.340618	2	0.0188222	0.0146325	0.305032
Gm37642	1	complement(95574499..95576233)	ENSMUSG00000103197	0	#N/A	#N/A	#N/A	#N/A	#N/A	0	0	0	0	0	0	0	0	0	0	0	0	0	0	0	0	0	0	0	0	0	0	0	0	0	0	0	0	0	0	0	0	0	0	0	0	0	0	0	0
4930598F16Rik	1	complement(95628909..95644243)	ENSMUSG00000100777	0	#N/A	#N/A	#N/A	#N/A	#N/A	0	0	0	0	0	0	0	0	0	0	0	0	0	0	0	0	0	0	0	0	0	0	0	0	0	0	0	0	0	0	0	0	0	0	0	0	0	0	0	0
Gm37761	1	95665921..95668018	ENSMUSG00000102718	0	#N/A	#N/A	#N/A	#N/A	#N/A	0	0	0	0	0	0	0	0	0	0	0	0	0	0	0	0	0	0	0	0	0	0	0	0	0	0	0	0	0	0	0	0	0	0	0	0	0	0	0	0
Gm22360	1	complement(95759854..95759960)	ENSMUSG00000119061	0	#N/A	#N/A	#N/A	#N/A	#N/A	0	0	0	0	0	0	0	0	0	0	0	0	0	0	0	0	0	0	0	0	0	0	0	0	0	0	0	0	0	0	0	0	0	0	0	0	0	0	0	0
1700063A18Rik	1	complement(95918384..95949483)	ENSMUSG00000100062	0	#N/A	#N/A	#N/A	#N/A	#N/A	0	0	0	0	0	0	0	0	0	0	0	0	0	0	0	0	0	0	0	0	0	0	0	0	0	0	0	0	0	0	0	0	0	0	0	0	0	0	0	0
gene:ENSMUSG00002076073	1	complement(96194578..96194666)	ENSMUSG00002076073	0	#N/A	#N/A	#N/A	#N/A	#N/A	0	0	0	0	0	0	0	0	0	0	0	0	0	0	0	0	0	0	0	0	0	0	0	0	0	0	0	0	0	0	0	0	0	0	0	0	0	0	0	0
gene:ENSMUSG00002075550	1	96230871..96230980	ENSMUSG00002075550	0	#N/A	#N/A	#N/A	#N/A	#N/A	0	0	0	0	0	0	0	0	0	0	0	0	0	0	0	0	0	0	0	0	0	0	0	0	0	0	0	0	0	0	0	0	0	0	0	0	0	0	0	0
Gm37076	1	96240967..96243260	ENSMUSG00000102658	0	#N/A	#N/A	#N/A	#N/A	#N/A	0	0	0	0	0	0	0	0	0	0	0	0	0	0	0	0	0	0	0	0	0	0	0	0	0	0	0	0	0	0	0	0	0	0	0	0	0	0	0	0
Gm29601	1	complement(96470784..96484428)	ENSMUSG00000100336	0	#N/A	#N/A	#N/A	#N/A	#N/A	0	0	0	0	0	0	0	0	0	0	0	0	0	0	0	0	0	0	0	0	0	0	0	0	0	0	0	0	0	0	0	0	0	0	0	0	0	0	0	0
4930533P14Rik	1	complement(96539782..96590298)	ENSMUSG00000100589	0	#N/A	#N/A	#N/A	#N/A	#N/A	0	0	0	0	0	0	0	0	0	0	0	0	0	0	0	0	0	0	0	0	0	0	0	0	0	0	0	0	0	0	0	0	0	0	0	0	0	0	0	0
Gm26245	1	96544824..96544930	ENSMUSG00000119190	0	#N/A	#N/A	#N/A	#N/A	#N/A	0	0	0	0	0	0	0	0	0	0	0	0	0	0	0	0	0	0	0	0	0	0	0	0	0	0	0	0	0	0	0	0	0	0	0	0	0	0	0	0
Gm26078	1	96689756..96689883	ENSMUSG00000077255	0	#N/A	#N/A	#N/A	#N/A	#N/A	0	0	0	0	0	0	0	0	0	0	0	0	0	0	0	0	0	0	0	0	0	0	0	0	0	0	0	0	0	0	0	0	0	0	0	0	0	0	0	0
Slco4c1	1	complement(96743995..96799896)	ENSMUSG00000040693	0.00720361	-3.83132	-1.93784	0.322095	#N/A	1	0	0	0	0	2	0.0663698	0.0432216	0.345083	0	0	0	0	0	0	0	0	0	0	0	0	0	0	0	0	0	0	0	0	0	0	0	0	0	0	0	0	0	0	0	0
Panct2	1	96798851..96835521	ENSMUSG00000097814	0	#N/A	#N/A	#N/A	#N/A	#N/A	0	0	0	0	0	0	0	0	0	0	0	0	0	0	0	0	0	0	0	0	0	0	0	0	0	0	0	0	0	0	0	0	0	0	0	0	0	0	0	0
Gm28901	1	complement(96952241..96953290)	ENSMUSG00000100454	0.090781	1.03625	0.0513773	0.967	#N/A	1	0	0	0	0	0	0	0	0	0	0	0	0	2	0.733383	0.439399	0.566991	0	0	0	0	0	0	0	0	1	0.382058	0.276898	0.174499	1	0.348542	0.267788	0.151405	0	0	0	0	0	0	0	0
Slco6c1	1	complement(96986763..97056026)	ENSMUSG00000026331	0	#N/A	#N/A	#N/A	#N/A	#N/A	0	0	0	0	0	0	0	0	0	0	0	0	0	0	0	0	0	0	0	0	0	0	0	0	0	0	0	0	0	0	0	0	0	0	0	0	0	0	0	0
Gm37171	1	complement(97471989..97473173)	ENSMUSG00000103179	0	#N/A	#N/A	#N/A	#N/A	#N/A	0	0	0	0	0	0	0	0	0	0	0	0	0	0	0	0	0	0	0	0	0	0	0	0	0	0	0	0	0	0	0	0	0	0	0	0	0	0	0	0
Macir	1	complement(97534043..97589799)	ENSMUSG00000044768	0.380181	3.74384	1.90452	2.53942e-14	4.42278e-13	3.88455e-10	32	0.11958	0.0808597	5.21343	28	0.110357	0.0718673	4.83116	33	0.107231	0.0728858	4.32134	25	0.105152	0.0630006	7.08739	28	0.105074	0.0655646	5.60788	54	0.186737	0.12728	6.41624	116	0.50835	0.368429	20.2418	101	0.403787	0.310233	15.2919	119	0.499533	0.368577	20.2668	170	0.777835	0.604696	25.9277
Ppip5k2	1	complement(97633773..97698136)	ENSMUSG00000040648	0.0236203	-3.50884	-1.81099	0.0111849	0.0303236	1	2	0.021476	0.014522	0.325839	2	0.0226509	0.0147508	0.345083	6	0.0560235	0.0380797	0.785698	0	0	0	0	3	0.0323499	0.0201858	0.600844	8	0.0794952	0.0541836	0.950554	1	0.0125927	0.00912659	0.174499	0	0	0	0	1	0.0120623	0.0089001	0.170309	1	0.0131478	0.0102212	0.152516
Gin1	1	97697897..97721434	ENSMUSG00000026333	0.00754857	1.6037	0.681405	0.622911	#N/A	1	0	0	0	0	1	0.0269298	0.0175374	0.172542	0	0	0	0	0	0	0	0	0	0	0	0	0	0	0	0	0	0	0	0	1	0.0273163	0.0209874	0.151405	0	0	0	0	1	0.0312629	0.0243041	0.152516
Pam	1	complement(97722839..98023371)	ENSMUSG00000026335	0.0473067	-1.83223	-0.873605	0.0908473	0.157925	1	6	0.0779128	0.0526842	0.977517	6	0.0821753	0.0535146	1.03525	6	0.0677493	0.0460498	0.785698	2	0.0292317	0.0175139	0.566991	11	0.143443	0.0895059	2.20309	3	0.0360501	0.0245716	0.356458	1	0.0152283	0.0110368	0.174499	5	0.0694622	0.0533685	0.757027	4	0.0583479	0.0430516	0.681236	1	0.0158996	0.0123605	0.152516
Gm37140	1	complement(97806107..97807790)	ENSMUSG00000104140	0	#N/A	#N/A	#N/A	#N/A	#N/A	0	0	0	0	0	0	0	0	0	0	0	0	0	0	0	0	0	0	0	0	0	0	0	0	0	0	0	0	0	0	0	0	0	0	0	0	0	0	0	0
7SK_11	1	97864125..97864436	ENSMUSG00002076269	0	#N/A	#N/A	#N/A	#N/A	#N/A	0	0	0	0	0	0	0	0	0	0	0	0	0	0	0	0	0	0	0	0	0	0	0	0	0	0	0	0	0	0	0	0	0	0	0	0	0	0	0	0
B230216N24Rik	1	complement(97958841..97985405)	ENSMUSG00000089706	0.00259897	-2.47579	-1.30789	0.524995	#N/A	1	0	0	0	0	0	0	0	0	1	0.0229419	0.0155938	0.13095	0	0	0	0	0	0	0	0	0	0	0	0	0	0	0	0	0	0	0	0	0	0	0	0	0	0	0	0
Gm24465	1	97977547..97977653	ENSMUSG00000119063	0	#N/A	#N/A	#N/A	#N/A	#N/A	0	0	0	0	0	0	0	0	0	0	0	0	0	0	0	0	0	0	0	0	0	0	0	0	0	0	0	0	0	0	0	0	0	0	0	0	0	0	0	0
1810006J02Rik	1	98059181..98072380	ENSMUSG00000100182	0.00939301	-2.47591	-1.30796	0.524969	#N/A	1	0	0	0	0	1	0.0865417	0.0563581	0.172542	0	0	0	0	0	0	0	0	0	0	0	0	0	0	0	0	0	0	0	0	0	0	0	0	0	0	0	0	0	0	0	0
Gm29461	1	98101373..98118423	ENSMUSG00000100711	0	#N/A	#N/A	#N/A	#N/A	#N/A	0	0	0	0	0	0	0	0	0	0	0	0	0	0	0	0	0	0	0	0	0	0	0	0	0	0	0	0	0	0	0	0	0	0	0	0	0	0	0	0
Slco6d1	1	98348849..98444716	ENSMUSG00000026336	0	#N/A	#N/A	#N/A	#N/A	#N/A	0	0	0	0	0	0	0	0	0	0	0	0	0	0	0	0	0	0	0	0	0	0	0	0	0	0	0	0	0	0	0	0	0	0	0	0	0	0	0	0
gene:ENSMUSG00002075992	1	98477176..98477285	ENSMUSG00002075992	0	#N/A	#N/A	#N/A	#N/A	#N/A	0	0	0	0	0	0	0	0	0	0	0	0	0	0	0	0	0	0	0	0	0	0	0	0	0	0	0	0	0	0	0	0	0	0	0	0	0	0	0	0
Gm7967	1	98517242..98535109	ENSMUSG00000100009	0.00272834	-2.47573	-1.30786	0.525006	#N/A	1	0	0	0	0	0	0	0	0	0	0	0	0	0	0	0	0	0	0	0	0	1	0.0240172	0.0163701	0.118819	0	0	0	0	0	0	0	0	0	0	0	0	0	0	0	0
Gm23434	1	98945089..98945188	ENSMUSG00000087804	0	#N/A	#N/A	#N/A	#N/A	#N/A	0	0	0	0	0	0	0	0	0	0	0	0	0	0	0	0	0	0	0	0	0	0	0	0	0	0	0	0	0	0	0	0	0	0	0	0	0	0	0	0
Cntnap5b	1	99700490..100413667	ENSMUSG00000067028	0	#N/A	#N/A	#N/A	#N/A	#N/A	0	0	0	0	0	0	0	0	0	0	0	0	0	0	0	0	0	0	0	0	0	0	0	0	0	0	0	0	0	0	0	0	0	0	0	0	0	0	0	0
Gm37877	1	99775709..99778417	ENSMUSG00000104104	0	#N/A	#N/A	#N/A	#N/A	#N/A	0	0	0	0	0	0	0	0	0	0	0	0	0	0	0	0	0	0	0	0	0	0	0	0	0	0	0	0	0	0	0	0	0	0	0	0	0	0	0	0
Gm23602	1	complement(100180642..100180773)	ENSMUSG00000087883	0	#N/A	#N/A	#N/A	#N/A	#N/A	0	0	0	0	0	0	0	0	0	0	0	0	0	0	0	0	0	0	0	0	0	0	0	0	0	0	0	0	0	0	0	0	0	0	0	0	0	0	0	0
gene:ENSMUSG00002076597	1	100789518..100789626	ENSMUSG00002076597	0	#N/A	#N/A	#N/A	#N/A	#N/A	0	0	0	0	0	0	0	0	0	0	0	0	0	0	0	0	0	0	0	0	0	0	0	0	0	0	0	0	0	0	0	0	0	0	0	0	0	0	0	0
Gm20268	1	101083534..101102927	ENSMUSG00000100684	0	#N/A	#N/A	#N/A	#N/A	#N/A	0	0	0	0	0	0	0	0	0	0	0	0	0	0	0	0	0	0	0	0	0	0	0	0	0	0	0	0	0	0	0	0	0	0	0	0	0	0	0	0
Gm28187	1	complement(101820683..101822816)	ENSMUSG00000099375	0.0516367	1.06707	0.0936489	0.912505	0.934362	1	2	0.144727	0.0978633	0.325839	0	0	0	0	1	0.0629236	0.0427697	0.13095	0	0	0	0	1	0.0726685	0.045344	0.200281	1	0.0669647	0.0456429	0.118819	1	0.084862	0.061504	0.174499	1	0.0774175	0.0594806	0.151405	2	0.162576	0.119955	0.340618	1	0.0886027	0.0688805	0.152516
Gm24122	1	complement(102034174..102034305)	ENSMUSG00000077295	0	#N/A	#N/A	#N/A	#N/A	#N/A	0	0	0	0	0	0	0	0	0	0	0	0	0	0	0	0	0	0	0	0	0	0	0	0	0	0	0	0	0	0	0	0	0	0	0	0	0	0	0	0
Gm23036	1	complement(102341648..102341746)	ENSMUSG00000088510	0	#N/A	#N/A	#N/A	#N/A	#N/A	0	0	0	0	0	0	0	0	0	0	0	0	0	0	0	0	0	0	0	0	0	0	0	0	0	0	0	0	0	0	0	0	0	0	0	0	0	0	0	0
Gm22034	1	complement(102881140..102881273)	ENSMUSG00000087908	0	#N/A	#N/A	#N/A	#N/A	#N/A	0	0	0	0	0	0	0	0	0	0	0	0	0	0	0	0	0	0	0	0	0	0	0	0	0	0	0	0	0	0	0	0	0	0	0	0	0	0	0	0
Gm23965	1	complement(103164351..103164492)	ENSMUSG00000088594	0	#N/A	#N/A	#N/A	#N/A	#N/A	0	0	0	0	0	0	0	0	0	0	0	0	0	0	0	0	0	0	0	0	0	0	0	0	0	0	0	0	0	0	0	0	0	0	0	0	0	0	0	0
Gm37789	1	103652070..103654958	ENSMUSG00000102325	0	#N/A	#N/A	#N/A	#N/A	#N/A	0	0	0	0	0	0	0	0	0	0	0	0	0	0	0	0	0	0	0	0	0	0	0	0	0	0	0	0	0	0	0	0	0	0	0	0	0	0	0	0
7SK_12	1	104413682..104414011	ENSMUSG00002076592	0	#N/A	#N/A	#N/A	#N/A	#N/A	0	0	0	0	0	0	0	0	0	0	0	0	0	0	0	0	0	0	0	0	0	0	0	0	0	0	0	0	0	0	0	0	0	0	0	0	0	0	0	0
Cdh20	1	104696254..104923206	ENSMUSG00000050840	0.00404627	-2.47573	-1.30786	0.525006	#N/A	1	0	0	0	0	0	0	0	0	0	0	0	0	0	0	0	0	0	0	0	0	1	0.0356188	0.0242776	0.118819	0	0	0	0	0	0	0	0	0	0	0	0	0	0	0	0
Gm38031	1	104703839..104706853	ENSMUSG00000103991	0	#N/A	#N/A	#N/A	#N/A	#N/A	0	0	0	0	0	0	0	0	0	0	0	0	0	0	0	0	0	0	0	0	0	0	0	0	0	0	0	0	0	0	0	0	0	0	0	0	0	0	0	0
5S_rRNA_9	1	complement(104808649..104808760)	ENSMUSG00002075223	0	#N/A	#N/A	#N/A	#N/A	#N/A	0	0	0	0	0	0	0	0	0	0	0	0	0	0	0	0	0	0	0	0	0	0	0	0	0	0	0	0	0	0	0	0	0	0	0	0	0	0	0	0
Gm36969	1	104834248..104837056	ENSMUSG00000103060	0	#N/A	#N/A	#N/A	#N/A	#N/A	0	0	0	0	0	0	0	0	0	0	0	0	0	0	0	0	0	0	0	0	0	0	0	0	0	0	0	0	0	0	0	0	0	0	0	0	0	0	0	0
Gm15699	1	complement(104839156..104840058)	ENSMUSG00000089866	0	#N/A	#N/A	#N/A	#N/A	#N/A	0	0	0	0	0	0	0	0	0	0	0	0	0	0	0	0	0	0	0	0	0	0	0	0	0	0	0	0	0	0	0	0	0	0	0	0	0	0	0	0
Gm29012	1	105044179..105055091	ENSMUSG00000099669	0	#N/A	#N/A	#N/A	#N/A	#N/A	0	0	0	0	0	0	0	0	0	0	0	0	0	0	0	0	0	0	0	0	0	0	0	0	0	0	0	0	0	0	0	0	0	0	0	0	0	0	0	0
Rnf152	1	complement(105204639..105284435)	ENSMUSG00000047496	0.00367313	-1.54149	-0.624324	0.657471	#N/A	1	0	0	0	0	0	0	0	0	1	0.0157383	0.0106974	0.13095	0	0	0	0	1	0.0181756	0.0113413	0.200281	0	0	0	0	0	0	0	0	0	0	0	0	1	0.0203315	0.0150014	0.170309	0	0	0	0
Gm17634	1	105283732..105289462	ENSMUSG00000097482	0	#N/A	#N/A	#N/A	#N/A	#N/A	0	0	0	0	0	0	0	0	0	0	0	0	0	0	0	0	0	0	0	0	0	0	0	0	0	0	0	0	0	0	0	0	0	0	0	0	0	0	0	0
Gm28403	1	complement(105309985..105496864)	ENSMUSG00000101214	0	#N/A	#N/A	#N/A	#N/A	#N/A	0	0	0	0	0	0	0	0	0	0	0	0	0	0	0	0	0	0	0	0	0	0	0	0	0	0	0	0	0	0	0	0	0	0	0	0	0	0	0	0
Pign	1	complement(105446147..105591402)	ENSMUSG00000056536	0.0852088	-1.97777	-0.983877	0.0068483	0.0201155	1	10	0.113588	0.0768078	1.6292	15	0.179704	0.117027	2.58812	13	0.128402	0.0872761	1.70234	3	0.038355	0.02298	0.850487	13	0.148288	0.0925291	2.60366	16	0.168182	0.114633	1.90111	6	0.0799244	0.0579255	1.04699	8	0.0972175	0.0746931	1.21124	6	0.0765582	0.056488	1.02185	3	0.0417237	0.0324364	0.457548
Gm28404	1	complement(105491851..105492303)	ENSMUSG00000100672	0	#N/A	#N/A	#N/A	#N/A	#N/A	0	0	0	0	0	0	0	0	0	0	0	0	0	0	0	0	0	0	0	0	0	0	0	0	0	0	0	0	0	0	0	0	0	0	0	0	0	0	0	0
gene:ENSMUSG00002075378	1	105502412..105502507	ENSMUSG00002075378	0	#N/A	#N/A	#N/A	#N/A	#N/A	0	0	0	0	0	0	0	0	0	0	0	0	0	0	0	0	0	0	0	0	0	0	0	0	0	0	0	0	0	0	0	0	0	0	0	0	0	0	0	0
Relch	1	105591586..105682916	ENSMUSG00000026319	0.0875955	-1.20973	-0.274687	0.542982	0.640377	1	10	0.162551	0.109916	1.6292	3	0.0514331	0.0334945	0.517625	5	0.0706732	0.0480372	0.654748	5	0.0914799	0.0548092	1.41748	10	0.163236	0.101857	2.00281	13	0.195551	0.133287	1.54465	8	0.152501	0.110526	1.39599	9	0.156514	0.120251	1.36265	2	0.0365196	0.0269458	0.340618	13	0.258738	0.201146	1.98271
Gm37566	1	105636298..105640652	ENSMUSG00000104044	0	#N/A	#N/A	#N/A	#N/A	#N/A	0	0	0	0	0	0	0	0	0	0	0	0	0	0	0	0	0	0	0	0	0	0	0	0	0	0	0	0	0	0	0	0	0	0	0	0	0	0	0	0
Tnfrsf11a	1	105708443..105775709	ENSMUSG00000026321	0.00409195	2.21797	1.14924	0.553591	#N/A	1	0	0	0	0	0	0	0	0	0	0	0	0	0	0	0	0	0	0	0	0	0	0	0	0	0	0	0	0	0	0	0	0	0	0	0	0	1	0.0315814	0.0245517	0.152516
Gm37779	1	complement(105815363..105818742)	ENSMUSG00000102690	0	#N/A	#N/A	#N/A	#N/A	#N/A	0	0	0	0	0	0	0	0	0	0	0	0	0	0	0	0	0	0	0	0	0	0	0	0	0	0	0	0	0	0	0	0	0	0	0	0	0	0	0	0
Gm26214	1	105873284..105873390	ENSMUSG00000118795	0	#N/A	#N/A	#N/A	#N/A	#N/A	0	0	0	0	0	0	0	0	0	0	0	0	0	0	0	0	0	0	0	0	0	0	0	0	0	0	0	0	0	0	0	0	0	0	0	0	0	0	0	0
Gm7160	1	complement(105907080..105918012)	ENSMUSG00000099843	0.132464	-4.03716	-2.01334	0.0468523	0.0958161	1	2	0.217958	0.147382	0.325839	4	0.459764	0.29941	0.690166	0	0	0	0	1	0.122662	0.0734915	0.283496	1	0.109439	0.068288	0.200281	3	0.302546	0.206214	0.356458	0	0	0	0	0	0	0	0	0	0	0	0	2	0.266871	0.207468	0.305032
Zcchc2	1	105918136..105961804	ENSMUSG00000038866	0.124757	-2.31515	-1.2111	0.011289	0.0305438	1	5	0.113982	0.0770742	0.814598	10	0.240436	0.156578	1.72542	9	0.178404	0.121263	1.17855	6	0.153952	0.0922387	1.70097	6	0.137356	0.0857077	1.20169	15	0.316436	0.215682	1.78229	0	0	0	0	9	0.219498	0.168642	1.36265	1	0.0256079	0.0188946	0.170309	6	0.167474	0.130196	0.915096
Gm37372	1	complement(106000314..106003624)	ENSMUSG00000102501	0	#N/A	#N/A	#N/A	#N/A	#N/A	0	0	0	0	0	0	0	0	0	0	0	0	0	0	0	0	0	0	0	0	0	0	0	0	0	0	0	0	0	0	0	0	0	0	0	0	0	0	0	0
Gm20753	1	complement(106080355..106099254)	ENSMUSG00000101583	0	#N/A	#N/A	#N/A	#N/A	#N/A	0	0	0	0	0	0	0	0	0	0	0	0	0	0	0	0	0	0	0	0	0	0	0	0	0	0	0	0	0	0	0	0	0	0	0	0	0	0	0	0
Phlpp1	1	106099482..106321980	ENSMUSG00000044340	0.0500249	-2.84261	-1.50722	0.0496347	0.100198	1	5	0.114354	0.0773254	0.814598	1	0.024122	0.0157088	0.172542	10	0.198873	0.135176	1.3095	0	0	0	0	2	0.0459344	0.0286623	0.400563	3	0.0634934	0.0432769	0.356458	0	0	0	0	1	0.0244682	0.0187991	0.151405	4	0.102766	0.0758249	0.681236	0	0	0	0
Gm38235	1	106147044..106151995	ENSMUSG00000103291	0	#N/A	#N/A	#N/A	#N/A	#N/A	0	0	0	0	0	0	0	0	0	0	0	0	0	0	0	0	0	0	0	0	0	0	0	0	0	0	0	0	0	0	0	0	0	0	0	0	0	0	0	0
A530053M12Rik	1	complement(106327908..106329717)	ENSMUSG00000100247	0	#N/A	#N/A	#N/A	#N/A	#N/A	0	0	0	0	0	0	0	0	0	0	0	0	0	0	0	0	0	0	0	0	0	0	0	0	0	0	0	0	0	0	0	0	0	0	0	0	0	0	0	0
Bcl2	1	complement(106465908..106642004)	ENSMUSG00000057329	0.121628	-3.88645	-1.95845	0.000141893	0.000651754	1	5	0.0843198	0.0570166	0.814598	7	0.124506	0.0810813	1.20779	24	0.351938	0.239215	3.14279	3	0.0569439	0.0341173	0.850487	11	0.186286	0.116239	2.20309	19	0.296511	0.202101	2.25757	0	0	0	0	6	0.108251	0.0831702	0.908432	3	0.0568313	0.0419326	0.510927	2	0.0412969	0.0321046	0.305032
D630008O14Rik	1	106469673..106502775	ENSMUSG00000054006	0.0247793	-2.08706	-1.06147	0.427566	#N/A	1	0	0	0	0	0	0	0	0	0	0	0	0	2	0.169078	0.101301	0.566991	0	0	0	0	1	0.0695051	0.0473745	0.118819	0	0	0	0	0	0	0	0	0	0	0	0	1	0.091964	0.0714937	0.152516
Mir3473f	1	complement(106474226..106474361)	ENSMUSG00000098344	0	#N/A	#N/A	#N/A	#N/A	#N/A	0	0	0	0	0	0	0	0	0	0	0	0	0	0	0	0	0	0	0	0	0	0	0	0	0	0	0	0	0	0	0	0	0	0	0	0	0	0	0	0
Gm37053	1	complement(106532514..106534600)	ENSMUSG00000103348	0	#N/A	#N/A	#N/A	#N/A	#N/A	0	0	0	0	0	0	0	0	0	0	0	0	0	0	0	0	0	0	0	0	0	0	0	0	0	0	0	0	0	0	0	0	0	0	0	0	0	0	0	0
Kdsr	1	complement(106648189..106687457)	ENSMUSG00000009905	0.0153005	-11.4379	-3.51575	0.0604891	0.116522	1	0	0	0	0	0	0	0	0	5	0.0824101	0.0560149	0.654748	0	0	0	0	1	0.0190346	0.0118773	0.200281	2	0.035081	0.0239111	0.237639	0	0	0	0	0	0	0	0	0	0	0	0	0	0	0	0
Vps4b	1	complement(106691801..106724458)	ENSMUSG00000009907	0.0875063	-2.00674	-1.00486	0.0332808	0.073133	1	11	0.190753	0.128986	1.79212	10	0.182899	0.119108	1.72542	14	0.211107	0.143491	1.83329	3	0.0585554	0.0350828	0.850487	1	0.0174143	0.0108663	0.200281	8	0.12838	0.0875031	0.950554	6	0.122018	0.0884331	1.04699	6	0.111314	0.0855238	0.908432	1	0.0194799	0.0143731	0.170309	5	0.106164	0.0825329	0.76258
Serpinb5	1	106788903..106811078	ENSMUSG00000067006	0	#N/A	#N/A	#N/A	#N/A	#N/A	0	0	0	0	0	0	0	0	0	0	0	0	0	0	0	0	0	0	0	0	0	0	0	0	0	0	0	0	0	0	0	0	0	0	0	0	0	0	0	0
Serpinb12	1	106862179..106884810	ENSMUSG00000059956	0	#N/A	#N/A	#N/A	#N/A	#N/A	0	0	0	0	0	0	0	0	0	0	0	0	0	0	0	0	0	0	0	0	0	0	0	0	0	0	0	0	0	0	0	0	0	0	0	0	0	0	0	0
Serpinb13	1	106908714..106928925	ENSMUSG00000048775	0	#N/A	#N/A	#N/A	#N/A	#N/A	0	0	0	0	0	0	0	0	0	0	0	0	0	0	0	0	0	0	0	0	0	0	0	0	0	0	0	0	0	0	0	0	0	0	0	0	0	0	0	0
Serpinb3a	1	complement(106973317..106980033)	ENSMUSG00000044594	0	#N/A	#N/A	#N/A	#N/A	#N/A	0	0	0	0	0	0	0	0	0	0	0	0	0	0	0	0	0	0	0	0	0	0	0	0	0	0	0	0	0	0	0	0	0	0	0	0	0	0	0	0
Serpinb3d	1	complement(107005897..107011236)	ENSMUSG00000058017	0	#N/A	#N/A	#N/A	#N/A	#N/A	0	0	0	0	0	0	0	0	0	0	0	0	0	0	0	0	0	0	0	0	0	0	0	0	0	0	0	0	0	0	0	0	0	0	0	0	0	0	0	0
Serpinb3b	1	complement(107081670..107206091)	ENSMUSG00000073602	0	#N/A	#N/A	#N/A	#N/A	#N/A	0	0	0	0	0	0	0	0	0	0	0	0	0	0	0	0	0	0	0	0	0	0	0	0	0	0	0	0	0	0	0	0	0	0	0	0	0	0	0	0
Serpinb3c	1	complement(107198931..107206101)	ENSMUSG00000073601	0	#N/A	#N/A	#N/A	#N/A	#N/A	0	0	0	0	0	0	0	0	0	0	0	0	0	0	0	0	0	0	0	0	0	0	0	0	0	0	0	0	0	0	0	0	0	0	0	0	0	0	0	0
Serpinb11	1	107288928..107308205	ENSMUSG00000026327	0	#N/A	#N/A	#N/A	#N/A	#N/A	0	0	0	0	0	0	0	0	0	0	0	0	0	0	0	0	0	0	0	0	0	0	0	0	0	0	0	0	0	0	0	0	0	0	0	0	0	0	0	0
Gm15391	1	complement(107312930..107315142)	ENSMUSG00000087210	0	#N/A	#N/A	#N/A	#N/A	#N/A	0	0	0	0	0	0	0	0	0	0	0	0	0	0	0	0	0	0	0	0	0	0	0	0	0	0	0	0	0	0	0	0	0	0	0	0	0	0	0	0
Serpinb7	1	107327385..107380419	ENSMUSG00000067001	0	#N/A	#N/A	#N/A	#N/A	#N/A	0	0	0	0	0	0	0	0	0	0	0	0	0	0	0	0	0	0	0	0	0	0	0	0	0	0	0	0	0	0	0	0	0	0	0	0	0	0	0	0
Gm24553	1	complement(107367777..107367907)	ENSMUSG00000089278	0	#N/A	#N/A	#N/A	#N/A	#N/A	0	0	0	0	0	0	0	0	0	0	0	0	0	0	0	0	0	0	0	0	0	0	0	0	0	0	0	0	0	0	0	0	0	0	0	0	0	0	0	0
Serpinb2	1	107439153..107463208	ENSMUSG00000062345	0.0466041	1.06684	0.0933466	0.91482	0.935624	1	1	0.06574	0.044453	0.16292	1	0.0693365	0.0451536	0.172542	1	0.0571643	0.0388551	0.13095	2	0.147988	0.0886654	0.566991	0	0	0	0	0	0	0	0	0	0	0	0	2	0.140663	0.108073	0.302811	2	0.147695	0.108976	0.340618	1	0.080493	0.062576	0.152516
Serpinb10	1	107456757..107477001	ENSMUSG00000092572	0.0144677	-2.08665	-1.06119	0.427702	#N/A	1	0	0	0	0	1	0.0469912	0.0306018	0.172542	0	0	0	0	0	0	0	0	0	0	0	0	2	0.0824596	0.0562042	0.237639	0	0	0	0	1	0.0476656	0.0366219	0.151405	0	0	0	0	0	0	0	0
Serpinb8	1	107517736..107538214	ENSMUSG00000026315	0	#N/A	#N/A	#N/A	#N/A	#N/A	0	0	0	0	0	0	0	0	0	0	0	0	0	0	0	0	0	0	0	0	0	0	0	0	0	0	0	0	0	0	0	0	0	0	0	0	0	0	0	0
Gm15389	1	107614738..107621244	ENSMUSG00000086161	0	#N/A	#N/A	#N/A	#N/A	#N/A	0	0	0	0	0	0	0	0	0	0	0	0	0	0	0	0	0	0	0	0	0	0	0	0	0	0	0	0	0	0	0	0	0	0	0	0	0	0	0	0
Gm24267	1	complement(107684332..107684438)	ENSMUSG00000119815	0	#N/A	#N/A	#N/A	#N/A	#N/A	0	0	0	0	0	0	0	0	0	0	0	0	0	0	0	0	0	0	0	0	0	0	0	0	0	0	0	0	0	0	0	0	0	0	0	0	0	0	0	0
Gm22438	1	107820704..107820835	ENSMUSG00000077237	0	#N/A	#N/A	#N/A	#N/A	#N/A	0	0	0	0	0	0	0	0	0	0	0	0	0	0	0	0	0	0	0	0	0	0	0	0	0	0	0	0	0	0	0	0	0	0	0	0	0	0	0	0
D830032E09Rik	1	107844989..107956067	ENSMUSG00000100457	0	#N/A	#N/A	#N/A	#N/A	#N/A	0	0	0	0	0	0	0	0	0	0	0	0	0	0	0	0	0	0	0	0	0	0	0	0	0	0	0	0	0	0	0	0	0	0	0	0	0	0	0	0
Gm38212	1	108344807..108347562	ENSMUSG00000104478	0	#N/A	#N/A	#N/A	#N/A	#N/A	0	0	0	0	0	0	0	0	0	0	0	0	0	0	0	0	0	0	0	0	0	0	0	0	0	0	0	0	0	0	0	0	0	0	0	0	0	0	0	0
Gm22159	1	complement(109550738..109550867)	ENSMUSG00000089037	0	#N/A	#N/A	#N/A	#N/A	#N/A	0	0	0	0	0	0	0	0	0	0	0	0	0	0	0	0	0	0	0	0	0	0	0	0	0	0	0	0	0	0	0	0	0	0	0	0	0	0	0	0
7SK_13	1	109732490..109732774	ENSMUSG00002076531	0	#N/A	#N/A	#N/A	#N/A	#N/A	0	0	0	0	0	0	0	0	0	0	0	0	0	0	0	0	0	0	0	0	0	0	0	0	0	0	0	0	0	0	0	0	0	0	0	0	0	0	0	0
Cdh7	1	109910161..110067887	ENSMUSG00000026312	0	#N/A	#N/A	#N/A	#N/A	#N/A	0	0	0	0	0	0	0	0	0	0	0	0	0	0	0	0	0	0	0	0	0	0	0	0	0	0	0	0	0	0	0	0	0	0	0	0	0	0	0	0
Cdh19	1	complement(110816056..110905314)	ENSMUSG00000047216	0	#N/A	#N/A	#N/A	#N/A	#N/A	0	0	0	0	0	0	0	0	0	0	0	0	0	0	0	0	0	0	0	0	0	0	0	0	0	0	0	0	0	0	0	0	0	0	0	0	0	0	0	0
Gm38255	1	complement(110885561..110888556)	ENSMUSG00000102788	0	#N/A	#N/A	#N/A	#N/A	#N/A	0	0	0	0	0	0	0	0	0	0	0	0	0	0	0	0	0	0	0	0	0	0	0	0	0	0	0	0	0	0	0	0	0	0	0	0	0	0	0	0
Gm36944	1	complement(110892409..110895167)	ENSMUSG00000102160	0	#N/A	#N/A	#N/A	#N/A	#N/A	0	0	0	0	0	0	0	0	0	0	0	0	0	0	0	0	0	0	0	0	0	0	0	0	0	0	0	0	0	0	0	0	0	0	0	0	0	0	0	0
Gm29088	1	complement(111313420..111374375)	ENSMUSG00000101253	0	#N/A	#N/A	#N/A	#N/A	#N/A	0	0	0	0	0	0	0	0	0	0	0	0	0	0	0	0	0	0	0	0	0	0	0	0	0	0	0	0	0	0	0	0	0	0	0	0	0	0	0	0
Gm37934	1	111761553..111761954	ENSMUSG00000102728	0	#N/A	#N/A	#N/A	#N/A	#N/A	0	0	0	0	0	0	0	0	0	0	0	0	0	0	0	0	0	0	0	0	0	0	0	0	0	0	0	0	0	0	0	0	0	0	0	0	0	0	0	0
Dsel	1	complement(111786432..111792648)	ENSMUSG00000038702	0	#N/A	#N/A	#N/A	#N/A	#N/A	0	0	0	0	0	0	0	0	0	0	0	0	0	0	0	0	0	0	0	0	0	0	0	0	0	0	0	0	0	0	0	0	0	0	0	0	0	0	0	0
Gm22331	1	112395641..112395776	ENSMUSG00000088691	0	#N/A	#N/A	#N/A	#N/A	#N/A	0	0	0	0	0	0	0	0	0	0	0	0	0	0	0	0	0	0	0	0	0	0	0	0	0	0	0	0	0	0	0	0	0	0	0	0	0	0	0	0
Gm28189	1	113217070..113218095	ENSMUSG00000101453	0	#N/A	#N/A	#N/A	#N/A	#N/A	0	0	0	0	0	0	0	0	0	0	0	0	0	0	0	0	0	0	0	0	0	0	0	0	0	0	0	0	0	0	0	0	0	0	0	0	0	0	0	0
gene:ENSMUSG00002075119	1	complement(113645644..113645777)	ENSMUSG00002075119	0	#N/A	#N/A	#N/A	#N/A	#N/A	0	0	0	0	0	0	0	0	0	0	0	0	0	0	0	0	0	0	0	0	0	0	0	0	0	0	0	0	0	0	0	0	0	0	0	0	0	0	0	0
9330185C12Rik	1	complement(113819115..113891864)	ENSMUSG00000097648	0	#N/A	#N/A	#N/A	#N/A	#N/A	0	0	0	0	0	0	0	0	0	0	0	0	0	0	0	0	0	0	0	0	0	0	0	0	0	0	0	0	0	0	0	0	0	0	0	0	0	0	0	0
Cntnap5a	1	115612486..116515053	ENSMUSG00000070695	0.00258009	2.21816	1.14937	0.553542	#N/A	1	0	0	0	0	0	0	0	0	0	0	0	0	0	0	0	0	0	0	0	0	0	0	0	0	0	0	0	0	0	0	0	0	0	0	0	0	0	0	0	0
gene:ENSMUSG00002076179	1	complement(116322072..116322143)	ENSMUSG00002076179	0	#N/A	#N/A	#N/A	#N/A	#N/A	0	0	0	0	0	0	0	0	0	0	0	0	0	0	0	0	0	0	0	0	0	0	0	0	0	0	0	0	0	0	0	0	0	0	0	0	0	0	0	0
Gm19965	1	116730713..116751140	ENSMUSG00000094429	0	#N/A	#N/A	#N/A	#N/A	#N/A	0	0	0	0	0	0	0	0	0	0	0	0	0	0	0	0	0	0	0	0	0	0	0	0	0	0	0	0	0	0	0	0	0	0	0	0	0	0	0	0
Gm24030	1	117464031..117464194	ENSMUSG00000065865	0	#N/A	#N/A	#N/A	#N/A	#N/A	0	0	0	0	0	0	0	0	0	0	0	0	0	0	0	0	0	0	0	0	0	0	0	0	0	0	0	0	0	0	0	0	0	0	0	0	0	0	0	0
gene:ENSMUSG00002076328	1	117488960..117489069	ENSMUSG00002076328	0	#N/A	#N/A	#N/A	#N/A	#N/A	0	0	0	0	0	0	0	0	0	0	0	0	0	0	0	0	0	0	0	0	0	0	0	0	0	0	0	0	0	0	0	0	0	0	0	0	0	0	0	0
Zfp813-ps	1	117531608..117534214	ENSMUSG00000107979	0	#N/A	#N/A	#N/A	#N/A	#N/A	0	0	0	0	0	0	0	0	0	0	0	0	0	0	0	0	0	0	0	0	0	0	0	0	0	0	0	0	0	0	0	0	0	0	0	0	0	0	0	0
Gm28363	1	117624861..117655171	ENSMUSG00000100265	0	#N/A	#N/A	#N/A	#N/A	#N/A	0	0	0	0	0	0	0	0	0	0	0	0	0	0	0	0	0	0	0	0	0	0	0	0	0	0	0	0	0	0	0	0	0	0	0	0	0	0	0	0
B020011L13Rik	1	117708863..117731089	ENSMUSG00000101303	0	#N/A	#N/A	#N/A	#N/A	#N/A	0	0	0	0	0	0	0	0	0	0	0	0	0	0	0	0	0	0	0	0	0	0	0	0	0	0	0	0	0	0	0	0	0	0	0	0	0	0	0	0
Gm28360	1	117757811..117782226	ENSMUSG00000100305	0	#N/A	#N/A	#N/A	#N/A	#N/A	0	0	0	0	0	0	0	0	0	0	0	0	0	0	0	0	0	0	0	0	0	0	0	0	0	0	0	0	0	0	0	0	0	0	0	0	0	0	0	0
Gm28168	1	117855745..117877718	ENSMUSG00000101415	0	#N/A	#N/A	#N/A	#N/A	#N/A	0	0	0	0	0	0	0	0	0	0	0	0	0	0	0	0	0	0	0	0	0	0	0	0	0	0	0	0	0	0	0	0	0	0	0	0	0	0	0	0
Gm7145	1	117893669..117914614	ENSMUSG00000100617	0	#N/A	#N/A	#N/A	#N/A	#N/A	0	0	0	0	0	0	0	0	0	0	0	0	0	0	0	0	0	0	0	0	0	0	0	0	0	0	0	0	0	0	0	0	0	0	0	0	0	0	0	0
Gm29106	1	118104272..118130037	ENSMUSG00000102030	0	#N/A	#N/A	#N/A	#N/A	#N/A	0	0	0	0	0	0	0	0	0	0	0	0	0	0	0	0	0	0	0	0	0	0	0	0	0	0	0	0	0	0	0	0	0	0	0	0	0	0	0	0
Tsn	1	complement(118222508..118239469)	ENSMUSG00000026374	0.482426	2.72662	1.44711	8.4033e-07	5.68783e-06	0.0128545	11	0.18778	0.126976	1.79212	9	0.162043	0.105527	1.55287	17	0.252348	0.171523	2.22614	10	0.192142	0.11512	2.83496	11	0.188572	0.117666	2.20309	18	0.284352	0.193813	2.13875	24	0.480465	0.348219	4.18797	31	0.566159	0.434985	4.69357	36	0.690344	0.509366	6.13113	54	1.1287	0.877461	8.23586
Nifk	1	118249569..118261552	ENSMUSG00000026377	0.0502703	-2.32997	-1.22031	0.241532	0.340961	1	1	0.0785869	0.05314	0.16292	1	0.0828863	0.0539776	0.172542	1	0.0683354	0.0464482	0.13095	0	0	0	0	2	0.157837	0.0984876	0.400563	1	0.072724	0.0495684	0.118819	0	0	0	0	0	0	0	0	0	0	0	0	0	0	0	0
Gm28867	1	118285042..118291179	ENSMUSG00000099936	0	#N/A	#N/A	#N/A	#N/A	#N/A	0	0	0	0	0	0	0	0	0	0	0	0	0	0	0	0	0	0	0	0	0	0	0	0	0	0	0	0	0	0	0	0	0	0	0	0	0	0	0	0
Clasp1	1	118316788..118540408	ENSMUSG00000064302	0.0348865	-1.80489	-0.851911	0.042747	0.0892352	1	6	0.0424162	0.0286816	0.977517	11	0.0820173	0.0534117	1.89796	9	0.0553246	0.0376046	1.17855	2	0.0159139	0.00953465	0.566991	6	0.0425951	0.0265787	1.20169	12	0.0785035	0.0535077	1.42583	4	0.0331616	0.024034	0.697995	9	0.0680682	0.0522974	1.36265	4	0.0317649	0.0234375	0.681236	4	0.0346233	0.0269165	0.610064
Gm26080	1	complement(118381085..118381215)	ENSMUSG00000077257	0	#N/A	#N/A	#N/A	#N/A	#N/A	0	0	0	0	0	0	0	0	0	0	0	0	0	0	0	0	0	0	0	0	0	0	0	0	0	0	0	0	0	0	0	0	0	0	0	0	0	0	0	0
2900060B14Rik	1	complement(118386382..118386997)	ENSMUSG00000107722	0.0397703	1.00388	0.00559252	0.997111	#N/A	1	0	0	0	0	0	0	0	0	0	0	0	0	0	0	0	0	0	0	0	0	1	0.231985	0.15812	0.118819	0	0	0	0	0	0	0	0	0	0	0	0	1	0.306945	0.238622	0.152516
Rnu4atac	1	complement(118386871..118386995)	ENSMUSG00000080542	0	#N/A	#N/A	#N/A	#N/A	#N/A	0	0	0	0	0	0	0	0	0	0	0	0	0	0	0	0	0	0	0	0	0	0	0	0	0	0	0	0	0	0	0	0	0	0	0	0	0	0	0	0
Tfcp2l1	1	118555675..118612898	ENSMUSG00000026380	0	#N/A	#N/A	#N/A	#N/A	#N/A	0	0	0	0	0	0	0	0	0	0	0	0	0	0	0	0	0	0	0	0	0	0	0	0	0	0	0	0	0	0	0	0	0	0	0	0	0	0	0	0
5S_rRNA_10	1	complement(118566018..118566134)	ENSMUSG00002076551	0	#N/A	#N/A	#N/A	#N/A	#N/A	0	0	0	0	0	0	0	0	0	0	0	0	0	0	0	0	0	0	0	0	0	0	0	0	0	0	0	0	0	0	0	0	0	0	0	0	0	0	0	0
Gm23497	1	118609551..118609680	ENSMUSG00000088363	0	#N/A	#N/A	#N/A	#N/A	#N/A	0	0	0	0	0	0	0	0	0	0	0	0	0	0	0	0	0	0	0	0	0	0	0	0	0	0	0	0	0	0	0	0	0	0	0	0	0	0	0	0
Gli2	1	complement(118761862..118981349)	ENSMUSG00000048402	0	#N/A	#N/A	#N/A	#N/A	#N/A	0	0	0	0	0	0	0	0	0	0	0	0	0	0	0	0	0	0	0	0	0	0	0	0	0	0	0	0	0	0	0	0	0	0	0	0	0	0	0	0
Mir6346	1	118881950..118882030	ENSMUSG00000098273	0	#N/A	#N/A	#N/A	#N/A	#N/A	0	0	0	0	0	0	0	0	0	0	0	0	0	0	0	0	0	0	0	0	0	0	0	0	0	0	0	0	0	0	0	0	0	0	0	0	0	0	0	0
Gm26831	1	118986199..118987578	ENSMUSG00000097408	0	#N/A	#N/A	#N/A	#N/A	#N/A	0	0	0	0	0	0	0	0	0	0	0	0	0	0	0	0	0	0	0	0	0	0	0	0	0	0	0	0	0	0	0	0	0	0	0	0	0	0	0	0
Gm29456	1	complement(119233076..119254563)	ENSMUSG00000099860	0	#N/A	#N/A	#N/A	#N/A	#N/A	0	0	0	0	0	0	0	0	0	0	0	0	0	0	0	0	0	0	0	0	0	0	0	0	0	0	0	0	0	0	0	0	0	0	0	0	0	0	0	0
Gm29455	1	119256930..119313311	ENSMUSG00000101179	0	#N/A	#N/A	#N/A	#N/A	#N/A	0	0	0	0	0	0	0	0	0	0	0	0	0	0	0	0	0	0	0	0	0	0	0	0	0	0	0	0	0	0	0	0	0	0	0	0	0	0	0	0
Inhbb	1	complement(119343195..119349978)	ENSMUSG00000037035	0	#N/A	#N/A	#N/A	#N/A	#N/A	0	0	0	0	0	0	0	0	0	0	0	0	0	0	0	0	0	0	0	0	0	0	0	0	0	0	0	0	0	0	0	0	0	0	0	0	0	0	0	0
Ralb	1	complement(119398035..119432524)	ENSMUSG00000004451	0.0845389	-6.3746	-2.67233	0.00184937	0.00641326	1	3	0.0939695	0.0635417	0.488759	7	0.231258	0.150601	1.20779	2	0.0544743	0.0370266	0.261899	0	0	0	0	6	0.188732	0.117766	1.20169	7	0.202904	0.138299	0.831735	0	0	0	0	1	0.0335109	0.0257468	0.151405	0	0	0	0	0	0	0	0
Gm27184	1	complement(119447820..119454089)	ENSMUSG00000098447	0	#N/A	#N/A	#N/A	#N/A	#N/A	0	0	0	0	0	0	0	0	0	0	0	0	0	0	0	0	0	0	0	0	0	0	0	0	0	0	0	0	0	0	0	0	0	0	0	0	0	0	0	0
Tmem185b	1	119453890..119456713	ENSMUSG00000098923	0.103896	-2.2386	-1.1626	0.0711586	0.131014	1	1	0.0546824	0.036976	0.16292	3	0.173022	0.112676	0.517625	5	0.237746	0.161598	0.654748	1	0.0615481	0.0368759	0.283496	3	0.164739	0.102795	0.600844	5	0.253014	0.172454	0.594097	1	0.0641273	0.0464765	0.174499	4	0.234007	0.17979	0.605622	0	0	0	0	1	0.066954	0.0520507	0.152516
3830432H09Rik	1	complement(119457210..119463895)	ENSMUSG00000101731	0	#N/A	#N/A	#N/A	#N/A	#N/A	0	0	0	0	0	0	0	0	0	0	0	0	0	0	0	0	0	0	0	0	0	0	0	0	0	0	0	0	0	0	0	0	0	0	0	0	0	0	0	0
Gm25322	1	119457941..119458044	ENSMUSG00000084505	0	#N/A	#N/A	#N/A	#N/A	#N/A	0	0	0	0	0	0	0	0	0	0	0	0	0	0	0	0	0	0	0	0	0	0	0	0	0	0	0	0	0	0	0	0	0	0	0	0	0	0	0	0
Epb41l5	1	complement(119472767..119576730)	ENSMUSG00000026383	0.00339572	1.604	0.681671	0.622774	#N/A	1	0	0	0	0	0	0	0	0	0	0	0	0	0	0	0	0	0	0	0	0	1	0.00968306	0.00659994	0.118819	1	0.012271	0.00889345	0.174499	0	0	0	0	0	0	0	0	0	0	0	0
Gm37219	1	complement(119558474..119559399)	ENSMUSG00000102687	0	#N/A	#N/A	#N/A	#N/A	#N/A	0	0	0	0	0	0	0	0	0	0	0	0	0	0	0	0	0	0	0	0	0	0	0	0	0	0	0	0	0	0	0	0	0	0	0	0	0	0	0	0
Ptpn4	1	complement(119580197..119765343)	ENSMUSG00000026384	0.0342753	1.22569	0.293588	0.623588	0.710276	1	0	0	0	0	1	0.0143867	0.00936895	0.172542	2	0.0237221	0.0161241	0.261899	2	0.0307061	0.0183972	0.566991	3	0.0410939	0.0256419	0.600844	7	0.0883595	0.0602255	0.831735	6	0.0959785	0.0695607	1.04699	1	0.0145931	0.011212	0.151405	3	0.0459681	0.0339172	0.510927	5	0.0835077	0.0649196	0.76258
Gm37745	1	complement(119718493..119726655)	ENSMUSG00000103146	0	#N/A	#N/A	#N/A	#N/A	#N/A	0	0	0	0	0	0	0	0	0	0	0	0	0	0	0	0	0	0	0	0	0	0	0	0	0	0	0	0	0	0	0	0	0	0	0	0	0	0	0	0
Gm28209	1	119830860..119834627	ENSMUSG00000101224	0	#N/A	#N/A	#N/A	#N/A	#N/A	0	0	0	0	0	0	0	0	0	0	0	0	0	0	0	0	0	0	0	0	0	0	0	0	0	0	0	0	0	0	0	0	0	0	0	0	0	0	0	0
Tmem177	1	complement(119835620..119840938)	ENSMUSG00000036975	0.0251071	-1.9889	-0.991972	0.352452	0.457546	1	1	0.0462207	0.0312542	0.16292	1	0.0487493	0.0317468	0.172542	1	0.0401913	0.0273184	0.13095	1	0.0520239	0.0311696	0.283496	0	0	0	0	1	0.0427724	0.0291535	0.118819	0	0	0	0	1	0.049449	0.0379921	0.151405	1	0.051921	0.0383096	0.170309	0	0	0	0
Cfap221	1	complement(119851071..119924964)	ENSMUSG00000036962	0	#N/A	#N/A	#N/A	#N/A	#N/A	0	0	0	0	0	0	0	0	0	0	0	0	0	0	0	0	0	0	0	0	0	0	0	0	0	0	0	0	0	0	0	0	0	0	0	0	0	0	0	0
Sctr	1	119934624..119991266	ENSMUSG00000026387	0	#N/A	#N/A	#N/A	#N/A	#N/A	0	0	0	0	0	0	0	0	0	0	0	0	0	0	0	0	0	0	0	0	0	0	0	0	0	0	0	0	0	0	0	0	0	0	0	0	0	0	0	0
Tmem37	1	complement(119995107..120001804)	ENSMUSG00000050777	0.0348236	1.60382	0.681508	0.622865	#N/A	1	0	0	0	0	0	0	0	0	0	0	0	0	0	0	0	0	0	0	0	0	1	0.109003	0.0742959	0.118819	0	0	0	0	1	0.126018	0.0968204	0.151405	0	0	0	0	1	0.144224	0.112121	0.152516
Dbi	1	complement(120041010..120048808)	ENSMUSG00000026385	0.186815	-1.58723	-0.666511	0.256105	0.356714	1	1	0.108596	0.0734319	0.16292	4	0.458148	0.298357	0.690166	3	0.283289	0.192554	0.392849	2	0.244461	0.146466	0.566991	2	0.218108	0.136096	0.400563	4	0.401976	0.273986	0.475277	2	0.254705	0.184598	0.348997	2	0.232361	0.178525	0.302811	1	0.121989	0.0900087	0.170309	1	0.132966	0.103369	0.152516
3110009E18Rik	1	120048917..120115919	ENSMUSG00000026388	0.00668602	-2.47573	-1.30786	0.525006	#N/A	1	0	0	0	0	0	0	0	0	0	0	0	0	0	0	0	0	0	0	0	0	1	0.0588561	0.0401161	0.118819	0	0	0	0	0	0	0	0	0	0	0	0	0	0	0	0
Steap3	1	complement(120118487..120200435)	ENSMUSG00000026389	0.0585228	-1.15419	-0.206881	0.712051	0.78003	1	1	0.0270207	0.0182712	0.16292	5	0.142495	0.0927961	0.862708	1	0.0234959	0.0159704	0.13095	3	0.0912398	0.0546653	0.850487	2	0.0542693	0.0338632	0.400563	7	0.175034	0.119302	0.831735	5	0.158439	0.114829	0.872493	1	0.028908	0.0222102	0.151405	3	0.0910594	0.0671876	0.510927	2	0.066169	0.0514404	0.305032
C1ql2	1	120268312..120270903	ENSMUSG00000036907	0	#N/A	#N/A	#N/A	#N/A	#N/A	0	0	0	0	0	0	0	0	0	0	0	0	0	0	0	0	0	0	0	0	0	0	0	0	0	0	0	0	0	0	0	0	0	0	0	0	0	0	0	0
1700012E03Rik	1	120363534..120366184	ENSMUSG00000101275	0	#N/A	#N/A	#N/A	#N/A	#N/A	0	0	0	0	0	0	0	0	0	0	0	0	0	0	0	0	0	0	0	0	0	0	0	0	0	0	0	0	0	0	0	0	0	0	0	0	0	0	0	0
Marco	1	complement(120402267..120432753)	ENSMUSG00000026390	0	#N/A	#N/A	#N/A	#N/A	#N/A	0	0	0	0	0	0	0	0	0	0	0	0	0	0	0	0	0	0	0	0	0	0	0	0	0	0	0	0	0	0	0	0	0	0	0	0	0	0	0	0
En1	1	120530147..120535721	ENSMUSG00000058665	0	#N/A	#N/A	#N/A	#N/A	#N/A	0	0	0	0	0	0	0	0	0	0	0	0	0	0	0	0	0	0	0	0	0	0	0	0	0	0	0	0	0	0	0	0	0	0	0	0	0	0	0	0
2610027F03Rik	1	120549469..120618132	ENSMUSG00000099957	0	#N/A	#N/A	#N/A	#N/A	#N/A	0	0	0	0	0	0	0	0	0	0	0	0	0	0	0	0	0	0	0	0	0	0	0	0	0	0	0	0	0	0	0	0	0	0	0	0	0	0	0	0
Gm29346	1	120686172..120691294	ENSMUSG00000101386	0	#N/A	#N/A	#N/A	#N/A	#N/A	0	0	0	0	0	0	0	0	0	0	0	0	0	0	0	0	0	0	0	0	0	0	0	0	0	0	0	0	0	0	0	0	0	0	0	0	0	0	0	0
Gm29345	1	120744229..120764726	ENSMUSG00000101922	0	#N/A	#N/A	#N/A	#N/A	#N/A	0	0	0	0	0	0	0	0	0	0	0	0	0	0	0	0	0	0	0	0	0	0	0	0	0	0	0	0	0	0	0	0	0	0	0	0	0	0	0	0
Gm29348	1	complement(120775718..120785215)	ENSMUSG00000099336	0	#N/A	#N/A	#N/A	#N/A	#N/A	0	0	0	0	0	0	0	0	0	0	0	0	0	0	0	0	0	0	0	0	0	0	0	0	0	0	0	0	0	0	0	0	0	0	0	0	0	0	0	0
Gm29347	1	120784403..120785739	ENSMUSG00000100979	0	#N/A	#N/A	#N/A	#N/A	#N/A	0	0	0	0	0	0	0	0	0	0	0	0	0	0	0	0	0	0	0	0	0	0	0	0	0	0	0	0	0	0	0	0	0	0	0	0	0	0	0	0
Gm37043	1	120796725..120799829	ENSMUSG00000102360	0	#N/A	#N/A	#N/A	#N/A	#N/A	0	0	0	0	0	0	0	0	0	0	0	0	0	0	0	0	0	0	0	0	0	0	0	0	0	0	0	0	0	0	0	0	0	0	0	0	0	0	0	0
Celrr	1	121015134..121106170	ENSMUSG00000097881	0	#N/A	#N/A	#N/A	#N/A	#N/A	0	0	0	0	0	0	0	0	0	0	0	0	0	0	0	0	0	0	0	0	0	0	0	0	0	0	0	0	0	0	0	0	0	0	0	0	0	0	0	0
Gm29359	1	121152005..121155255	ENSMUSG00000101700	0	#N/A	#N/A	#N/A	#N/A	#N/A	0	0	0	0	0	0	0	0	0	0	0	0	0	0	0	0	0	0	0	0	0	0	0	0	0	0	0	0	0	0	0	0	0	0	0	0	0	0	0	0
Gm38283	1	complement(121227866..121228560)	ENSMUSG00000104332	0	#N/A	#N/A	#N/A	#N/A	#N/A	0	0	0	0	0	0	0	0	0	0	0	0	0	0	0	0	0	0	0	0	0	0	0	0	0	0	0	0	0	0	0	0	0	0	0	0	0	0	0	0
Insig2	1	complement(121232082..121260318)	ENSMUSG00000003721	0.151844	2.3962	1.26075	0.0176745	0.0441492	1	1	0.0444639	0.0300663	0.16292	2	0.093793	0.0610803	0.345083	1	0.0386637	0.0262801	0.13095	1	0.0500466	0.0299849	0.283496	3	0.133954	0.0835854	0.600844	2	0.0822934	0.0560909	0.237639	4	0.208575	0.151166	0.697995	4	0.190278	0.146192	0.605622	4	0.199791	0.147414	0.681236	5	0.272211	0.21162	0.76258
Gm37174	1	121255821..121258878	ENSMUSG00000104253	0	#N/A	#N/A	#N/A	#N/A	#N/A	0	0	0	0	0	0	0	0	0	0	0	0	0	0	0	0	0	0	0	0	0	0	0	0	0	0	0	0	0	0	0	0	0	0	0	0	0	0	0	0
2210011K15Rik	1	complement(121282845..121287629)	ENSMUSG00000101791	0	#N/A	#N/A	#N/A	#N/A	#N/A	0	0	0	0	0	0	0	0	0	0	0	0	0	0	0	0	0	0	0	0	0	0	0	0	0	0	0	0	0	0	0	0	0	0	0	0	0	0	0	0
Ccdc93	1	121358778..121434189	ENSMUSG00000026339	0.0303256	-4.26101	-2.09119	0.00481832	0.0148016	1	2	0.0269853	0.0182473	0.325839	5	0.071154	0.0463372	0.862708	4	0.0469302	0.0318989	0.523798	1	0.0151867	0.00909895	0.283496	4	0.0541982	0.0338188	0.801125	5	0.0624301	0.0425522	0.594097	0	0	0	0	0	0	0	0	1	0.0151567	0.0111833	0.170309	0	0	0	0
Gm15392	1	complement(121417025..121420932)	ENSMUSG00000085857	0	#N/A	#N/A	#N/A	#N/A	#N/A	0	0	0	0	0	0	0	0	0	0	0	0	0	0	0	0	0	0	0	0	0	0	0	0	0	0	0	0	0	0	0	0	0	0	0	0	0	0	0	0
Htr5b	1	complement(121437571..121456194)	ENSMUSG00000050534	0	#N/A	#N/A	#N/A	#N/A	#N/A	0	0	0	0	0	0	0	0	0	0	0	0	0	0	0	0	0	0	0	0	0	0	0	0	0	0	0	0	0	0	0	0	0	0	0	0	0	0	0	0
Ddx18	1	complement(121481564..121495718)	ENSMUSG00000001674	0.0987649	-5.40125	-2.43329	0.0108489	0.0295836	1	2	0.124384	0.0841081	0.325839	1	0.0655946	0.0427168	0.172542	4	0.216317	0.147033	0.523798	2	0.140002	0.0838804	0.566991	2	0.124909	0.0779412	0.400563	4	0.23021	0.15691	0.475277	0	0	0	0	0	0	0	0	0	0	0	0	0	0	0	0
Gm37920	1	121634244..121634992	ENSMUSG00000102488	0	#N/A	#N/A	#N/A	#N/A	#N/A	0	0	0	0	0	0	0	0	0	0	0	0	0	0	0	0	0	0	0	0	0	0	0	0	0	0	0	0	0	0	0	0	0	0	0	0	0	0	0	0
gene:ENSMUSG00002076253	1	122129188..122129270	ENSMUSG00002076253	0	#N/A	#N/A	#N/A	#N/A	#N/A	0	0	0	0	0	0	0	0	0	0	0	0	0	0	0	0	0	0	0	0	0	0	0	0	0	0	0	0	0	0	0	0	0	0	0	0	0	0	0	0
Gm28590	1	122132874..122179909	ENSMUSG00000099960	0	#N/A	#N/A	#N/A	#N/A	#N/A	0	0	0	0	0	0	0	0	0	0	0	0	0	0	0	0	0	0	0	0	0	0	0	0	0	0	0	0	0	0	0	0	0	0	0	0	0	0	0	0
Gm24547	1	122438278..122438426	ENSMUSG00000089274	0	#N/A	#N/A	#N/A	#N/A	#N/A	0	0	0	0	0	0	0	0	0	0	0	0	0	0	0	0	0	0	0	0	0	0	0	0	0	0	0	0	0	0	0	0	0	0	0	0	0	0	0	0
Gm36982	1	122449478..122450605	ENSMUSG00000103263	0	#N/A	#N/A	#N/A	#N/A	#N/A	0	0	0	0	0	0	0	0	0	0	0	0	0	0	0	0	0	0	0	0	0	0	0	0	0	0	0	0	0	0	0	0	0	0	0	0	0	0	0	0
Gm25771	1	122480902..122481045	ENSMUSG00000089190	0	#N/A	#N/A	#N/A	#N/A	#N/A	0	0	0	0	0	0	0	0	0	0	0	0	0	0	0	0	0	0	0	0	0	0	0	0	0	0	0	0	0	0	0	0	0	0	0	0	0	0	0	0
Gm37970	1	122793771..122795502	ENSMUSG00000104180	0	#N/A	#N/A	#N/A	#N/A	#N/A	0	0	0	0	0	0	0	0	0	0	0	0	0	0	0	0	0	0	0	0	0	0	0	0	0	0	0	0	0	0	0	0	0	0	0	0	0	0	0	0
Dpp10	1	complement(123249200..124773776)	ENSMUSG00000036815	0	#N/A	#N/A	#N/A	#N/A	#N/A	0	0	0	0	0	0	0	0	0	0	0	0	0	0	0	0	0	0	0	0	0	0	0	0	0	0	0	0	0	0	0	0	0	0	0	0	0	0	0	0
Gm37478	1	complement(123291469..123294963)	ENSMUSG00000102801	0	#N/A	#N/A	#N/A	#N/A	#N/A	0	0	0	0	0	0	0	0	0	0	0	0	0	0	0	0	0	0	0	0	0	0	0	0	0	0	0	0	0	0	0	0	0	0	0	0	0	0	0	0
Gm37221	1	complement(123298901..123301907)	ENSMUSG00000102681	0	#N/A	#N/A	#N/A	#N/A	#N/A	0	0	0	0	0	0	0	0	0	0	0	0	0	0	0	0	0	0	0	0	0	0	0	0	0	0	0	0	0	0	0	0	0	0	0	0	0	0	0	0
Gm24791	1	complement(123317530..123317660)	ENSMUSG00000077472	0	#N/A	#N/A	#N/A	#N/A	#N/A	0	0	0	0	0	0	0	0	0	0	0	0	0	0	0	0	0	0	0	0	0	0	0	0	0	0	0	0	0	0	0	0	0	0	0	0	0	0	0	0
Gm37066	1	complement(123318840..123320900)	ENSMUSG00000104410	0	#N/A	#N/A	#N/A	#N/A	#N/A	0	0	0	0	0	0	0	0	0	0	0	0	0	0	0	0	0	0	0	0	0	0	0	0	0	0	0	0	0	0	0	0	0	0	0	0	0	0	0	0
Gm37781	1	complement(123384963..123388180)	ENSMUSG00000102521	0	#N/A	#N/A	#N/A	#N/A	#N/A	0	0	0	0	0	0	0	0	0	0	0	0	0	0	0	0	0	0	0	0	0	0	0	0	0	0	0	0	0	0	0	0	0	0	0	0	0	0	0	0
Gm37396	1	complement(123396179..123397673)	ENSMUSG00000104205	0	#N/A	#N/A	#N/A	#N/A	#N/A	0	0	0	0	0	0	0	0	0	0	0	0	0	0	0	0	0	0	0	0	0	0	0	0	0	0	0	0	0	0	0	0	0	0	0	0	0	0	0	0
Gm38263	1	complement(123487112..123490170)	ENSMUSG00000102902	0	#N/A	#N/A	#N/A	#N/A	#N/A	0	0	0	0	0	0	0	0	0	0	0	0	0	0	0	0	0	0	0	0	0	0	0	0	0	0	0	0	0	0	0	0	0	0	0	0	0	0	0	0
Gm37551	1	complement(123755028..123757888)	ENSMUSG00000102940	0	#N/A	#N/A	#N/A	#N/A	#N/A	0	0	0	0	0	0	0	0	0	0	0	0	0	0	0	0	0	0	0	0	0	0	0	0	0	0	0	0	0	0	0	0	0	0	0	0	0	0	0	0
Gm38073	1	complement(124303315..124306979)	ENSMUSG00000103914	0	#N/A	#N/A	#N/A	#N/A	#N/A	0	0	0	0	0	0	0	0	0	0	0	0	0	0	0	0	0	0	0	0	0	0	0	0	0	0	0	0	0	0	0	0	0	0	0	0	0	0	0	0
Gm25578	1	124418593..124418696	ENSMUSG00000065340	0	#N/A	#N/A	#N/A	#N/A	#N/A	0	0	0	0	0	0	0	0	0	0	0	0	0	0	0	0	0	0	0	0	0	0	0	0	0	0	0	0	0	0	0	0	0	0	0	0	0	0	0	0
Gm37717	1	complement(124752439..124755465)	ENSMUSG00000102240	0	#N/A	#N/A	#N/A	#N/A	#N/A	0	0	0	0	0	0	0	0	0	0	0	0	0	0	0	0	0	0	0	0	0	0	0	0	0	0	0	0	0	0	0	0	0	0	0	0	0	0	0	0
1700121L03Rik	1	complement(125118019..125125192)	ENSMUSG00000099574	0	#N/A	#N/A	#N/A	#N/A	#N/A	0	0	0	0	0	0	0	0	0	0	0	0	0	0	0	0	0	0	0	0	0	0	0	0	0	0	0	0	0	0	0	0	0	0	0	0	0	0	0	0
Actr3	1	complement(125320642..125363464)	ENSMUSG00000026341	1.16991	-3.08416	-1.62488	4.14181e-09	3.96134e-08	6.33573e-05	62	2.06742	1.39798	10.101	62	2.18053	1.42001	10.6976	68	1.97171	1.34019	8.90457	19	0.713113	0.427254	5.38642	42	1.40642	0.877584	8.41181	74	2.28348	1.55641	8.79263	17	0.664786	0.481806	2.96648	25	0.891864	0.685227	3.78513	19	0.711703	0.525125	3.23587	12	0.489945	0.380888	1.83019
Gm28706	1	125372304..125375135	ENSMUSG00000102063	0	#N/A	#N/A	#N/A	#N/A	#N/A	0	0	0	0	0	0	0	0	0	0	0	0	0	0	0	0	0	0	0	0	0	0	0	0	0	0	0	0	0	0	0	0	0	0	0	0	0	0	0	0
Slc35f5	1	125488332..125523557	ENSMUSG00000026342	0.0496896	-5.35855	-2.42184	0.044889	0.0926484	1	1	0.0522406	0.0353248	0.16292	2	0.110197	0.0717631	0.345083	3	0.136278	0.0926292	0.392849	0	0	0	0	2	0.104922	0.0654696	0.400563	1	0.0483432	0.0329506	0.118819	1	0.0612637	0.0444011	0.174499	0	0	0	0	0	0	0	0	0	0	0	0
Gpr39	1	125604732..125801599	ENSMUSG00000026343	0.0376674	7.64169	2.93389	0.0978745	#N/A	1	0	0	0	0	0	0	0	0	0	0	0	0	0	0	0	0	0	0	0	0	0	0	0	0	0	0	0	0	0	0	0	0	4	0.23014	0.169807	0.681236	0	0	0	0
Lypd1	1	complement(125795359..125840838)	ENSMUSG00000026344	0.00300586	2.21797	1.14924	0.553592	#N/A	1	0	0	0	0	0	0	0	0	0	0	0	0	0	0	0	0	0	0	0	0	0	0	0	0	0	0	0	0	1	0.0234739	0.0180352	0.151405	0	0	0	0	0	0	0	0
Nckap5	1	complement(125841357..126758536)	ENSMUSG00000049690	0.00174837	2.21797	1.14924	0.553592	#N/A	1	0	0	0	0	0	0	0	0	0	0	0	0	0	0	0	0	0	0	0	0	0	0	0	0	0	0	0	0	1	0.0136536	0.0104902	0.151405	0	0	0	0	0	0	0	0
Gm37161	1	complement(125847003..125849699)	ENSMUSG00000104519	0	#N/A	#N/A	#N/A	#N/A	#N/A	0	0	0	0	0	0	0	0	0	0	0	0	0	0	0	0	0	0	0	0	0	0	0	0	0	0	0	0	0	0	0	0	0	0	0	0	0	0	0	0
Gm37936	1	complement(125997877..125999198)	ENSMUSG00000102723	0	#N/A	#N/A	#N/A	#N/A	#N/A	0	0	0	0	0	0	0	0	0	0	0	0	0	0	0	0	0	0	0	0	0	0	0	0	0	0	0	0	0	0	0	0	0	0	0	0	0	0	0	0
Gm38177	1	complement(126251372..126252411)	ENSMUSG00000103824	0	#N/A	#N/A	#N/A	#N/A	#N/A	0	0	0	0	0	0	0	0	0	0	0	0	0	0	0	0	0	0	0	0	0	0	0	0	0	0	0	0	0	0	0	0	0	0	0	0	0	0	0	0
4930599A14Rik	1	complement(126799940..126804352)	ENSMUSG00000101600	0	#N/A	#N/A	#N/A	#N/A	#N/A	0	0	0	0	0	0	0	0	0	0	0	0	0	0	0	0	0	0	0	0	0	0	0	0	0	0	0	0	0	0	0	0	0	0	0	0	0	0	0	0
Mgat5	1	127132752..127416073	ENSMUSG00000036155	0.0730595	-3.5824	-1.84093	0.000383265	0.00160524	1	10	0.150057	0.101467	1.6292	5	0.079133	0.0515333	0.862708	6	0.0782892	0.0532139	0.785698	8	0.135118	0.0809542	2.26796	4	0.0602758	0.0376111	0.801125	12	0.166634	0.113577	1.42583	2	0.0351949	0.0255076	0.348997	3	0.0481612	0.0370027	0.454216	2	0.0337126	0.0248746	0.340618	0	0	0	0
Gm37772	1	127169828..127171221	ENSMUSG00000104039	0	#N/A	#N/A	#N/A	#N/A	#N/A	0	0	0	0	0	0	0	0	0	0	0	0	0	0	0	0	0	0	0	0	0	0	0	0	0	0	0	0	0	0	0	0	0	0	0	0	0	0	0	0
Gm37510	1	127198261..127203022	ENSMUSG00000104378	0	#N/A	#N/A	#N/A	#N/A	#N/A	0	0	0	0	0	0	0	0	0	0	0	0	0	0	0	0	0	0	0	0	0	0	0	0	0	0	0	0	0	0	0	0	0	0	0	0	0	0	0	0
Gm23370	1	127259549..127259678	ENSMUSG00000106307	0	#N/A	#N/A	#N/A	#N/A	#N/A	0	0	0	0	0	0	0	0	0	0	0	0	0	0	0	0	0	0	0	0	0	0	0	0	0	0	0	0	0	0	0	0	0	0	0	0	0	0	0	0
gene:ENSMUSG00002075922	1	127259550..127259678	ENSMUSG00002075922	0	#N/A	#N/A	#N/A	#N/A	#N/A	0	0	0	0	0	0	0	0	0	0	0	0	0	0	0	0	0	0	0	0	0	0	0	0	0	0	0	0	0	0	0	0	0	0	0	0	0	0	0	0
Gm23734	1	127302868..127302976	ENSMUSG00000065687	0	#N/A	#N/A	#N/A	#N/A	#N/A	0	0	0	0	0	0	0	0	0	0	0	0	0	0	0	0	0	0	0	0	0	0	0	0	0	0	0	0	0	0	0	0	0	0	0	0	0	0	0	0
Gm38301	1	127334513..127335055	ENSMUSG00000103390	0	#N/A	#N/A	#N/A	#N/A	#N/A	0	0	0	0	0	0	0	0	0	0	0	0	0	0	0	0	0	0	0	0	0	0	0	0	0	0	0	0	0	0	0	0	0	0	0	0	0	0	0	0
Tmem163	1	complement(127414283..127607285)	ENSMUSG00000026347	0.0225638	-1.33285	-0.414515	0.642615	0.72655	1	1	0.0359793	0.024329	0.16292	1	0.0379477	0.0247125	0.172542	3	0.0938577	0.0637959	0.392849	0	0	0	0	1	0.0361311	0.0225452	0.200281	0	0	0	0	0	0	0	0	2	0.0769846	0.059148	0.302811	1	0.0404166	0.0298211	0.170309	0	0	0	0
Acmsd	1	127657150..127695715	ENSMUSG00000026348	0.639924	-1.20408	-0.267931	0.491062	0.591625	1	37	2.01825	1.36473	6.02802	12	0.690377	0.449591	2.0705	23	1.09093	0.741513	3.01184	4	0.245584	0.147139	1.13398	12	0.657328	0.410162	2.40338	16	0.807644	0.550487	1.90111	9	0.575718	0.417254	1.57049	21	1.2255	0.941562	3.17951	6	0.367647	0.271266	1.02185	26	1.7365	1.34997	3.96542
2900009J06Rik	1	complement(127681353..127701829)	ENSMUSG00000102014	0.454576	6.36987	2.67126	0.0252826	0.0589617	1	0	0	0	0	0	0	0	0	0	0	0	0	0	0	0	0	1	0.308299	0.192374	0.200281	0	0	0	0	1	0.360031	0.260933	0.174499	1	0.328447	0.252349	0.151405	1	0.344867	0.254458	0.170309	5	1.8795	1.46114	0.76258
Ccnt2	1	127701901..127735798	ENSMUSG00000026349	0.116388	-2.07193	-1.05098	0.00113517	0.00420299	1	17	0.212652	0.143794	2.76963	11	0.145126	0.0945099	1.89796	20	0.217544	0.147867	2.61899	9	0.126716	0.0759204	2.55146	9	0.113056	0.0705449	1.80253	21	0.243091	0.16569	2.49521	9	0.132026	0.0956862	1.57049	7	0.0936786	0.0719741	1.05984	10	0.140517	0.10368	1.70309	5	0.0765808	0.0595346	0.76258
Map3k19	1	complement(127742528..127782768)	ENSMUSG00000051590	0.0126653	-6.54186	-2.7097	0.14896	#N/A	1	2	0.0577823	0.0390721	0.325839	1	0.0304717	0.019844	0.172542	1	0.0251224	0.0170759	0.13095	0	0	0	0	0	0	0	0	0	0	0	0	0	0	0	0	0	0	0	0	0	0	0	0	0	0	0	0
Rab3gap1	1	127796510..127871605	ENSMUSG00000036104	0.0522187	-1.38829	-0.473308	0.300039	0.404781	1	4	0.0526189	0.0355806	0.651678	10	0.138744	0.0903534	1.72542	6	0.0686323	0.04665	0.785698	0	0	0	0	6	0.0792612	0.0494577	1.20169	11	0.133906	0.0912702	1.30701	2	0.0308536	0.0223613	0.348997	6	0.0844411	0.0648768	0.908432	1	0.0147771	0.0109032	0.170309	6	0.096641	0.0751296	0.915096
Zranb3	1	complement(127881921..128030784)	ENSMUSG00000036086	0.0465523	-4.27822	-2.09701	0.00752228	0.0217666	1	12	0.204106	0.138015	1.95503	2	0.0358787	0.0233651	0.345083	2	0.0295801	0.0201059	0.261899	2	0.0382888	0.0229403	0.566991	3	0.0512417	0.031974	0.600844	4	0.0629596	0.042913	0.475277	1	0.0199466	0.0144564	0.174499	3	0.0545905	0.0419424	0.454216	0	0	0	0	0	0	0	0
Gm28800	1	127887253..127895189	ENSMUSG00000099760	0	#N/A	#N/A	#N/A	#N/A	#N/A	0	0	0	0	0	0	0	0	0	0	0	0	0	0	0	0	0	0	0	0	0	0	0	0	0	0	0	0	0	0	0	0	0	0	0	0	0	0	0	0
Gm38248	1	complement(127906642..127912424)	ENSMUSG00000104164	0	#N/A	#N/A	#N/A	#N/A	#N/A	0	0	0	0	0	0	0	0	0	0	0	0	0	0	0	0	0	0	0	0	0	0	0	0	0	0	0	0	0	0	0	0	0	0	0	0	0	0	0	0
Gm37625	1	complement(128012197..128017068)	ENSMUSG00000102782	0	#N/A	#N/A	#N/A	#N/A	#N/A	0	0	0	0	0	0	0	0	0	0	0	0	0	0	0	0	0	0	0	0	0	0	0	0	0	0	0	0	0	0	0	0	0	0	0	0	0	0	0	0
Gm38026	1	complement(128025328..128029207)	ENSMUSG00000103999	0	#N/A	#N/A	#N/A	#N/A	#N/A	0	0	0	0	0	0	0	0	0	0	0	0	0	0	0	0	0	0	0	0	0	0	0	0	0	0	0	0	0	0	0	0	0	0	0	0	0	0	0	0
R3hdm1	1	128031038..128165473	ENSMUSG00000056211	0.134046	-1.62508	-0.700515	0.00821026	0.0234093	1	57	0.279557	0.189035	9.28642	43	0.222431	0.144853	7.41929	59	0.251619	0.171027	7.72603	14	0.0772841	0.0463039	3.96894	30	0.147756	0.0921972	6.00844	52	0.236008	0.160862	6.1786	19	0.109281	0.0792016	3.31547	41	0.21513	0.165286	6.20762	21	0.115697	0.0853662	3.57649	33	0.19817	0.154059	5.03303
Gm37588	1	128059894..128062389	ENSMUSG00000104239	0	#N/A	#N/A	#N/A	#N/A	#N/A	0	0	0	0	0	0	0	0	0	0	0	0	0	0	0	0	0	0	0	0	0	0	0	0	0	0	0	0	0	0	0	0	0	0	0	0	0	0	0	0
Gm37868	1	128071351..128074085	ENSMUSG00000102179	0	#N/A	#N/A	#N/A	#N/A	#N/A	0	0	0	0	0	0	0	0	0	0	0	0	0	0	0	0	0	0	0	0	0	0	0	0	0	0	0	0	0	0	0	0	0	0	0	0	0	0	0	0
Gm37407	1	128090951..128092266	ENSMUSG00000103497	0	#N/A	#N/A	#N/A	#N/A	#N/A	0	0	0	0	0	0	0	0	0	0	0	0	0	0	0	0	0	0	0	0	0	0	0	0	0	0	0	0	0	0	0	0	0	0	0	0	0	0	0	0
Mir128-1	1	128130098..128130167	ENSMUSG00000065520	0	#N/A	#N/A	#N/A	#N/A	#N/A	0	0	0	0	0	0	0	0	0	0	0	0	0	0	0	0	0	0	0	0	0	0	0	0	0	0	0	0	0	0	0	0	0	0	0	0	0	0	0	0
Ubxn4	1	128171701..128207115	ENSMUSG00000026353	0.437126	4.11265	2.04007	4.08919e-07	2.93257e-06	0.00625523	2	0.0662903	0.0448251	0.325839	3	0.104875	0.0682974	0.517625	8	0.230571	0.156721	1.0476	0	0	0	0	1	0.033285	0.0207693	0.200281	9	0.276051	0.188156	1.06937	14	0.54418	0.394397	2.44298	15	0.531903	0.408666	2.27108	13	0.484028	0.357137	2.21402	26	1.05517	0.820298	3.96542
Lct	1	complement(128212493..128256055)	ENSMUSG00000026354	0	#N/A	#N/A	#N/A	#N/A	#N/A	0	0	0	0	0	0	0	0	0	0	0	0	0	0	0	0	0	0	0	0	0	0	0	0	0	0	0	0	0	0	0	0	0	0	0	0	0	0	0	0
Mcm6	1	complement(128259327..128287401)	ENSMUSG00000026355	0.161577	-1.88423	-0.913974	0.0329976	0.0727139	1	7	0.231668	0.156653	1.14044	3	0.104718	0.068195	0.517625	10	0.287782	0.195608	1.3095	5	0.186254	0.111592	1.41748	7	0.232645	0.145167	1.40197	14	0.428769	0.292247	1.66347	1	0.0388117	0.0281289	0.174499	7	0.247849	0.190425	1.05984	5	0.185885	0.137154	0.851545	5	0.202613	0.157513	0.76258
Dars	1	complement(128291444..128345105)	ENSMUSG00000026356	0.0648494	-3.47946	-1.79886	0.023294	0.0551116	1	3	0.106303	0.0718817	0.488759	5	0.186865	0.121691	0.862708	4	0.123248	0.083773	0.523798	0	0	0	0	0	0	0	0	5	0.163954	0.111751	0.594097	1	0.0415547	0.0301169	0.174499	0	0	0	0	0	0	0	0	1	0.0433864	0.033729	0.152516
Gm23902	1	128417777..128417910	ENSMUSG00000088196	0	#N/A	#N/A	#N/A	#N/A	#N/A	0	0	0	0	0	0	0	0	0	0	0	0	0	0	0	0	0	0	0	0	0	0	0	0	0	0	0	0	0	0	0	0	0	0	0	0	0	0	0	0
Gm25384	1	complement(128442852..128442956)	ENSMUSG00000088432	0	#N/A	#N/A	#N/A	#N/A	#N/A	0	0	0	0	0	0	0	0	0	0	0	0	0	0	0	0	0	0	0	0	0	0	0	0	0	0	0	0	0	0	0	0	0	0	0	0	0	0	0	0
Cxcr4	1	complement(128515936..128520030)	ENSMUSG00000045382	1.32718	-3.87996	-1.95604	6.70529e-07	4.62199e-06	0.0102571	15	1.28117	0.866318	2.44379	25	2.25209	1.46662	4.31354	43	3.19358	2.17071	5.63083	5	0.480674	0.287991	1.41748	20	1.71543	1.0704	4.00563	39	3.08252	2.10104	4.63395	10	1.00163	0.725938	1.74499	5	0.456883	0.351027	0.757027	9	0.863503	0.63713	1.53278	6	0.627471	0.487802	0.915096
Gm26686	1	complement(128698336..128702158)	ENSMUSG00000097283	0	#N/A	#N/A	#N/A	#N/A	#N/A	0	0	0	0	0	0	0	0	0	0	0	0	0	0	0	0	0	0	0	0	0	0	0	0	0	0	0	0	0	0	0	0	0	0	0	0	0	0	0	0
Gm23056	1	complement(128813646..128813756)	ENSMUSG00000064737	0	#N/A	#N/A	#N/A	#N/A	#N/A	0	0	0	0	0	0	0	0	0	0	0	0	0	0	0	0	0	0	0	0	0	0	0	0	0	0	0	0	0	0	0	0	0	0	0	0	0	0	0	0
Thsd7b	1	129201039..130147015	ENSMUSG00000042581	0.00965184	-10.6083	-3.40713	0.0630589	0.119481	1	1	0.0126878	0.00857942	0.16292	1	0.0133819	0.00871464	0.172542	1	0.0110327	0.00749903	0.13095	2	0.0285616	0.0171124	0.566991	0	0	0	0	2	0.0234825	0.0160056	0.237639	0	0	0	0	0	0	0	0	0	0	0	0	0	0	0	0
Gm38240	1	129210844..129213330	ENSMUSG00000103742	0	#N/A	#N/A	#N/A	#N/A	#N/A	0	0	0	0	0	0	0	0	0	0	0	0	0	0	0	0	0	0	0	0	0	0	0	0	0	0	0	0	0	0	0	0	0	0	0	0	0	0	0	0
Gm38330	1	129300041..129300999	ENSMUSG00000103637	0	#N/A	#N/A	#N/A	#N/A	#N/A	0	0	0	0	0	0	0	0	0	0	0	0	0	0	0	0	0	0	0	0	0	0	0	0	0	0	0	0	0	0	0	0	0	0	0	0	0	0	0	0
Gm36951	1	129638280..129640966	ENSMUSG00000104130	0	#N/A	#N/A	#N/A	#N/A	#N/A	0	0	0	0	0	0	0	0	0	0	0	0	0	0	0	0	0	0	0	0	0	0	0	0	0	0	0	0	0	0	0	0	0	0	0	0	0	0	0	0
Gm37479	1	129760885..129764725	ENSMUSG00000102800	0	#N/A	#N/A	#N/A	#N/A	#N/A	0	0	0	0	0	0	0	0	0	0	0	0	0	0	0	0	0	0	0	0	0	0	0	0	0	0	0	0	0	0	0	0	0	0	0	0	0	0	0	0
Gm37064	1	129788552..129790782	ENSMUSG00000103803	0	#N/A	#N/A	#N/A	#N/A	#N/A	0	0	0	0	0	0	0	0	0	0	0	0	0	0	0	0	0	0	0	0	0	0	0	0	0	0	0	0	0	0	0	0	0	0	0	0	0	0	0	0
Gm37278	1	129870899..129873770	ENSMUSG00000103281	0	#N/A	#N/A	#N/A	#N/A	#N/A	0	0	0	0	0	0	0	0	0	0	0	0	0	0	0	0	0	0	0	0	0	0	0	0	0	0	0	0	0	0	0	0	0	0	0	0	0	0	0	0
Gm16081	1	complement(130197687..130208995)	ENSMUSG00000086633	0	#N/A	#N/A	#N/A	#N/A	#N/A	0	0	0	0	0	0	0	0	0	0	0	0	0	0	0	0	0	0	0	0	0	0	0	0	0	0	0	0	0	0	0	0	0	0	0	0	0	0	0	0
Cd55b	1	complement(130316274..130350746)	ENSMUSG00000026401	0	#N/A	#N/A	#N/A	#N/A	#N/A	0	0	0	0	0	0	0	0	0	0	0	0	0	0	0	0	0	0	0	0	0	0	0	0	0	0	0	0	0	0	0	0	0	0	0	0	0	0	0	0
Cd55os	1	130350561..130365651	ENSMUSG00000087691	0.040246	-3.72259	-1.89631	0.131795	0.210585	1	2	0.12668	0.0856605	0.325839	1	0.0668054	0.0435053	0.172542	3	0.165233	0.11231	0.392849	0	0	0	0	0	0	0	0	0	0	0	0	0	0	0	0	0	0	0	0	0	0	0	0	1	0.0775546	0.0602916	0.152516
Gm15675	1	complement(130357518..130364928)	ENSMUSG00000086825	0.0487482	-1.93029	-0.948821	0.240434	0.340961	1	1	0.0419514	0.0283673	0.16292	1	0.0442465	0.0288144	0.172542	5	0.182395	0.123975	0.654748	3	0.141656	0.0848716	0.850487	0	0	0	0	1	0.0388217	0.0264607	0.118819	2	0.0983947	0.0713119	0.348997	2	0.0897631	0.0689658	0.302811	1	0.0471253	0.0347711	0.170309	0	0	0	0
Cd55	1	complement(130366764..130390481)	ENSMUSG00000026399	0.283102	1.32164	0.402324	0.274712	0.378103	1	8	0.254561	0.172133	1.30336	6	0.201366	0.131134	1.03525	14	0.38737	0.263299	1.83329	4	0.143261	0.0858335	1.13398	5	0.159772	0.0996951	1.00141	12	0.353355	0.240845	1.42583	9	0.335846	0.243405	1.57049	13	0.442554	0.340019	1.96827	7	0.250212	0.184617	1.19216	23	0.896105	0.69664	3.50787
Gm16083	1	130390313..130484812	ENSMUSG00000085526	0	#N/A	#N/A	#N/A	#N/A	#N/A	0	0	0	0	0	0	0	0	0	0	0	0	0	0	0	0	0	0	0	0	0	0	0	0	0	0	0	0	0	0	0	0	0	0	0	0	0	0	0	0
Gm37109	1	130395709..130397962	ENSMUSG00000102139	0	#N/A	#N/A	#N/A	#N/A	#N/A	0	0	0	0	0	0	0	0	0	0	0	0	0	0	0	0	0	0	0	0	0	0	0	0	0	0	0	0	0	0	0	0	0	0	0	0	0	0	0	0
Gm37283	1	130401480..130403050	ENSMUSG00000103751	0	#N/A	#N/A	#N/A	#N/A	#N/A	0	0	0	0	0	0	0	0	0	0	0	0	0	0	0	0	0	0	0	0	0	0	0	0	0	0	0	0	0	0	0	0	0	0	0	0	0	0	0	0
Zp3r	1	complement(130504450..130557358)	ENSMUSG00000042554	0	#N/A	#N/A	#N/A	#N/A	#N/A	0	0	0	0	0	0	0	0	0	0	0	0	0	0	0	0	0	0	0	0	0	0	0	0	0	0	0	0	0	0	0	0	0	0	0	0	0	0	0	0
Gm23623	1	complement(130523307..130523413)	ENSMUSG00000064395	0	#N/A	#N/A	#N/A	#N/A	#N/A	0	0	0	0	0	0	0	0	0	0	0	0	0	0	0	0	0	0	0	0	0	0	0	0	0	0	0	0	0	0	0	0	0	0	0	0	0	0	0	0
C4bp	1	complement(130562510..130589369)	ENSMUSG00000026405	0.0073657	1.60384	0.68153	0.622837	#N/A	1	0	0	0	0	0	0	0	0	0	0	0	0	0	0	0	0	1	0.0230423	0.014378	0.200281	0	0	0	0	0	0	0	0	0	0	0	0	1	0.0257754	0.0190182	0.170309	0	0	0	0
Gm29427	1	complement(130597946..130643536)	ENSMUSG00000101904	0.0128332	2.21797	1.14924	0.553591	#N/A	1	0	0	0	0	0	0	0	0	0	0	0	0	0	0	0	0	0	0	0	0	0	0	0	0	0	0	0	0	0	0	0	0	0	0	0	0	1	0.0990456	0.076999	0.152516
Pfkfb2	1	complement(130616919..130656990)	ENSMUSG00000026409	0.256848	2.7318	1.44985	6.83038e-05	0.000336334	1	6	0.127728	0.086369	0.977517	5	0.112263	0.0731086	0.862708	7	0.129577	0.0880748	0.916647	5	0.119804	0.0717794	1.41748	2	0.0427556	0.0266788	0.400563	7	0.137899	0.0939913	0.831735	9	0.224684	0.162841	1.57049	16	0.364398	0.27997	2.42249	10	0.239135	0.176444	1.70309	14	0.364915	0.283688	2.13522
Yod1	1	130645064..130652095	ENSMUSG00000046404	8.12061	5.25408	2.39344	5.50239e-21	1.73996e-19	8.41701e-17	79	1.99077	1.34615	12.8706	58	1.54154	1.00389	10.0074	95	2.08168	1.41493	12.4402	31	0.87927	0.526805	8.78836	63	1.59427	0.9948	12.6177	123	2.86831	1.95503	14.6148	298	8.80653	6.38257	52.0006	626	16.8768	12.9666	94.7798	273	7.72794	5.70201	46.4944	597	18.4203	14.3201	91.0521
Gm37163	1	complement(130654869..130656558)	ENSMUSG00000104515	0	#N/A	#N/A	#N/A	#N/A	#N/A	0	0	0	0	0	0	0	0	0	0	0	0	0	0	0	0	0	0	0	0	0	0	0	0	0	0	0	0	0	0	0	0	0	0	0	0	0	0	0	0
AA986860	1	130659713..130672359	ENSMUSG00000042510	0.0717434	1.59937	0.677504	0.421822	0.524698	1	0	0	0	0	0	0	0	0	2	0.0737797	0.0501487	0.261899	1	0.0477505	0.0286092	0.283496	4	0.170412	0.106334	0.801125	0	0	0	0	4	0.199006	0.14423	0.697995	1	0.0453871	0.0348713	0.151405	6	0.285937	0.210976	1.02185	1	0.0519445	0.0403822	0.152516
Gm28857	1	complement(130667899..130669064)	ENSMUSG00000099556	0.222434	1.06114	0.0856145	0.927665	0.943101	1	2	0.726697	0.491389	0.325839	0	0	0	0	1	0.315951	0.214754	0.13095	1	0.408969	0.245029	0.283496	0	0	0	0	0	0	0	0	0	0	0	0	0	0	0	0	0	0	0	0	1	0.44489	0.345861	0.152516
Gm28856	1	130694121..130712170	ENSMUSG00000100106	0	#N/A	#N/A	#N/A	#N/A	#N/A	0	0	0	0	0	0	0	0	0	0	0	0	0	0	0	0	0	0	0	0	0	0	0	0	0	0	0	0	0	0	0	0	0	0	0	0	0	0	0	0
Fcamr	1	130728639..130742477	ENSMUSG00000026415	0.00843922	-2.47596	-1.30799	0.524958	#N/A	1	0	0	0	0	0	0	0	0	0	0	0	0	0	0	0	0	1	0.0811484	0.0506353	0.200281	0	0	0	0	0	0	0	0	0	0	0	0	0	0	0	0	0	0	0	0
Gm15848	1	complement(130737714..130751821)	ENSMUSG00000086706	0	#N/A	#N/A	#N/A	#N/A	#N/A	0	0	0	0	0	0	0	0	0	0	0	0	0	0	0	0	0	0	0	0	0	0	0	0	0	0	0	0	0	0	0	0	0	0	0	0	0	0	0	0
Pigr	1	130754421..130779986	ENSMUSG00000026417	0.092987	2.37482	1.24782	0.195165	0.287849	1	0	0	0	0	2	0.0809299	0.0527036	0.345083	0	0	0	0	1	0.0431831	0.0258727	0.283496	3	0.115584	0.0721223	0.600844	1	0.0355037	0.0241992	0.118819	0	0	0	0	2	0.0820914	0.0630716	0.302811	1	0.0430977	0.0317993	0.170309	0	0	0	0
Fcmr	1	130793406..130808528	ENSMUSG00000042474	0.952164	-4.56871	-2.19179	8.65697e-07	5.84389e-06	0.0132426	21	1.86802	1.26315	3.42131	19	1.78258	1.16086	3.27829	28	2.16579	1.47211	3.66659	6	0.600732	0.359922	1.70097	5	0.446643	0.278698	1.00141	21	1.72866	1.17825	2.49521	7	0.730224	0.529232	1.22149	6	0.570999	0.438703	0.908432	1	0.0999241	0.0737283	0.170309	2	0.217832	0.169345	0.305032
Il24	1	complement(130809811..130815191)	ENSMUSG00000026420	0	#N/A	#N/A	#N/A	#N/A	#N/A	0	0	0	0	0	0	0	0	0	0	0	0	0	0	0	0	0	0	0	0	0	0	0	0	0	0	0	0	0	0	0	0	0	0	0	0	0	0	0	0
Il20	1	complement(130834722..130839188)	ENSMUSG00000026416	0	#N/A	#N/A	#N/A	#N/A	#N/A	0	0	0	0	0	0	0	0	0	0	0	0	0	0	0	0	0	0	0	0	0	0	0	0	0	0	0	0	0	0	0	0	0	0	0	0	0	0	0	0
Il19	1	complement(130860393..130867852)	ENSMUSG00000016524	0	#N/A	#N/A	#N/A	#N/A	#N/A	0	0	0	0	0	0	0	0	0	0	0	0	0	0	0	0	0	0	0	0	0	0	0	0	0	0	0	0	0	0	0	0	0	0	0	0	0	0	0	0
Il10	1	130947582..130952711	ENSMUSG00000016529	0	#N/A	#N/A	#N/A	#N/A	#N/A	0	0	0	0	0	0	0	0	0	0	0	0	0	0	0	0	0	0	0	0	0	0	0	0	0	0	0	0	0	0	0	0	0	0	0	0	0	0	0	0
Mapkapk2	1	complement(130981437..131025563)	ENSMUSG00000016528	1.06547	-2.80602	-1.48852	1.08044e-05	6.21544e-05	0.165275	33	1.67575	1.13314	5.37635	27	1.44608	0.941723	4.65862	31	1.36884	0.930414	4.05944	27	1.54322	0.924601	7.65438	16	0.815914	0.509117	3.2045	61	2.86651	1.9538	7.24798	5	0.297756	0.2158	0.872493	7	0.38029	0.29218	1.05984	23	1.31199	0.968045	3.91711	13	0.808292	0.628373	1.98271
Gm25549	1	complement(131001395..131001488)	ENSMUSG00000088705	0	#N/A	#N/A	#N/A	#N/A	#N/A	0	0	0	0	0	0	0	0	0	0	0	0	0	0	0	0	0	0	0	0	0	0	0	0	0	0	0	0	0	0	0	0	0	0	0	0	0	0	0	0
Gm37084	1	complement(131013989..131019886)	ENSMUSG00000102856	0	#N/A	#N/A	#N/A	#N/A	#N/A	0	0	0	0	0	0	0	0	0	0	0	0	0	0	0	0	0	0	0	0	0	0	0	0	0	0	0	0	0	0	0	0	0	0	0	0	0	0	0	0
7SK_14	1	complement(131030130..131030482)	ENSMUSG00002075689	0	#N/A	#N/A	#N/A	#N/A	#N/A	0	0	0	0	0	0	0	0	0	0	0	0	0	0	0	0	0	0	0	0	0	0	0	0	0	0	0	0	0	0	0	0	0	0	0	0	0	0	0	0
Dyrk3	1	complement(131055192..131066077)	ENSMUSG00000016526	0.412235	3.66058	1.87207	4.90527e-05	0.00024868	0.75036	2	0.0971826	0.0657144	0.325839	2	0.102499	0.0667501	0.345083	2	0.0845054	0.057439	0.261899	2	0.109384	0.0655365	0.566991	3	0.146389	0.0913443	0.600844	6	0.269797	0.183893	0.712916	10	0.569841	0.412994	1.74499	8	0.415882	0.319526	1.21124	17	0.927929	0.684666	2.89525	12	0.713951	0.555032	1.83019
Eif2d	1	131080918..131115395	ENSMUSG00000026427	0.308226	3.29197	1.71895	3.77227e-07	2.73435e-06	0.00577044	4	0.0837663	0.0566424	0.651678	7	0.154611	0.100686	1.20779	9	0.163888	0.111396	1.17855	5	0.117855	0.0706113	1.41748	4	0.0841197	0.0524893	0.801125	4	0.077517	0.0528353	0.475277	17	0.417497	0.302582	2.96648	21	0.470489	0.361481	3.17951	22	0.517535	0.381859	3.7468	22	0.564106	0.438541	3.35535
Rassf5	1	complement(131104147..131172995)	ENSMUSG00000026430	0.323753	-2.89847	-1.53529	0.000680529	0.00265469	1	9	0.347713	0.235122	1.46628	7	0.285239	0.185755	1.20779	13	0.436734	0.296852	1.70234	5	0.217428	0.13027	1.41748	13	0.504371	0.314719	2.60366	32	1.14408	0.7798	3.80222	6	0.271847	0.197022	1.04699	10	0.413332	0.317567	1.51405	2	0.0867992	0.0640442	0.340618	4	0.18922	0.147101	0.610064
Ikbke	1	complement(131182080..131207344)	ENSMUSG00000042349	0.0911014	-7.86095	-2.9747	1.87507e-05	0.000102672	0.28683	4	0.0684955	0.0463163	0.651678	8	0.144486	0.0940926	1.38033	9	0.134011	0.0910885	1.17855	3	0.0578216	0.0346432	0.850487	5	0.0859806	0.0536505	1.00141	21	0.332774	0.226817	2.49521	0	0	0	0	1	0.0183199	0.0140754	0.151405	1	0.0192358	0.014193	0.170309	1	0.0209667	0.0162997	0.152516
Gm28914	1	131187244..131188290	ENSMUSG00000102027	0.0486766	-1.54121	-0.624062	0.657606	#N/A	1	0	0	0	0	0	0	0	0	0	0	0	0	0	0	0	0	0	0	0	0	2	0.428493	0.29206	0.237639	0	0	0	0	0	0	0	0	0	0	0	0	0	0	0	0
Gm28913	1	131191067..131194486	ENSMUSG00000102055	0	#N/A	#N/A	#N/A	#N/A	#N/A	0	0	0	0	0	0	0	0	0	0	0	0	0	0	0	0	0	0	0	0	0	0	0	0	0	0	0	0	0	0	0	0	0	0	0	0	0	0	0	0
Srgap2	1	complement(131212989..131455090)	ENSMUSG00000026425	0.048796	-1.64498	-0.718073	0.131658	0.210399	1	4	0.0491794	0.0332548	0.651678	8	0.10374	0.0675579	1.38033	7	0.074837	0.0508674	0.916647	3	0.0415156	0.0248736	0.850487	2	0.0246934	0.0154083	0.400563	13	0.147909	0.100814	1.54465	2	0.0288369	0.0208996	0.348997	6	0.0789215	0.0606361	0.908432	5	0.0690558	0.0509524	0.851545	1	0.015054	0.0117031	0.152516
Gm38262	1	complement(131269040..131270421)	ENSMUSG00000102733	0	#N/A	#N/A	#N/A	#N/A	#N/A	0	0	0	0	0	0	0	0	0	0	0	0	0	0	0	0	0	0	0	0	0	0	0	0	0	0	0	0	0	0	0	0	0	0	0	0	0	0	0	0
Gm37954	1	complement(131304199..131306269)	ENSMUSG00000104060	0	#N/A	#N/A	#N/A	#N/A	#N/A	0	0	0	0	0	0	0	0	0	0	0	0	0	0	0	0	0	0	0	0	0	0	0	0	0	0	0	0	0	0	0	0	0	0	0	0	0	0	0	0
Gm29488	1	complement(131334550..131336951)	ENSMUSG00000101778	0.00633296	-2.47579	-1.30789	0.524995	#N/A	1	0	0	0	0	0	0	0	0	1	0.055903	0.0379978	0.13095	0	0	0	0	0	0	0	0	0	0	0	0	0	0	0	0	0	0	0	0	0	0	0	0	0	0	0	0
gene:ENSMUSG00002076189	1	complement(131426377..131426540)	ENSMUSG00002076189	0	#N/A	#N/A	#N/A	#N/A	#N/A	0	0	0	0	0	0	0	0	0	0	0	0	0	0	0	0	0	0	0	0	0	0	0	0	0	0	0	0	0	0	0	0	0	0	0	0	0	0	0	0
Fam72a	1	131455641..131467610	ENSMUSG00000055184	0	#N/A	#N/A	#N/A	#N/A	#N/A	0	0	0	0	0	0	0	0	0	0	0	0	0	0	0	0	0	0	0	0	0	0	0	0	0	0	0	0	0	0	0	0	0	0	0	0	0	0	0	0
Avpr1b	1	131526977..131539738	ENSMUSG00000026432	0	#N/A	#N/A	#N/A	#N/A	#N/A	0	0	0	0	0	0	0	0	0	0	0	0	0	0	0	0	0	0	0	0	0	0	0	0	0	0	0	0	0	0	0	0	0	0	0	0	0	0	0	0
Ctse	1	131566044..131603243	ENSMUSG00000004552	8.91099	2.35461	1.23549	0.000314429	0.0013442	1	126	6.13796	4.15045	20.5279	79	4.05894	2.64328	13.6308	111	4.70188	3.19591	14.5354	75	4.11227	2.46382	21.2622	44	2.15245	1.3431	8.81238	131	5.90544	4.02512	15.5653	182	10.3973	7.53546	31.7588	138	7.19206	5.52573	20.8939	572	31.3009	23.0952	97.4168	202	12.0485	9.36662	30.8082
Rab7b	1	131616433..131643177	ENSMUSG00000052688	0.00726425	-3.83129	-1.93783	0.322099	#N/A	1	0	0	0	0	0	0	0	0	0	0	0	0	1	0.0375891	0.0225211	0.283496	0	0	0	0	1	0.0309045	0.0210644	0.118819	0	0	0	0	0	0	0	0	0	0	0	0	0	0	0	0
Slc26a9	1	131671760..131699242	ENSMUSG00000042268	0	#N/A	#N/A	#N/A	#N/A	#N/A	0	0	0	0	0	0	0	0	0	0	0	0	0	0	0	0	0	0	0	0	0	0	0	0	0	0	0	0	0	0	0	0	0	0	0	0	0	0	0	0
Pm20d1	1	131725119..131749211	ENSMUSG00000042251	0	#N/A	#N/A	#N/A	#N/A	#N/A	0	0	0	0	0	0	0	0	0	0	0	0	0	0	0	0	0	0	0	0	0	0	0	0	0	0	0	0	0	0	0	0	0	0	0	0	0	0	0	0
Slc41a1	1	131755231..131776603	ENSMUSG00000013275	0.0370362	-1.61701	-0.693327	0.32777	0.434522	1	1	0.0314379	0.0212582	0.16292	3	0.0994736	0.0647797	0.517625	2	0.0546739	0.0371623	0.261899	0	0	0	0	1	0.0315706	0.0196995	0.200281	4	0.11637	0.0793175	0.475277	0	0	0	0	3	0.100901	0.0775233	0.454216	1	0.0353152	0.0260571	0.170309	2	0.0769862	0.0598498	0.305032
Rab29	1	131794962..131800625	ENSMUSG00000026433	0.0477876	1.42411	0.510056	0.655277	#N/A	1	0	0	0	0	1	0.110948	0.072252	0.172542	0	0	0	0	0	0	0	0	0	0	0	0	1	0.0973451	0.0663501	0.118819	0	0	0	0	1	0.11254	0.0864656	0.151405	0	0	0	0	2	0.2576	0.20026	0.305032
Nucks1	1	131838272..131864059	ENSMUSG00000026434	0.373788	-2.71584	-1.4414	1.61384e-05	8.92861e-05	0.246869	24	0.546711	0.369683	3.91007	38	0.912984	0.594557	6.55658	24	0.475394	0.32313	3.14279	9	0.230758	0.138256	2.55146	20	0.457515	0.285482	4.00563	37	0.779967	0.531623	4.39631	7	0.186999	0.135528	1.22149	16	0.389931	0.299588	2.42249	10	0.255891	0.188807	1.70309	8	0.223134	0.173466	1.22013
Gm38067	1	131842267..131844177	ENSMUSG00000103569	0	#N/A	#N/A	#N/A	#N/A	#N/A	0	0	0	0	0	0	0	0	0	0	0	0	0	0	0	0	0	0	0	0	0	0	0	0	0	0	0	0	0	0	0	0	0	0	0	0	0	0	0	0
Gm37676	1	complement(131860202..131860708)	ENSMUSG00000103975	0	#N/A	#N/A	#N/A	#N/A	#N/A	0	0	0	0	0	0	0	0	0	0	0	0	0	0	0	0	0	0	0	0	0	0	0	0	0	0	0	0	0	0	0	0	0	0	0	0	0	0	0	0
Gm29103	1	131890692..131942224	ENSMUSG00000100037	0	#N/A	#N/A	#N/A	#N/A	#N/A	0	0	0	0	0	0	0	0	0	0	0	0	0	0	0	0	0	0	0	0	0	0	0	0	0	0	0	0	0	0	0	0	0	0	0	0	0	0	0	0
Slc45a3	1	131890705..131910707	ENSMUSG00000026435	0	#N/A	#N/A	#N/A	#N/A	#N/A	0	0	0	0	0	0	0	0	0	0	0	0	0	0	0	0	0	0	0	0	0	0	0	0	0	0	0	0	0	0	0	0	0	0	0	0	0	0	0	0
Elk4	1	131935345..131960350	ENSMUSG00000026436	1.59382	-1.07301	-0.101666	0.687469	0.764281	1	99	2.38612	1.61348	16.129	80	2.03367	1.32438	13.8033	138	2.89223	1.96587	18.071	37	1.00375	0.601387	10.4893	60	1.45224	0.906172	12.0169	118	2.63189	1.79389	14.0207	81	2.28949	1.65931	14.1344	111	2.86221	2.19906	16.806	88	2.38258	1.75797	14.9872	100	2.95112	2.29423	15.2516
Mfsd4a	1	complement(131950544..131995800)	ENSMUSG00000059149	0.146346	-2.36102	-1.23941	0.00215783	0.00737423	1	8	0.171892	0.116232	1.30336	17	0.385253	0.250886	2.93321	13	0.242887	0.165092	1.70234	8	0.193474	0.115918	2.26796	5	0.107885	0.0673188	1.00141	12	0.238602	0.16263	1.42583	5	0.125988	0.0913104	0.872493	4	0.0919488	0.0706451	0.605622	3	0.0724091	0.0534266	0.510927	7	0.184158	0.143166	1.06761
U6_5	1	132028377..132028492	ENSMUSG00002075658	0	#N/A	#N/A	#N/A	#N/A	#N/A	0	0	0	0	0	0	0	0	0	0	0	0	0	0	0	0	0	0	0	0	0	0	0	0	0	0	0	0	0	0	0	0	0	0	0	0	0	0	0	0
Gm37120	1	132030103..132036061	ENSMUSG00000103966	0	#N/A	#N/A	#N/A	#N/A	#N/A	0	0	0	0	0	0	0	0	0	0	0	0	0	0	0	0	0	0	0	0	0	0	0	0	0	0	0	0	0	0	0	0	0	0	0	0	0	0	0	0
Cdk18	1	complement(132039975..132067422)	ENSMUSG00000026437	0.0036531	-2.47589	-1.30795	0.524974	#N/A	1	1	0.0324146	0.0219186	0.16292	0	0	0	0	0	0	0	0	0	0	0	0	0	0	0	0	0	0	0	0	0	0	0	0	0	0	0	0	0	0	0	0	0	0	0	0
Gm29629	1	132067242..132070538	ENSMUSG00000099874	0	#N/A	#N/A	#N/A	#N/A	#N/A	0	0	0	0	0	0	0	0	0	0	0	0	0	0	0	0	0	0	0	0	0	0	0	0	0	0	0	0	0	0	0	0	0	0	0	0	0	0	0	0
Lemd1	1	132119169..132186965	ENSMUSG00000079330	0	#N/A	#N/A	#N/A	#N/A	#N/A	0	0	0	0	0	0	0	0	0	0	0	0	0	0	0	0	0	0	0	0	0	0	0	0	0	0	0	0	0	0	0	0	0	0	0	0	0	0	0	0
Gm29695	1	132119195..132137284	ENSMUSG00000118219	0	#N/A	#N/A	#N/A	#N/A	#N/A	0	0	0	0	0	0	0	0	0	0	0	0	0	0	0	0	0	0	0	0	0	0	0	0	0	0	0	0	0	0	0	0	0	0	0	0	0	0	0	0
Mir135b	1	132125826..132125922	ENSMUSG00000065435	0	#N/A	#N/A	#N/A	#N/A	#N/A	0	0	0	0	0	0	0	0	0	0	0	0	0	0	0	0	0	0	0	0	0	0	0	0	0	0	0	0	0	0	0	0	0	0	0	0	0	0	0	0
Gm10188	1	complement(132156786..132157505)	ENSMUSG00000066936	0	#N/A	#N/A	#N/A	#N/A	#N/A	0	0	0	0	0	0	0	0	0	0	0	0	0	0	0	0	0	0	0	0	0	0	0	0	0	0	0	0	0	0	0	0	0	0	0	0	0	0	0	0
Gm29630	1	complement(132202454..132208149)	ENSMUSG00000101549	0	#N/A	#N/A	#N/A	#N/A	#N/A	0	0	0	0	0	0	0	0	0	0	0	0	0	0	0	0	0	0	0	0	0	0	0	0	0	0	0	0	0	0	0	0	0	0	0	0	0	0	0	0
Klhdc8a	1	132226364..132235095	ENSMUSG00000042115	0.00499697	2.21802	1.14927	0.553579	#N/A	1	0	0	0	0	0	0	0	0	0	0	0	0	0	0	0	0	0	0	0	0	0	0	0	0	0	0	0	0	0	0	0	0	1	0.0406344	0.0299818	0.170309	0	0	0	0
Nuak2	1	132243864..132261226	ENSMUSG00000009772	0.109497	-3.32931	-1.73522	0.0134447	0.0352739	1	7	0.275756	0.186465	1.14044	2	0.0830977	0.0541153	0.345083	4	0.137019	0.0931333	0.523798	1	0.0443398	0.0265657	0.283496	9	0.356039	0.222162	1.80253	3	0.109364	0.0745423	0.356458	3	0.138593	0.100446	0.523496	3	0.126435	0.0971415	0.454216	1	0.0442521	0.0326511	0.170309	0	0	0	0
F730311O21Rik	1	132269761..132277364	ENSMUSG00000100658	0.0925799	-3.78186	-1.9191	0.00253034	0.00850366	1	4	0.113401	0.0766809	0.651678	4	0.119605	0.0778894	0.690166	10	0.246519	0.167561	1.3095	1	0.0319097	0.0191183	0.283496	3	0.0854092	0.053294	0.600844	9	0.236116	0.160936	1.06937	1	0.0332468	0.0240957	0.174499	1	0.0303303	0.023303	0.151405	0	0	0	0	0	0	0	0
Tmcc2	1	complement(132284053..132319019)	ENSMUSG00000042066	19.8343	-1.24971	-0.321592	0.141604	0.223192	1	1193	32.3659	21.8857	194.363	961	27.4982	17.9075	165.812	1259	29.7009	20.1879	164.866	876	26.7497	16.0268	248.342	1037	28.2523	17.629	207.692	1377	34.5708	23.5633	163.614	897	28.5388	20.6836	156.525	833	24.1776	18.5759	126.121	1128	34.3767	25.3646	192.109	722	23.9835	18.645	110.117
Gm15849	1	132308867..132310247	ENSMUSG00000090079	0	#N/A	#N/A	#N/A	#N/A	#N/A	0	0	0	0	0	0	0	0	0	0	0	0	0	0	0	0	0	0	0	0	0	0	0	0	0	0	0	0	0	0	0	0	0	0	0	0	0	0	0	0
Dstyk	1	132345293..132394696	ENSMUSG00000042046	0.0378352	1.08547	0.118316	0.831659	0.878783	1	1	0.0165247	0.0111739	0.16292	3	0.0522862	0.0340501	0.517625	1	0.0143691	0.00976679	0.13095	3	0.0557984	0.033431	0.850487	4	0.0663776	0.0414185	0.801125	4	0.0611675	0.0416915	0.475277	2	0.0387577	0.0280898	0.348997	6	0.106073	0.081497	0.908432	3	0.055688	0.041089	0.510927	4	0.0809323	0.0629175	0.610064
6030442K20Rik	1	complement(132394171..132404802)	ENSMUSG00000097760	0	#N/A	#N/A	#N/A	#N/A	#N/A	0	0	0	0	0	0	0	0	0	0	0	0	0	0	0	0	0	0	0	0	0	0	0	0	0	0	0	0	0	0	0	0	0	0	0	0	0	0	0	0
Rbbp5	1	132405103..132433397	ENSMUSG00000026439	0.050583	-1.75404	-0.810684	0.25741	0.358236	1	2	0.0785869	0.05314	0.325839	2	0.0828863	0.0539776	0.345083	2	0.0683354	0.0464482	0.261899	1	0.0442269	0.0264981	0.283496	3	0.118378	0.0738657	0.600844	2	0.072724	0.0495684	0.237639	4	0.184321	0.133587	0.697995	0	0	0	0	0	0	0	0	2	0.0962229	0.0748046	0.305032
Tmem81	1	132433968..132436377	ENSMUSG00000048174	0.0105709	2.21802	1.14927	0.553579	#N/A	1	0	0	0	0	0	0	0	0	0	0	0	0	0	0	0	0	0	0	0	0	0	0	0	0	0	0	0	0	0	0	0	0	1	0.0859604	0.0634254	0.170309	0	0	0	0
Cntn2	1	complement(132437165..132470994)	ENSMUSG00000053024	0	#N/A	#N/A	#N/A	#N/A	#N/A	0	0	0	0	0	0	0	0	0	0	0	0	0	0	0	0	0	0	0	0	0	0	0	0	0	0	0	0	0	0	0	0	0	0	0	0	0	0	0	0
Nfasc	1	complement(132492428..132669535)	ENSMUSG00000026442	0	#N/A	#N/A	#N/A	#N/A	#N/A	0	0	0	0	0	0	0	0	0	0	0	0	0	0	0	0	0	0	0	0	0	0	0	0	0	0	0	0	0	0	0	0	0	0	0	0	0	0	0	0
Gm10538	1	132657093..132660564	ENSMUSG00000101126	0	#N/A	#N/A	#N/A	#N/A	#N/A	0	0	0	0	0	0	0	0	0	0	0	0	0	0	0	0	0	0	0	0	0	0	0	0	0	0	0	0	0	0	0	0	0	0	0	0	0	0	0	0
Gm22609	1	complement(132741966..132742086)	ENSMUSG00000088911	0	#N/A	#N/A	#N/A	#N/A	#N/A	0	0	0	0	0	0	0	0	0	0	0	0	0	0	0	0	0	0	0	0	0	0	0	0	0	0	0	0	0	0	0	0	0	0	0	0	0	0	0	0
Lrrn2	1	132808011..132867743	ENSMUSG00000026443	0	#N/A	#N/A	#N/A	#N/A	#N/A	0	0	0	0	0	0	0	0	0	0	0	0	0	0	0	0	0	0	0	0	0	0	0	0	0	0	0	0	0	0	0	0	0	0	0	0	0	0	0	0
gene:ENSMUSG00002075842	1	complement(132851362..132851482)	ENSMUSG00002075842	0	#N/A	#N/A	#N/A	#N/A	#N/A	0	0	0	0	0	0	0	0	0	0	0	0	0	0	0	0	0	0	0	0	0	0	0	0	0	0	0	0	0	0	0	0	0	0	0	0	0	0	0	0
Gm38308	1	complement(132871250..132873058)	ENSMUSG00000102709	0	#N/A	#N/A	#N/A	#N/A	#N/A	0	0	0	0	0	0	0	0	0	0	0	0	0	0	0	0	0	0	0	0	0	0	0	0	0	0	0	0	0	0	0	0	0	0	0	0	0	0	0	0
Mdm4	1	complement(132887222..132958299)	ENSMUSG00000054387	0.0935192	-2.34255	-1.22808	0.000830182	0.00318983	1	16	0.166967	0.112902	2.60671	20	0.220126	0.143352	3.45083	14	0.127038	0.0863488	1.83329	4	0.0469825	0.0281491	1.13398	12	0.125753	0.0784679	2.40338	17	0.164167	0.111896	2.01993	6	0.073427	0.0532165	1.04699	8	0.0893142	0.0686209	1.21124	10	0.117224	0.086493	1.70309	3	0.0383318	0.0297995	0.457548
Pik3c2b	1	132973405..133036425	ENSMUSG00000026447	0.165586	-4.90278	-2.2936	4.12962e-07	2.95737e-06	0.00631708	28	0.450777	0.304813	4.56175	17	0.288659	0.187982	2.93321	14	0.195987	0.133214	1.83329	4	0.072482	0.0434268	1.13398	13	0.210172	0.131144	2.60366	19	0.283064	0.192935	2.25757	2	0.0377597	0.0273665	0.348997	6	0.103342	0.0793984	0.908432	3	0.054254	0.040031	0.510927	1	0.0197121	0.0153243	0.152516
Gm28609	1	complement(132977866..132996143)	ENSMUSG00000101102	0.178881	-7.89783	-2.98146	0.108516	#N/A	1	0	0	0	0	2	0.703549	0.458168	0.345083	1	0.29002	0.197129	0.13095	0	0	0	0	2	0.669869	0.417987	0.400563	0	0	0	0	0	0	0	0	0	0	0	0	0	0	0	0	0	0	0	0
Gm26616	1	complement(133056414..133059520)	ENSMUSG00000102425	0	#N/A	#N/A	#N/A	#N/A	#N/A	0	0	0	0	0	0	0	0	0	0	0	0	0	0	0	0	0	0	0	0	0	0	0	0	0	0	0	0	0	0	0	0	0	0	0	0	0	0	0	0
Ppp1r15b	1	133058881..133067521	ENSMUSG00000046062	0.436796	-1.83055	-0.872281	0.00283717	0.00941291	1	23	0.634918	0.429329	3.74715	34	0.989923	0.644662	5.86641	26	0.624107	0.424211	3.40469	9	0.27964	0.167543	2.55146	23	0.637597	0.39785	4.60647	32	0.817462	0.557179	3.80222	10	0.323732	0.234626	1.74499	16	0.472532	0.363051	2.42249	13	0.403126	0.297444	2.21402	12	0.405602	0.315319	1.83019
Plekha6	1	133091948..133231173	ENSMUSG00000041757	0.00450744	1.0366	0.0518604	0.966454	#N/A	1	1	0.0123243	0.00833361	0.16292	0	0	0	0	1	0.0107166	0.00728417	0.13095	0	0	0	0	0	0	0	0	0	0	0	0	0	0	0	0	0	0	0	0	0	0	0	0	0	0	0	0
Gm19461	1	complement(133178136..133197546)	ENSMUSG00000101693	0	#N/A	#N/A	#N/A	#N/A	#N/A	0	0	0	0	0	0	0	0	0	0	0	0	0	0	0	0	0	0	0	0	0	0	0	0	0	0	0	0	0	0	0	0	0	0	0	0	0	0	0	0
Golt1a	1	133237538..133250764	ENSMUSG00000103421	0	#N/A	#N/A	#N/A	#N/A	#N/A	0	0	0	0	0	0	0	0	0	0	0	0	0	0	0	0	0	0	0	0	0	0	0	0	0	0	0	0	0	0	0	0	0	0	0	0	0	0	0	0
Gm28040_1	1	133237565..133257460	ENSMUSG00000115958	0	#N/A	#N/A	#N/A	#N/A	#N/A	0	0	0	0	0	0	0	0	0	0	0	0	0	0	0	0	0	0	0	0	0	0	0	0	0	0	0	0	0	0	0	0	0	0	0	0	0	0	0	0
Gm28040_2	1	133237565..133257639	ENSMUSG00000098306	0	#N/A	#N/A	#N/A	#N/A	#N/A	0	0	0	0	0	0	0	0	0	0	0	0	0	0	0	0	0	0	0	0	0	0	0	0	0	0	0	0	0	0	0	0	0	0	0	0	0	0	0	0
Kiss1	1	133249613..133257639	ENSMUSG00000116158	0	#N/A	#N/A	#N/A	#N/A	#N/A	0	0	0	0	0	0	0	0	0	0	0	0	0	0	0	0	0	0	0	0	0	0	0	0	0	0	0	0	0	0	0	0	0	0	0	0	0	0	0	0
Ren1	1	133278248..133288063	ENSMUSG00000070645	0.0127672	1.00386	0.00555964	0.997128	#N/A	1	0	0	0	0	0	0	0	0	1	0.0810374	0.0550819	0.13095	0	0	0	0	0	0	0	0	0	0	0	0	0	0	0	0	1	0.0997037	0.0766032	0.151405	0	0	0	0	0	0	0	0
Etnk2	1	133291310..133308074	ENSMUSG00000070644	0.0108566	3.54384	1.82531	0.314863	#N/A	1	0	0	0	0	0	0	0	0	0	0	0	0	0	0	0	0	0	0	0	0	0	0	0	0	0	0	0	0	0	0	0	0	1	0.0379913	0.0280316	0.170309	0	0	0	0
Sox13	1	complement(133310041..133352115)	ENSMUSG00000070643	0.0264634	3.40979	1.76968	0.159732	#N/A	1	0	0	0	0	1	0.0377717	0.0245978	0.172542	0	0	0	0	0	0	0	0	0	0	0	0	0	0	0	0	1	0.041998	0.0304382	0.174499	0	0	0	0	3	0.120688	0.0890485	0.510927	0	0	0	0
Gm23939	1	133528961..133529093	ENSMUSG00000064814	0	#N/A	#N/A	#N/A	#N/A	#N/A	0	0	0	0	0	0	0	0	0	0	0	0	0	0	0	0	0	0	0	0	0	0	0	0	0	0	0	0	0	0	0	0	0	0	0	0	0	0	0	0
Snrpe	1	complement(133531609..133538029)	ENSMUSG00000090553	0.320349	2.53454	1.34172	0.0424983	0.088888	1	0	0	0	0	2	0.237422	0.154615	0.345083	3	0.293613	0.199571	0.392849	1	0.126685	0.075902	0.283496	1	0.113028	0.0705277	0.200281	1	0.104156	0.0709926	0.118819	8	1.05595	0.765303	1.39599	3	0.361244	0.277547	0.454216	5	0.632173	0.466444	0.851545	3	0.413436	0.321409	0.457548
Zc3h11a_1	1	complement(133547600..133589118)	ENSMUSG00000102976	0.0727565	1.34284	0.425293	0.425626	0.528645	1	6	0.153629	0.103883	0.977517	3	0.0810172	0.0527604	0.517625	1	0.0222648	0.0151336	0.13095	1	0.0288197	0.017267	0.283496	2	0.0514258	0.0320889	0.400563	3	0.071084	0.0484506	0.356458	3	0.0900823	0.0652874	0.523496	8	0.219146	0.168372	1.21124	3	0.0862883	0.0636672	0.510927	2	0.0627021	0.0487452	0.305032
Zc3h11a_2	1	complement(133547609..133589118)	ENSMUSG00000116275	0.0818226	-1.03007	-0.0427401	0.93788	0.949706	1	2	0.0702722	0.0475177	0.325839	4	0.148233	0.0965333	0.690166	1	0.0305527	0.0207669	0.13095	0	0	0	0	4	0.141137	0.0880674	0.801125	7	0.227604	0.155134	0.831735	5	0.206024	0.149317	0.872493	3	0.112771	0.0866427	0.454216	3	0.118408	0.0873668	0.510927	1	0.0430212	0.0334451	0.152516
Zbed6	1	complement(133547678..133589056)	ENSMUSG00000094410	0.114804	-1.93096	-0.94932	0.026506	0.0612502	1	7	0.106436	0.0719714	1.14044	9	0.144333	0.093993	1.55287	13	0.171881	0.116829	1.70234	6	0.102685	0.0615227	1.70097	12	0.183231	0.114333	2.40338	24	0.337698	0.230174	2.85166	0	0	0	0	10	0.162671	0.124982	1.51405	4	0.0683215	0.0504105	0.681236	12	0.223408	0.17368	1.83019
Lax1	1	complement(133606829..133617846)	ENSMUSG00000051998	0.0927998	-2.22341	-1.15278	0.111552	0.186055	1	1	0.0668788	0.0452231	0.16292	2	0.141075	0.0918717	0.345083	3	0.174464	0.118585	0.392849	2	0.150552	0.0902014	0.566991	0	0	0	0	5	0.309447	0.210918	0.594097	1	0.0784302	0.0568426	0.174499	0	0	0	0	1	0.075127	0.0554319	0.170309	2	0.163775	0.12732	0.305032
Atp2b4	1	complement(133627195..133728779)	ENSMUSG00000026463	20.7293	17.1473	4.09991	1.56937e-70	1.32337e-67	2.40066e-66	117	1.47514	0.997482	19.0616	116	1.54255	1.00454	20.0148	173	1.89666	1.28918	22.6543	89	1.263	0.756714	25.2311	73	0.924269	0.576729	14.6205	121	1.41176	0.962249	14.3771	1450	21.4393	15.5382	253.023	2406	32.4537	24.9345	364.281	1858	26.3148	19.4162	316.434	2764	42.6692	33.1714	421.554
Mir6903	1	complement(133654296..133654383)	ENSMUSG00000098606	0	#N/A	#N/A	#N/A	#N/A	#N/A	0	0	0	0	0	0	0	0	0	0	0	0	0	0	0	0	0	0	0	0	0	0	0	0	0	0	0	0	0	0	0	0	0	0	0	0	0	0	0	0
Gm37368	1	complement(133702948..133706159)	ENSMUSG00000102509	0	#N/A	#N/A	#N/A	#N/A	#N/A	0	0	0	0	0	0	0	0	0	0	0	0	0	0	0	0	0	0	0	0	0	0	0	0	0	0	0	0	0	0	0	0	0	0	0	0	0	0	0	0
Gm10537	1	133757266..133758963	ENSMUSG00000103166	0	#N/A	#N/A	#N/A	#N/A	#N/A	0	0	0	0	0	0	0	0	0	0	0	0	0	0	0	0	0	0	0	0	0	0	0	0	0	0	0	0	0	0	0	0	0	0	0	0	0	0	0	0
Gm28441	1	133762927..133766110	ENSMUSG00000100830	0	#N/A	#N/A	#N/A	#N/A	#N/A	0	0	0	0	0	0	0	0	0	0	0	0	0	0	0	0	0	0	0	0	0	0	0	0	0	0	0	0	0	0	0	0	0	0	0	0	0	0	0	0
Optc	1	complement(133824937..133835737)	ENSMUSG00000010311	0.00675859	-2.47589	-1.30795	0.524974	#N/A	1	1	0.0599702	0.0405515	0.16292	0	0	0	0	0	0	0	0	0	0	0	0	0	0	0	0	0	0	0	0	0	0	0	0	0	0	0	0	0	0	0	0	0	0	0	0
Gm15851	1	133834269..133842560	ENSMUSG00000090208	0	#N/A	#N/A	#N/A	#N/A	#N/A	0	0	0	0	0	0	0	0	0	0	0	0	0	0	0	0	0	0	0	0	0	0	0	0	0	0	0	0	0	0	0	0	0	0	0	0	0	0	0	0
Prelp	1	complement(133838042..133849152)	ENSMUSG00000041577	0.00929181	-3.83129	-1.93783	0.322099	#N/A	1	0	0	0	0	0	0	0	0	0	0	0	0	1	0.0480807	0.028807	0.283496	0	0	0	0	1	0.0395304	0.0269438	0.118819	0	0	0	0	0	0	0	0	0	0	0	0	0	0	0	0
Gm1627	1	133889900..133899676	ENSMUSG00000100987	0	#N/A	#N/A	#N/A	#N/A	#N/A	0	0	0	0	0	0	0	0	0	0	0	0	0	0	0	0	0	0	0	0	0	0	0	0	0	0	0	0	0	0	0	0	0	0	0	0	0	0	0	0
Fmod	1	133964992..133976015	ENSMUSG00000041559	0	#N/A	#N/A	#N/A	#N/A	#N/A	0	0	0	0	0	0	0	0	0	0	0	0	0	0	0	0	0	0	0	0	0	0	0	0	0	0	0	0	0	0	0	0	0	0	0	0	0	0	0	0
Btg2	1	complement(134002908..134006858)	ENSMUSG00000020423	0.647009	-1.78252	-0.833919	0.0101533	0.0280253	1	15	0.844458	0.571018	2.44379	20	1.18754	0.773357	3.45083	28	1.37069	0.931673	3.66659	5	0.316828	0.189824	1.41748	18	1.01762	0.634981	3.60506	22	1.14614	0.781204	2.61402	8	0.528168	0.382791	1.39599	11	0.662522	0.509022	1.66546	13	0.822124	0.606599	2.21402	7	0.482518	0.375114	1.06761
Gm38140	1	complement(134024143..134026897)	ENSMUSG00000102380	0	#N/A	#N/A	#N/A	#N/A	#N/A	0	0	0	0	0	0	0	0	0	0	0	0	0	0	0	0	0	0	0	0	0	0	0	0	0	0	0	0	0	0	0	0	0	0	0	0	0	0	0	0
Chit1	1	134038980..134079278	ENSMUSG00000026450	0	#N/A	#N/A	#N/A	#N/A	#N/A	0	0	0	0	0	0	0	0	0	0	0	0	0	0	0	0	0	0	0	0	0	0	0	0	0	0	0	0	0	0	0	0	0	0	0	0	0	0	0	0
Chil1	1	134109914..134117919	ENSMUSG00000064246	0.0583717	-1.90068	-0.926519	0.340679	0.448055	1	0	0	0	0	1	0.0580854	0.0378266	0.172542	0	0	0	0	0	0	0	0	1	0.0553048	0.0345093	0.200281	8	0.407711	0.277894	0.950554	1	0.0645847	0.046808	0.174499	0	0	0	0	2	0.123729	0.0912927	0.340618	0	0	0	0
Mybph	1	134121186..134128970	ENSMUSG00000042451	0.00745223	-2.47606	-1.30805	0.524938	#N/A	1	0	0	0	0	0	0	0	0	0	0	0	0	1	0.0746294	0.0447134	0.283496	0	0	0	0	0	0	0	0	0	0	0	0	0	0	0	0	0	0	0	0	0	0	0	0
Adora1	1	complement(134126961..134163169)	ENSMUSG00000042429	0	#N/A	#N/A	#N/A	#N/A	#N/A	0	0	0	0	0	0	0	0	0	0	0	0	0	0	0	0	0	0	0	0	0	0	0	0	0	0	0	0	0	0	0	0	0	0	0	0	0	0	0	0
Gm24517	1	complement(134208623..134208729)	ENSMUSG00000119277	0	#N/A	#N/A	#N/A	#N/A	#N/A	0	0	0	0	0	0	0	0	0	0	0	0	0	0	0	0	0	0	0	0	0	0	0	0	0	0	0	0	0	0	0	0	0	0	0	0	0	0	0	0
Myog	1	134217727..134220286	ENSMUSG00000026459	0	#N/A	#N/A	#N/A	#N/A	#N/A	0	0	0	0	0	0	0	0	0	0	0	0	0	0	0	0	0	0	0	0	0	0	0	0	0	0	0	0	0	0	0	0	0	0	0	0	0	0	0	0
Ppfia4	1	complement(134224521..134260666)	ENSMUSG00000026458	0.00429688	1.00384	0.00552501	0.997146	#N/A	1	0	0	0	0	0	0	0	0	0	0	0	0	1	0.0264473	0.0158456	0.283496	0	0	0	0	0	0	0	0	0	0	0	0	0	0	0	0	0	0	0	0	0	0	0	0
Tmem183a	1	complement(134273835..134289717)	ENSMUSG00000042305	1.28041	1.36264	0.446409	0.110557	0.18476	1	22	0.95323	0.644569	3.58423	27	1.23387	0.80353	4.65862	22	0.828883	0.563399	2.88089	33	1.60937	0.964236	9.35535	18	0.783205	0.488707	3.60506	32	1.28308	0.87454	3.80222	25	1.27031	0.920662	4.36247	37	1.71513	1.31775	5.602	38	1.84955	1.36468	6.47175	46	2.4404	1.89719	7.01574
Mgat4f	1	134313678..134318719	ENSMUSG00000050526	0	#N/A	#N/A	#N/A	#N/A	#N/A	0	0	0	0	0	0	0	0	0	0	0	0	0	0	0	0	0	0	0	0	0	0	0	0	0	0	0	0	0	0	0	0	0	0	0	0	0	0	0	0
Cyb5r1	1	134333297..134339478	ENSMUSG00000026456	3.39057	4.44262	2.15141	2.03896e-14	3.56342e-13	3.119e-10	26	0.904891	0.611883	4.23591	30	1.10123	0.717146	5.17625	24	0.726323	0.493688	3.14279	24	0.940159	0.563286	6.80389	17	0.594155	0.370743	3.40478	37	1.19166	0.812231	4.39631	123	5.02023	3.63843	21.4633	111	4.13302	3.17543	16.806	190	7.42821	5.48085	32.3587	118	5.02845	3.90916	17.9969
Adipor1	1	134343116..134361089	ENSMUSG00000026457	135.06	1.54909	0.631423	0.00304243	0.0100021	1	4067	124.983	84.5128	662.594	3025	98.047	63.8506	521.938	4602	122.976	83.5876	602.63	2603	90.0363	53.9443	737.939	2709	83.6014	52.1659	542.562	3508	99.7616	67.9972	416.818	5221	188.159	136.369	911.057	6169	202.821	155.829	934.02	5346	184.549	136.169	910.472	5552	208.908	162.407	846.769
Platr1	1	134363366..134367335	ENSMUSG00000101061	0	#N/A	#N/A	#N/A	#N/A	#N/A	0	0	0	0	0	0	0	0	0	0	0	0	0	0	0	0	0	0	0	0	0	0	0	0	0	0	0	0	0	0	0	0	0	0	0	0	0	0	0	0
Gm37935	1	complement(134382230..134383211)	ENSMUSG00000102722	0	#N/A	#N/A	#N/A	#N/A	#N/A	0	0	0	0	0	0	0	0	0	0	0	0	0	0	0	0	0	0	0	0	0	0	0	0	0	0	0	0	0	0	0	0	0	0	0	0	0	0	0	0
Klhl12	1	134383269..134418756	ENSMUSG00000026455	0.133082	-1.55693	-0.638707	0.075026	0.136153	1	14	0.189726	0.128292	2.28087	9	0.128639	0.083773	1.55287	24	0.282817	0.192233	3.14279	17	0.259307	0.155361	4.81942	9	0.122481	0.0764262	1.80253	19	0.238275	0.162408	2.25757	3	0.0476776	0.0345545	0.523496	12	0.17398	0.133671	1.81686	7	0.106562	0.0786263	1.19216	18	0.298675	0.232193	2.74529
Rabif	1	134422386..134436512	ENSMUSG00000042229	0.0411958	-1.96786	-0.976624	0.350281	0.457531	1	0	0	0	0	3	0.170785	0.111219	0.517625	0	0	0	0	0	0	0	0	1	0.0542029	0.0338218	0.200281	3	0.149845	0.102134	0.356458	0	0	0	0	0	0	0	0	0	0	0	0	3	0.198264	0.154133	0.457548
Gm25612	1	134433076..134433201	ENSMUSG00000077202	0	#N/A	#N/A	#N/A	#N/A	#N/A	0	0	0	0	0	0	0	0	0	0	0	0	0	0	0	0	0	0	0	0	0	0	0	0	0	0	0	0	0	0	0	0	0	0	0	0	0	0	0	0
Mgat4e	1	complement(134468679..134477420)	ENSMUSG00000046367	0	#N/A	#N/A	#N/A	#N/A	#N/A	0	0	0	0	0	0	0	0	0	0	0	0	0	0	0	0	0	0	0	0	0	0	0	0	0	0	0	0	0	0	0	0	0	0	0	0	0	0	0	0
Kdm5b	1	134487909..134563023	ENSMUSG00000042207	0.566866	6.22232	2.63745	4.69037e-17	1.0508e-15	7.17486e-13	10	0.0932789	0.0630747	1.6292	17	0.167249	0.108917	2.93321	15	0.121666	0.0826976	1.96424	6	0.0629943	0.0377424	1.70097	7	0.0655706	0.040915	1.40197	17	0.146744	0.10002	2.01993	79	0.864182	0.626319	13.7854	55	0.548867	0.421699	8.3273	35	0.36674	0.270597	5.96082	114	1.30202	1.0122	17.3868
Gm26783	1	complement(134569992..134574258)	ENSMUSG00000097435	0	#N/A	#N/A	#N/A	#N/A	#N/A	0	0	0	0	0	0	0	0	0	0	0	0	0	0	0	0	0	0	0	0	0	0	0	0	0	0	0	0	0	0	0	0	0	0	0	0	0	0	0	0
Syt2	1	134574415..134690331	ENSMUSG00000026452	0	#N/A	#N/A	#N/A	#N/A	#N/A	0	0	0	0	0	0	0	0	0	0	0	0	0	0	0	0	0	0	0	0	0	0	0	0	0	0	0	0	0	0	0	0	0	0	0	0	0	0	0	0
Ppp1r12b	1	complement(134682396..134883680)	ENSMUSG00000073557	0.0336091	-2.63621	-1.39847	0.00900356	0.0252584	1	8	0.0824525	0.0557539	1.30336	5	0.0543521	0.0353954	0.862708	4	0.0358484	0.0243665	0.523798	4	0.0464024	0.0278015	1.13398	4	0.0414001	0.025833	0.801125	5	0.0476882	0.0325041	0.594097	1	0.0120867	0.0087599	0.174499	3	0.0330793	0.0254151	0.454216	1	0.0115777	0.00854251	0.170309	3	0.0378585	0.0294316	0.457548
Gm37949	1	complement(134727633..134729723)	ENSMUSG00000103614	0	#N/A	#N/A	#N/A	#N/A	#N/A	0	0	0	0	0	0	0	0	0	0	0	0	0	0	0	0	0	0	0	0	0	0	0	0	0	0	0	0	0	0	0	0	0	0	0	0	0	0	0	0
gene:ENSMUSG00002075458	1	134737013..134737106	ENSMUSG00002075458	0	#N/A	#N/A	#N/A	#N/A	#N/A	0	0	0	0	0	0	0	0	0	0	0	0	0	0	0	0	0	0	0	0	0	0	0	0	0	0	0	0	0	0	0	0	0	0	0	0	0	0	0	0
Gm37677	1	complement(134747654..134755287)	ENSMUSG00000103976	0	#N/A	#N/A	#N/A	#N/A	#N/A	0	0	0	0	0	0	0	0	0	0	0	0	0	0	0	0	0	0	0	0	0	0	0	0	0	0	0	0	0	0	0	0	0	0	0	0	0	0	0	0
Gm28892	1	134761880..134774153	ENSMUSG00000101168	0	#N/A	#N/A	#N/A	#N/A	#N/A	0	0	0	0	0	0	0	0	0	0	0	0	0	0	0	0	0	0	0	0	0	0	0	0	0	0	0	0	0	0	0	0	0	0	0	0	0	0	0	0
Ube2t	1	134890303..134901900	ENSMUSG00000026429	0.00889789	1.03643	0.0516292	0.966566	#N/A	1	0	0	0	0	1	0.033679	0.0219326	0.172542	1	0.0277665	0.0188732	0.13095	0	0	0	0	0	0	0	0	0	0	0	0	1	0.0374474	0.0271401	0.174499	1	0.0341623	0.0262472	0.151405	0	0	0	0	0	0	0	0
Lgr6	1	complement(134911039..135033014)	ENSMUSG00000042793	0	#N/A	#N/A	#N/A	#N/A	#N/A	0	0	0	0	0	0	0	0	0	0	0	0	0	0	0	0	0	0	0	0	0	0	0	0	0	0	0	0	0	0	0	0	0	0	0	0	0	0	0	0
Ptprv	1	complement(135036235..135060332)	ENSMUSG00000097993	0.00927762	-1.64777	-0.720515	0.521685	#N/A	1	0	0	0	0	0	0	0	0	1	0.0192184	0.0130629	0.13095	1	0.0248765	0.0149045	0.283496	2	0.0443895	0.0276983	0.400563	0	0	0	0	0	0	0	0	0	0	0	0	0	0	0	0	2	0.0541228	0.0420756	0.305032
Gm10535	1	135036699..135041116	ENSMUSG00000097988	0	#N/A	#N/A	#N/A	#N/A	#N/A	0	0	0	0	0	0	0	0	0	0	0	0	0	0	0	0	0	0	0	0	0	0	0	0	0	0	0	0	0	0	0	0	0	0	0	0	0	0	0	0
Ptpn7	1	135060438..135073055	ENSMUSG00000031506	0.0921617	-1.37004	-0.454213	0.346257	0.453077	1	4	0.101228	0.0684498	0.651678	4	0.106766	0.0695286	0.690166	5	0.110029	0.0747875	0.654748	5	0.142422	0.0853306	1.41748	5	0.127069	0.0792888	1.00141	11	0.257609	0.175585	1.30701	2	0.0593561	0.0430185	0.348997	9	0.243671	0.187215	1.36265	8	0.227425	0.167804	1.36247	3	0.0929587	0.072267	0.457548
Arl8a	1	135074562..135084007	ENSMUSG00000026426	0.190946	-3.30756	-1.72577	0.00539093	0.0163915	1	3	0.201509	0.136259	0.488759	3	0.212533	0.138407	0.517625	9	0.525668	0.357301	1.17855	2	0.151206	0.0905937	0.566991	2	0.134906	0.0841793	0.400563	8	0.497269	0.338937	0.950554	1	0.0787714	0.0570898	0.174499	1	0.0718612	0.0552116	0.151405	0	0	0	0	2	0.164487	0.127874	0.305032
5S_rRNA_11	1	complement(135078404..135078504)	ENSMUSG00002075149	0	#N/A	#N/A	#N/A	#N/A	#N/A	0	0	0	0	0	0	0	0	0	0	0	0	0	0	0	0	0	0	0	0	0	0	0	0	0	0	0	0	0	0	0	0	0	0	0	0	0	0	0	0
Gm15445	1	135080701..135081544	ENSMUSG00000085311	0	#N/A	#N/A	#N/A	#N/A	#N/A	0	0	0	0	0	0	0	0	0	0	0	0	0	0	0	0	0	0	0	0	0	0	0	0	0	0	0	0	0	0	0	0	0	0	0	0	0	0	0	0
Gpr37l1	1	complement(135087972..135095419)	ENSMUSG00000026424	0	#N/A	#N/A	#N/A	#N/A	#N/A	0	0	0	0	0	0	0	0	0	0	0	0	0	0	0	0	0	0	0	0	0	0	0	0	0	0	0	0	0	0	0	0	0	0	0	0	0	0	0	0
Gm26642	1	135176299..135194181	ENSMUSG00000097680	0	#N/A	#N/A	#N/A	#N/A	#N/A	0	0	0	0	0	0	0	0	0	0	0	0	0	0	0	0	0	0	0	0	0	0	0	0	0	0	0	0	0	0	0	0	0	0	0	0	0	0	0	0
Elf3	1	complement(135181313..135186306)	ENSMUSG00000003051	0.00732235	-2.47573	-1.30786	0.525006	#N/A	1	0	0	0	0	0	0	0	0	0	0	0	0	0	0	0	0	0	0	0	0	1	0.0644576	0.0439341	0.118819	0	0	0	0	0	0	0	0	0	0	0	0	0	0	0	0
Rnpep	1	complement(135190450..135211822)	ENSMUSG00000041926	0.0334819	-2.89448	-1.5333	0.0476293	0.0970717	1	4	0.0885327	0.0598654	0.651678	2	0.0466881	0.0304044	0.345083	1	0.019246	0.0130816	0.13095	0	0	0	0	2	0.0444531	0.027738	0.400563	5	0.10241	0.0698021	0.594097	1	0.0259561	0.0188117	0.174499	1	0.0236791	0.0181929	0.151405	1	0.0248629	0.0183449	0.170309	0	0	0	0
Timm17a	1	complement(135222951..135241516)	ENSMUSG00000062580	0.120147	5.42174	2.43876	3.52607e-05	0.000183352	0.539383	2	0.0391292	0.0264589	0.325839	0	0	0	0	2	0.0340248	0.023127	0.261899	1	0.022021	0.0131937	0.283496	1	0.0196471	0.0122595	0.200281	2	0.0362099	0.0246806	0.237639	8	0.18355	0.133029	1.39599	6	0.125586	0.0964892	0.908432	10	0.219775	0.162159	1.70309	10	0.239552	0.18623	1.52516
Lmod1	1	135252545..135295803	ENSMUSG00000048096	0	#N/A	#N/A	#N/A	#N/A	#N/A	0	0	0	0	0	0	0	0	0	0	0	0	0	0	0	0	0	0	0	0	0	0	0	0	0	0	0	0	0	0	0	0	0	0	0	0	0	0	0	0
U6_6	1	complement(135281455..135281560)	ENSMUSG00002075633	0	#N/A	#N/A	#N/A	#N/A	#N/A	0	0	0	0	0	0	0	0	0	0	0	0	0	0	0	0	0	0	0	0	0	0	0	0	0	0	0	0	0	0	0	0	0	0	0	0	0	0	0	0
Shisa4	1	complement(135298795..135302975)	ENSMUSG00000041889	0	#N/A	#N/A	#N/A	#N/A	#N/A	0	0	0	0	0	0	0	0	0	0	0	0	0	0	0	0	0	0	0	0	0	0	0	0	0	0	0	0	0	0	0	0	0	0	0	0	0	0	0	0
Ipo9	1	complement(135310050..135358237)	ENSMUSG00000041879	0.0617157	-1.74199	-0.80074	0.0998768	0.170402	1	3	0.0562698	0.0380494	0.488759	4	0.0791311	0.0515321	0.690166	7	0.114169	0.0776017	0.916647	3	0.0633348	0.0379464	0.850487	6	0.113014	0.0705192	1.20169	8	0.138858	0.0946453	0.950554	2	0.0439926	0.0318838	0.348997	8	0.160533	0.123339	1.21124	2	0.0421397	0.0310925	0.340618	2	0.0459318	0.0357078	0.305032
Gm28277	1	complement(135337360..135341924)	ENSMUSG00000100620	0	#N/A	#N/A	#N/A	#N/A	#N/A	0	0	0	0	0	0	0	0	0	0	0	0	0	0	0	0	0	0	0	0	0	0	0	0	0	0	0	0	0	0	0	0	0	0	0	0	0	0	0	0
Nav1	1	complement(135362318..135615843)	ENSMUSG00000009418	0.201472	-4.98453	-2.31746	5.32872e-11	6.44221e-10	8.15134e-07	48	0.393979	0.266406	7.82014	26	0.22508	0.146578	4.48608	28	0.199841	0.135834	3.66659	39	0.360299	0.215869	11.0563	32	0.26376	0.164582	6.409	54	0.410159	0.279563	6.41624	7	0.067379	0.0488331	1.22149	7	0.0614682	0.0472266	1.05984	12	0.110642	0.0816365	2.04371	5	0.0502493	0.0390643	0.76258
Mir1231	1	complement(135382341..135382421)	ENSMUSG00000093515	0	#N/A	#N/A	#N/A	#N/A	#N/A	0	0	0	0	0	0	0	0	0	0	0	0	0	0	0	0	0	0	0	0	0	0	0	0	0	0	0	0	0	0	0	0	0	0	0	0	0	0	0	0
2610012C04Rik	1	complement(135408130..135409152)	ENSMUSG00000102474	0	#N/A	#N/A	#N/A	#N/A	#N/A	0	0	0	0	0	0	0	0	0	0	0	0	0	0	0	0	0	0	0	0	0	0	0	0	0	0	0	0	0	0	0	0	0	0	0	0	0	0	0	0
Gm37333	1	complement(135450826..135453076)	ENSMUSG00000104524	0	#N/A	#N/A	#N/A	#N/A	#N/A	0	0	0	0	0	0	0	0	0	0	0	0	0	0	0	0	0	0	0	0	0	0	0	0	0	0	0	0	0	0	0	0	0	0	0	0	0	0	0	0
Gm4793	1	135512511..135527686	ENSMUSG00000054412	0	#N/A	#N/A	#N/A	#N/A	#N/A	0	0	0	0	0	0	0	0	0	0	0	0	0	0	0	0	0	0	0	0	0	0	0	0	0	0	0	0	0	0	0	0	0	0	0	0	0	0	0	0
Csrp1	1	135647799..135679970	ENSMUSG00000026421	2.20595	-1.66714	-0.737376	0.0127422	0.0337446	1	34	2.68425	1.81507	5.53927	36	2.99763	1.95213	6.21149	34	2.33409	1.5865	4.45229	51	4.5319	2.71524	14.4583	37	2.93341	1.8304	7.41041	67	4.89492	3.33636	7.96089	19	1.75911	1.27492	3.31547	34	2.87173	2.20638	5.14778	28	2.48318	1.8322	4.76865	23	2.22331	1.72842	3.50787
Phlda3	1	135693857..135696874	ENSMUSG00000041801	0.263931	1.15335	0.205835	0.711457	0.779644	1	0	0	0	0	3	0.313415	0.204104	0.517625	5	0.430658	0.292722	0.654748	1	0.111489	0.0667976	0.283496	2	0.198941	0.124136	0.400563	6	0.549978	0.374863	0.712916	4	0.464645	0.336753	0.697995	0	0	0	0	5	0.556344	0.410495	0.851545	2	0.242563	0.188571	0.305032
Tnni1	1	135707172..135738727	ENSMUSG00000026418	0.00491046	-2.47591	-1.30796	0.524969	#N/A	1	0	0	0	0	1	0.0452421	0.0294628	0.172542	0	0	0	0	0	0	0	0	0	0	0	0	0	0	0	0	0	0	0	0	0	0	0	0	0	0	0	0	0	0	0	0
Lad1	1	135746336..135761080	ENSMUSG00000041782	0	#N/A	#N/A	#N/A	#N/A	#N/A	0	0	0	0	0	0	0	0	0	0	0	0	0	0	0	0	0	0	0	0	0	0	0	0	0	0	0	0	0	0	0	0	0	0	0	0	0	0	0	0
Tnnt2	1	135764092..135779998	ENSMUSG00000026414	0.0169032	-11.9618	-3.58036	0.0497522	0.100198	1	1	0.0199204	0.0134701	0.16292	0	0	0	0	1	0.0173219	0.0117738	0.13095	1	0.0224216	0.0134336	0.283496	1	0.0200045	0.0124825	0.200281	4	0.0737371	0.050259	0.475277	0	0	0	0	0	0	0	0	0	0	0	0	0	0	0	0
Pkp1	1	complement(135799133..135846945)	ENSMUSG00000026413	0	#N/A	#N/A	#N/A	#N/A	#N/A	0	0	0	0	0	0	0	0	0	0	0	0	0	0	0	0	0	0	0	0	0	0	0	0	0	0	0	0	0	0	0	0	0	0	0	0	0	0	0	0
Gm36938	1	complement(135824132..135826827)	ENSMUSG00000102414	0	#N/A	#N/A	#N/A	#N/A	#N/A	0	0	0	0	0	0	0	0	0	0	0	0	0	0	0	0	0	0	0	0	0	0	0	0	0	0	0	0	0	0	0	0	0	0	0	0	0	0	0	0
Igfn1	1	complement(135881316..135934080)	ENSMUSG00000051985	0	#N/A	#N/A	#N/A	#N/A	#N/A	0	0	0	0	0	0	0	0	0	0	0	0	0	0	0	0	0	0	0	0	0	0	0	0	0	0	0	0	0	0	0	0	0	0	0	0	0	0	0	0
Tmem9	1	135935888..135963080	ENSMUSG00000026411	0.610526	2.94069	1.55616	4.19368e-05	0.000215629	0.641507	4	0.226593	0.153221	0.651678	4	0.23899	0.155636	0.690166	7	0.34481	0.234371	0.916647	2	0.127522	0.0764031	0.566991	2	0.113774	0.0709934	0.400563	8	0.419377	0.285846	0.950554	16	1.06292	0.770357	2.79198	16	0.969678	0.745013	2.42249	17	1.08179	0.798192	2.89525	15	1.04041	0.808828	2.28774
Ascl5	1	135978542..135979108	ENSMUSG00000097918	0	#N/A	#N/A	#N/A	#N/A	#N/A	0	0	0	0	0	0	0	0	0	0	0	0	0	0	0	0	0	0	0	0	0	0	0	0	0	0	0	0	0	0	0	0	0	0	0	0	0	0	0	0
Cacna1s	1	135980488..136047560	ENSMUSG00000026407	0	#N/A	#N/A	#N/A	#N/A	#N/A	0	0	0	0	0	0	0	0	0	0	0	0	0	0	0	0	0	0	0	0	0	0	0	0	0	0	0	0	0	0	0	0	0	0	0	0	0	0	0	0
Gm37014	1	135984919..135987171	ENSMUSG00000102838	0	#N/A	#N/A	#N/A	#N/A	#N/A	0	0	0	0	0	0	0	0	0	0	0	0	0	0	0	0	0	0	0	0	0	0	0	0	0	0	0	0	0	0	0	0	0	0	0	0	0	0	0	0
Gm37759	1	complement(136044315..136047560)	ENSMUSG00000102717	0	#N/A	#N/A	#N/A	#N/A	#N/A	0	0	0	0	0	0	0	0	0	0	0	0	0	0	0	0	0	0	0	0	0	0	0	0	0	0	0	0	0	0	0	0	0	0	0	0	0	0	0	0
Gm15850	1	complement(136053916..136058921)	ENSMUSG00000086264	0	#N/A	#N/A	#N/A	#N/A	#N/A	0	0	0	0	0	0	0	0	0	0	0	0	0	0	0	0	0	0	0	0	0	0	0	0	0	0	0	0	0	0	0	0	0	0	0	0	0	0	0	0
Kif21b	1	136059127..136105736	ENSMUSG00000041642	0.457473	-4.97177	-2.31376	2.35974e-13	3.73681e-12	3.60969e-09	45	0.570342	0.385662	7.33138	55	0.735221	0.478794	9.48978	72	0.793507	0.539354	9.42837	15	0.213984	0.128206	4.25243	44	0.56002	0.349443	8.81238	108	1.2667	0.863378	12.8325	9	0.13377	0.0969506	1.57049	10	0.135595	0.104179	1.51405	15	0.213561	0.157574	2.55464	7	0.10863	0.0844499	1.06761
Mroh3	1	complement(136109390..136140566)	ENSMUSG00000087230	0	#N/A	#N/A	#N/A	#N/A	#N/A	0	0	0	0	0	0	0	0	0	0	0	0	0	0	0	0	0	0	0	0	0	0	0	0	0	0	0	0	0	0	0	0	0	0	0	0	0	0	0	0
Inava	1	complement(136141269..136162002)	ENSMUSG00000041605	0	#N/A	#N/A	#N/A	#N/A	#N/A	0	0	0	0	0	0	0	0	0	0	0	0	0	0	0	0	0	0	0	0	0	0	0	0	0	0	0	0	0	0	0	0	0	0	0	0	0	0	0	0
Gm26568	1	136143812..136152809	ENSMUSG00000097315	0	#N/A	#N/A	#N/A	#N/A	#N/A	0	0	0	0	0	0	0	0	0	0	0	0	0	0	0	0	0	0	0	0	0	0	0	0	0	0	0	0	0	0	0	0	0	0	0	0	0	0	0	0
A430034D21Rik	1	136175400..136178214	ENSMUSG00000103594	0	#N/A	#N/A	#N/A	#N/A	#N/A	0	0	0	0	0	0	0	0	0	0	0	0	0	0	0	0	0	0	0	0	0	0	0	0	0	0	0	0	0	0	0	0	0	0	0	0	0	0	0	0
Gm37552	1	complement(136180409..136183584)	ENSMUSG00000102941	0	#N/A	#N/A	#N/A	#N/A	#N/A	0	0	0	0	0	0	0	0	0	0	0	0	0	0	0	0	0	0	0	0	0	0	0	0	0	0	0	0	0	0	0	0	0	0	0	0	0	0	0	0
Gm26781	1	136187145..136202144	ENSMUSG00000097433	0	#N/A	#N/A	#N/A	#N/A	#N/A	0	0	0	0	0	0	0	0	0	0	0	0	0	0	0	0	0	0	0	0	0	0	0	0	0	0	0	0	0	0	0	0	0	0	0	0	0	0	0	0
Gpr25	1	complement(136187535..136188611)	ENSMUSG00000052759	0.0313881	-1.54146	-0.624301	0.657474	#N/A	1	0	0	0	0	1	0.151227	0.0984827	0.172542	0	0	0	0	0	0	0	0	1	0.143988	0.0898459	0.200281	0	0	0	0	0	0	0	0	0	0	0	0	0	0	0	0	0	0	0	0
Camsap2	1	complement(136195861..136273842)	ENSMUSG00000041570	0.076441	-1.72311	-0.785015	0.0653042	0.122464	1	12	0.201531	0.136274	1.95503	7	0.123991	0.0807462	1.20779	6	0.0876209	0.0595567	0.785698	3	0.0567086	0.0339763	0.850487	3	0.0505953	0.0315707	0.600844	11	0.170955	0.116522	1.30701	4	0.07878	0.057096	0.697995	2	0.0359345	0.0276088	0.302811	4	0.075462	0.0556791	0.681236	5	0.102816	0.0799299	0.76258
9230116N13Rik	1	complement(136339654..136343257)	ENSMUSG00000097403	0.00589447	2.21797	1.14924	0.553592	#N/A	1	0	0	0	0	0	0	0	0	0	0	0	0	0	0	0	0	0	0	0	0	0	0	0	0	0	0	0	0	1	0.046032	0.0353668	0.151405	0	0	0	0	0	0	0	0
Ddx59	1	136343009..136367896	ENSMUSG00000026404	0.0389257	-2.67144	-1.41762	0.165875	0.252729	1	2	0.104587	0.0707214	0.325839	0	0	0	0	2	0.0909441	0.0618155	0.261899	1	0.0588594	0.035265	0.283496	1	0.0525143	0.032768	0.200281	1	0.0483923	0.032984	0.118819	0	0	0	0	0	0	0	0	1	0.058743	0.0433432	0.170309	0	0	0	0
Kif14	1	136394081..136459249	ENSMUSG00000041498	0.0644495	-1.74392	-0.802336	0.0868346	0.15316	1	11	0.163995	0.110892	1.79212	5	0.0786211	0.0512	0.862708	8	0.10371	0.0704929	1.0476	6	0.100683	0.0603229	1.70097	4	0.0598859	0.0373679	0.801125	6	0.0827781	0.0564212	0.712916	7	0.122385	0.0886992	1.22149	3	0.0478497	0.0367633	0.454216	7	0.117231	0.086498	1.19216	1	0.0182543	0.0141911	0.152516
Gm37799	1	136469343..136483611	ENSMUSG00000104414	0.0386751	1.00386	0.00555964	0.997128	#N/A	1	0	0	0	0	0	0	0	0	1	0.245483	0.166857	0.13095	0	0	0	0	0	0	0	0	0	0	0	0	0	0	0	0	1	0.302027	0.23205	0.151405	0	0	0	0	0	0	0	0
Gm33994	1	complement(136504676..136507215)	ENSMUSG00000104509	0	#N/A	#N/A	#N/A	#N/A	#N/A	0	0	0	0	0	0	0	0	0	0	0	0	0	0	0	0	0	0	0	0	0	0	0	0	0	0	0	0	0	0	0	0	0	0	0	0	0	0	0	0
4933409D19Rik	1	complement(136530771..136533206)	ENSMUSG00000104366	0	#N/A	#N/A	#N/A	#N/A	#N/A	0	0	0	0	0	0	0	0	0	0	0	0	0	0	0	0	0	0	0	0	0	0	0	0	0	0	0	0	0	0	0	0	0	0	0	0	0	0	0	0
Platr23	1	complement(136549836..136552388)	ENSMUSG00000097229	0	#N/A	#N/A	#N/A	#N/A	#N/A	0	0	0	0	0	0	0	0	0	0	0	0	0	0	0	0	0	0	0	0	0	0	0	0	0	0	0	0	0	0	0	0	0	0	0	0	0	0	0	0
Zfp281	1	136552639..136557791	ENSMUSG00000041483	0.0670866	-2.84748	-1.50968	0.0194251	0.0475477	1	4	0.125115	0.0846021	0.651678	2	0.0659799	0.0429678	0.345083	3	0.0815955	0.0554612	0.392849	2	0.0704119	0.0421865	0.566991	2	0.0628214	0.0391995	0.400563	7	0.202617	0.138103	0.831735	1	0.0366813	0.0265849	0.174499	2	0.0669269	0.0514205	0.302811	2	0.0702727	0.0518503	0.340618	1	0.0382982	0.0297734	0.152516
Gm19705	1	136598507..136618542	ENSMUSG00000097113	0.0104195	-2.47573	-1.30786	0.525006	#N/A	1	0	0	0	0	0	0	0	0	0	0	0	0	0	0	0	0	0	0	0	0	1	0.0917218	0.0625173	0.118819	0	0	0	0	0	0	0	0	0	0	0	0	0	0	0	0
Platr22	1	136623949..136653880	ENSMUSG00000097448	0	#N/A	#N/A	#N/A	#N/A	#N/A	0	0	0	0	0	0	0	0	0	0	0	0	0	0	0	0	0	0	0	0	0	0	0	0	0	0	0	0	0	0	0	0	0	0	0	0	0	0	0	0
Gm24086	1	136625112..136625209	ENSMUSG00000092912	0	#N/A	#N/A	#N/A	#N/A	#N/A	0	0	0	0	0	0	0	0	0	0	0	0	0	0	0	0	0	0	0	0	0	0	0	0	0	0	0	0	0	0	0	0	0	0	0	0	0	0	0	0
gene:ENSMUSG00002076813	1	complement(136685248..136685347)	ENSMUSG00002076813	0	#N/A	#N/A	#N/A	#N/A	#N/A	0	0	0	0	0	0	0	0	0	0	0	0	0	0	0	0	0	0	0	0	0	0	0	0	0	0	0	0	0	0	0	0	0	0	0	0	0	0	0	0
Nr5a2	1	complement(136770309..136888186)	ENSMUSG00000026398	0	#N/A	#N/A	#N/A	#N/A	#N/A	0	0	0	0	0	0	0	0	0	0	0	0	0	0	0	0	0	0	0	0	0	0	0	0	0	0	0	0	0	0	0	0	0	0	0	0	0	0	0	0
U7_1	1	complement(136917949..136918008)	ENSMUSG00000088970	0	#N/A	#N/A	#N/A	#N/A	#N/A	0	0	0	0	0	0	0	0	0	0	0	0	0	0	0	0	0	0	0	0	0	0	0	0	0	0	0	0	0	0	0	0	0	0	0	0	0	0	0	0
Gm25609	1	complement(137143282..137143385)	ENSMUSG00000077207	0	#N/A	#N/A	#N/A	#N/A	#N/A	0	0	0	0	0	0	0	0	0	0	0	0	0	0	0	0	0	0	0	0	0	0	0	0	0	0	0	0	0	0	0	0	0	0	0	0	0	0	0	0
Gm37057	1	137179880..137181795	ENSMUSG00000102751	0	#N/A	#N/A	#N/A	#N/A	#N/A	0	0	0	0	0	0	0	0	0	0	0	0	0	0	0	0	0	0	0	0	0	0	0	0	0	0	0	0	0	0	0	0	0	0	0	0	0	0	0	0
1700006P03Rik	1	complement(137253172..137253580)	ENSMUSG00000102738	0	#N/A	#N/A	#N/A	#N/A	#N/A	0	0	0	0	0	0	0	0	0	0	0	0	0	0	0	0	0	0	0	0	0	0	0	0	0	0	0	0	0	0	0	0	0	0	0	0	0	0	0	0
Gm23534	1	complement(137294889..137294985)	ENSMUSG00000088164	0	#N/A	#N/A	#N/A	#N/A	#N/A	0	0	0	0	0	0	0	0	0	0	0	0	0	0	0	0	0	0	0	0	0	0	0	0	0	0	0	0	0	0	0	0	0	0	0	0	0	0	0	0
Gm37903	1	complement(137456588..137458968)	ENSMUSG00000103070	0	#N/A	#N/A	#N/A	#N/A	#N/A	0	0	0	0	0	0	0	0	0	0	0	0	0	0	0	0	0	0	0	0	0	0	0	0	0	0	0	0	0	0	0	0	0	0	0	0	0	0	0	0
Gm22727	1	137662056..137662171	ENSMUSG00000088715	0	#N/A	#N/A	#N/A	#N/A	#N/A	0	0	0	0	0	0	0	0	0	0	0	0	0	0	0	0	0	0	0	0	0	0	0	0	0	0	0	0	0	0	0	0	0	0	0	0	0	0	0	0
Gm37099	1	complement(137691815..137695265)	ENSMUSG00000103728	0	#N/A	#N/A	#N/A	#N/A	#N/A	0	0	0	0	0	0	0	0	0	0	0	0	0	0	0	0	0	0	0	0	0	0	0	0	0	0	0	0	0	0	0	0	0	0	0	0	0	0	0	0
Gm37293	1	137739587..137739881	ENSMUSG00000104112	0	#N/A	#N/A	#N/A	#N/A	#N/A	0	0	0	0	0	0	0	0	0	0	0	0	0	0	0	0	0	0	0	0	0	0	0	0	0	0	0	0	0	0	0	0	0	0	0	0	0	0	0	0
Gm4258	1	137826333..137928122	ENSMUSG00000098243	0.0216417	-3.83085	-1.93767	0.322145	#N/A	1	0	0	0	0	0	0	0	0	1	0.092415	0.0628153	0.13095	0	0	0	0	0	0	0	0	1	0.09835	0.067035	0.118819	0	0	0	0	0	0	0	0	0	0	0	0	0	0	0	0
Gm37298	1	137837029..137840896	ENSMUSG00000104118	0	#N/A	#N/A	#N/A	#N/A	#N/A	0	0	0	0	0	0	0	0	0	0	0	0	0	0	0	0	0	0	0	0	0	0	0	0	0	0	0	0	0	0	0	0	0	0	0	0	0	0	0	0
Gm26979	1	complement(137845428..137849050)	ENSMUSG00000098045	0	#N/A	#N/A	#N/A	#N/A	#N/A	0	0	0	0	0	0	0	0	0	0	0	0	0	0	0	0	0	0	0	0	0	0	0	0	0	0	0	0	0	0	0	0	0	0	0	0	0	0	0	0
Gm37124	1	137852126..137854117	ENSMUSG00000103038	0	#N/A	#N/A	#N/A	#N/A	#N/A	0	0	0	0	0	0	0	0	0	0	0	0	0	0	0	0	0	0	0	0	0	0	0	0	0	0	0	0	0	0	0	0	0	0	0	0	0	0	0	0
A130050O07Rik	1	137854989..137858011	ENSMUSG00000102277	0	#N/A	#N/A	#N/A	#N/A	#N/A	0	0	0	0	0	0	0	0	0	0	0	0	0	0	0	0	0	0	0	0	0	0	0	0	0	0	0	0	0	0	0	0	0	0	0	0	0	0	0	0
Gm26936	1	complement(137856127..137896978)	ENSMUSG00000098145	0	#N/A	#N/A	#N/A	#N/A	#N/A	0	0	0	0	0	0	0	0	0	0	0	0	0	0	0	0	0	0	0	0	0	0	0	0	0	0	0	0	0	0	0	0	0	0	0	0	0	0	0	0
Gm26930	1	137859779..137861022	ENSMUSG00000102142	0	#N/A	#N/A	#N/A	#N/A	#N/A	0	0	0	0	0	0	0	0	0	0	0	0	0	0	0	0	0	0	0	0	0	0	0	0	0	0	0	0	0	0	0	0	0	0	0	0	0	0	0	0
D130019J16Rik	1	137862927..137865084	ENSMUSG00000104145	0	#N/A	#N/A	#N/A	#N/A	#N/A	0	0	0	0	0	0	0	0	0	0	0	0	0	0	0	0	0	0	0	0	0	0	0	0	0	0	0	0	0	0	0	0	0	0	0	0	0	0	0	0
Gm37534	1	137877160..137882381	ENSMUSG00000103427	0	#N/A	#N/A	#N/A	#N/A	#N/A	0	0	0	0	0	0	0	0	0	0	0	0	0	0	0	0	0	0	0	0	0	0	0	0	0	0	0	0	0	0	0	0	0	0	0	0	0	0	0	0
Mir181a-1	1	137894193..137894279	ENSMUSG00000065565	0	#N/A	#N/A	#N/A	#N/A	#N/A	0	0	0	0	0	0	0	0	0	0	0	0	0	0	0	0	0	0	0	0	0	0	0	0	0	0	0	0	0	0	0	0	0	0	0	0	0	0	0	0
Mir181a-1hg	1	137894269..137897656	ENSMUSG00000098206	0	#N/A	#N/A	#N/A	#N/A	#N/A	0	0	0	0	0	0	0	0	0	0	0	0	0	0	0	0	0	0	0	0	0	0	0	0	0	0	0	0	0	0	0	0	0	0	0	0	0	0	0	0
Mir181b-1	1	137894377..137894456	ENSMUSG00000065458	0	#N/A	#N/A	#N/A	#N/A	#N/A	0	0	0	0	0	0	0	0	0	0	0	0	0	0	0	0	0	0	0	0	0	0	0	0	0	0	0	0	0	0	0	0	0	0	0	0	0	0	0	0
Gm37632	1	137898912..137900053	ENSMUSG00000104197	0	#N/A	#N/A	#N/A	#N/A	#N/A	0	0	0	0	0	0	0	0	0	0	0	0	0	0	0	0	0	0	0	0	0	0	0	0	0	0	0	0	0	0	0	0	0	0	0	0	0	0	0	0
5S_rRNA_12	1	complement(137915395..137915514)	ENSMUSG00002075181	0	#N/A	#N/A	#N/A	#N/A	#N/A	0	0	0	0	0	0	0	0	0	0	0	0	0	0	0	0	0	0	0	0	0	0	0	0	0	0	0	0	0	0	0	0	0	0	0	0	0	0	0	0
Ptprc	1	complement(137990599..138103446)	ENSMUSG00000026395	0.324863	-6.50822	-2.70226	5.82973e-14	9.78293e-13	8.91774e-10	51	0.430054	0.2908	8.3089	67	0.595882	0.388053	11.5603	106	0.777239	0.528296	13.8807	11	0.104403	0.0625519	3.11845	38	0.321784	0.200788	7.61069	90	0.702301	0.478686	10.6937	9	0.0890001	0.0645031	1.57049	14	0.1263	0.0970372	2.11968	12	0.113669	0.0838698	2.04371	10	0.103248	0.080266	1.52516
A130071D04Rik	1	complement(138089558..138095421)	ENSMUSG00000104291	0	#N/A	#N/A	#N/A	#N/A	#N/A	0	0	0	0	0	0	0	0	0	0	0	0	0	0	0	0	0	0	0	0	0	0	0	0	0	0	0	0	0	0	0	0	0	0	0	0	0	0	0	0
Gm28556	1	complement(138117932..138119865)	ENSMUSG00000099459	0.0262669	-2.47591	-1.30796	0.524969	#N/A	1	0	0	0	0	1	0.242008	0.157602	0.172542	0	0	0	0	0	0	0	0	0	0	0	0	0	0	0	0	0	0	0	0	0	0	0	0	0	0	0	0	0	0	0	0
1700113B19Rik	1	138189380..138189799	ENSMUSG00000102822	0	#N/A	#N/A	#N/A	#N/A	#N/A	0	0	0	0	0	0	0	0	0	0	0	0	0	0	0	0	0	0	0	0	0	0	0	0	0	0	0	0	0	0	0	0	0	0	0	0	0	0	0	0
Atp6v1g3	1	138201476..138217200	ENSMUSG00000026394	0	#N/A	#N/A	#N/A	#N/A	#N/A	0	0	0	0	0	0	0	0	0	0	0	0	0	0	0	0	0	0	0	0	0	0	0	0	0	0	0	0	0	0	0	0	0	0	0	0	0	0	0	0
Nek7	1	complement(138410613..138547879)	ENSMUSG00000026393	1.40084	2.66882	1.4162	1.81866e-07	1.37029e-06	0.00278201	41	0.858372	0.580427	6.6797	18	0.397463	0.258838	3.10575	36	0.655375	0.445464	4.71419	18	0.424161	0.254132	5.10292	26	0.546629	0.341088	5.20731	42	0.813708	0.55462	4.99041	63	1.54678	1.12103	10.9934	70	1.56787	1.20461	10.5984	63	1.48163	1.09321	10.7295	146	3.7426	2.90953	22.2673
Gm28501	1	138443353..138477747	ENSMUSG00000099510	0	#N/A	#N/A	#N/A	#N/A	#N/A	0	0	0	0	0	0	0	0	0	0	0	0	0	0	0	0	0	0	0	0	0	0	0	0	0	0	0	0	0	0	0	0	0	0	0	0	0	0	0	0
Gm37080	1	complement(138480043..138482446)	ENSMUSG00000102651	0	#N/A	#N/A	#N/A	#N/A	#N/A	0	0	0	0	0	0	0	0	0	0	0	0	0	0	0	0	0	0	0	0	0	0	0	0	0	0	0	0	0	0	0	0	0	0	0	0	0	0	0	0
Gm37101	1	complement(138495435..138499094)	ENSMUSG00000102448	0	#N/A	#N/A	#N/A	#N/A	#N/A	0	0	0	0	0	0	0	0	0	0	0	0	0	0	0	0	0	0	0	0	0	0	0	0	0	0	0	0	0	0	0	0	0	0	0	0	0	0	0	0
Gm5833	1	complement(138567833..138609815)	ENSMUSG00000100459	0	#N/A	#N/A	#N/A	#N/A	#N/A	0	0	0	0	0	0	0	0	0	0	0	0	0	0	0	0	0	0	0	0	0	0	0	0	0	0	0	0	0	0	0	0	0	0	0	0	0	0	0	0
Lhx9	1	complement(138752924..138776315)	ENSMUSG00000019230	0.00555483	3.54377	1.82528	0.314872	#N/A	1	0	0	0	0	0	0	0	0	0	0	0	0	0	0	0	0	0	0	0	0	0	0	0	0	0	0	0	0	0	0	0	0	0	0	0	0	1	0.0199155	0.0154825	0.152516
2310009B15Rik	1	complement(138779721..138784590)	ENSMUSG00000079283	0.131461	2.42396	1.27737	0.107136	0.179934	1	1	0.0882418	0.0596687	0.16292	0	0	0	0	1	0.0767309	0.0521546	0.13095	0	0	0	0	0	0	0	0	2	0.163317	0.111316	0.237639	1	0.103483	0.0749997	0.174499	2	0.18881	0.145065	0.302811	3	0.297374	0.219415	0.510927	1	0.108045	0.0839949	0.152516
1700019P21Rik	1	complement(138804010..138804689)	ENSMUSG00000099808	0	#N/A	#N/A	#N/A	#N/A	#N/A	0	0	0	0	0	0	0	0	0	0	0	0	0	0	0	0	0	0	0	0	0	0	0	0	0	0	0	0	0	0	0	0	0	0	0	0	0	0	0	0
5S_rRNA_13	1	complement(138806000..138806115)	ENSMUSG00002076567	0	#N/A	#N/A	#N/A	#N/A	#N/A	0	0	0	0	0	0	0	0	0	0	0	0	0	0	0	0	0	0	0	0	0	0	0	0	0	0	0	0	0	0	0	0	0	0	0	0	0	0	0	0
Gm37045	1	complement(138888179..138890641)	ENSMUSG00000102365	0	#N/A	#N/A	#N/A	#N/A	#N/A	0	0	0	0	0	0	0	0	0	0	0	0	0	0	0	0	0	0	0	0	0	0	0	0	0	0	0	0	0	0	0	0	0	0	0	0	0	0	0	0
Dennd1b	1	138891173..139106698	ENSMUSG00000056268	0.0464598	-5.09582	-2.34931	4.26814e-05	0.000219013	0.652897	17	0.135264	0.0914645	2.76963	7	0.0587438	0.0382554	1.20779	9	0.0622687	0.0423246	1.17855	4	0.0358227	0.0214628	1.13398	2	0.0159805	0.00997156	0.400563	15	0.110446	0.0752797	1.78229	2	0.0186619	0.0135253	0.348997	3	0.0255372	0.0196205	0.454216	1	0.00893797	0.00659482	0.170309	1	0.00974227	0.00757373	0.152516
Gm37423	1	138896248..138899589	ENSMUSG00000104436	0.0253735	-7.8979	-2.98147	0.108514	#N/A	1	1	0.0462068	0.0312448	0.16292	1	0.0487347	0.0317373	0.172542	0	0	0	0	1	0.0520083	0.0311602	0.283496	1	0.0464017	0.0289539	0.200281	1	0.0427596	0.0291448	0.118819	0	0	0	0	0	0	0	0	0	0	0	0	0	0	0	0
4930596I21Rik	1	138905394..138906984	ENSMUSG00000104900	0	#N/A	#N/A	#N/A	#N/A	#N/A	0	0	0	0	0	0	0	0	0	0	0	0	0	0	0	0	0	0	0	0	0	0	0	0	0	0	0	0	0	0	0	0	0	0	0	0	0	0	0	0
Gm37470	1	138957923..138960720	ENSMUSG00000102157	0	#N/A	#N/A	#N/A	#N/A	#N/A	0	0	0	0	0	0	0	0	0	0	0	0	0	0	0	0	0	0	0	0	0	0	0	0	0	0	0	0	0	0	0	0	0	0	0	0	0	0	0	0
Gm43544	1	138997951..139000422	ENSMUSG00000105936	0	#N/A	#N/A	#N/A	#N/A	#N/A	0	0	0	0	0	0	0	0	0	0	0	0	0	0	0	0	0	0	0	0	0	0	0	0	0	0	0	0	0	0	0	0	0	0	0	0	0	0	0	0
Gm37655	1	complement(139010600..139014722)	ENSMUSG00000102451	0	#N/A	#N/A	#N/A	#N/A	#N/A	0	0	0	0	0	0	0	0	0	0	0	0	0	0	0	0	0	0	0	0	0	0	0	0	0	0	0	0	0	0	0	0	0	0	0	0	0	0	0	0
Gm37718	1	139082890..139085520	ENSMUSG00000102243	0	#N/A	#N/A	#N/A	#N/A	#N/A	0	0	0	0	0	0	0	0	0	0	0	0	0	0	0	0	0	0	0	0	0	0	0	0	0	0	0	0	0	0	0	0	0	0	0	0	0	0	0	0
Crb1	1	complement(139124794..139304838)	ENSMUSG00000063681	0	#N/A	#N/A	#N/A	#N/A	#N/A	0	0	0	0	0	0	0	0	0	0	0	0	0	0	0	0	0	0	0	0	0	0	0	0	0	0	0	0	0	0	0	0	0	0	0	0	0	0	0	0
4933436E23Rik	1	139307190..139330590	ENSMUSG00000103844	0	#N/A	#N/A	#N/A	#N/A	#N/A	0	0	0	0	0	0	0	0	0	0	0	0	0	0	0	0	0	0	0	0	0	0	0	0	0	0	0	0	0	0	0	0	0	0	0	0	0	0	0	0
Gm34816	1	139336016..139341602	ENSMUSG00000102661	0	#N/A	#N/A	#N/A	#N/A	#N/A	0	0	0	0	0	0	0	0	0	0	0	0	0	0	0	0	0	0	0	0	0	0	0	0	0	0	0	0	0	0	0	0	0	0	0	0	0	0	0	0
Zbtb41	1	139350026..139380743	ENSMUSG00000033964	0.0191553	-2.11347	-1.07961	0.185926	0.277	1	2	0.0367674	0.0248619	0.325839	1	0.0193895	0.0126269	0.172542	5	0.079928	0.0543278	0.654748	0	0	0	0	1	0.0184613	0.0115195	0.200281	1	0.0170122	0.0115955	0.118819	1	0.021559	0.0156249	0.174499	1	0.0196677	0.0151109	0.151405	0	0	0	0	0	0	0	0
Aspm	1	139382510..139421829	ENSMUSG00000033952	0.105171	-1.6988	-0.764514	0.0295367	0.0665661	1	16	0.213181	0.144152	2.60671	13	0.182686	0.11897	2.24304	14	0.162201	0.110249	1.83329	10	0.149967	0.0898512	2.83496	5	0.0669002	0.0417446	1.00141	15	0.184947	0.126059	1.78229	7	0.109376	0.0792706	1.22149	14	0.199562	0.153325	2.11968	6	0.0898023	0.0662601	1.02185	6	0.0978834	0.0760954	0.915096
F13b	1	139429440..139451490	ENSMUSG00000026368	0.0291836	1.42413	0.510078	0.65525	#N/A	1	0	0	0	0	2	0.12865	0.0837803	0.345083	0	0	0	0	0	0	0	0	0	0	0	0	0	0	0	0	0	0	0	0	1	0.0652484	0.0501309	0.151405	0	0	0	0	1	0.0746754	0.0580533	0.152516
Cfhr1	1	complement(139474791..139488010)	ENSMUSG00000057037	0.00840686	-2.47573	-1.30786	0.525006	#N/A	1	0	0	0	0	0	0	0	0	0	0	0	0	0	0	0	0	0	0	0	0	1	0.0740044	0.0504412	0.118819	0	0	0	0	0	0	0	0	0	0	0	0	0	0	0	0
Gm26271	1	139599342..139599445	ENSMUSG00000119797	0	#N/A	#N/A	#N/A	#N/A	#N/A	0	0	0	0	0	0	0	0	0	0	0	0	0	0	0	0	0	0	0	0	0	0	0	0	0	0	0	0	0	0	0	0	0	0	0	0	0	0	0	0
Cfhr4	1	complement(139625361..139708981)	ENSMUSG00000070594	0.0243594	2.2039	1.14006	0.38347	#N/A	1	0	0	0	0	0	0	0	0	0	0	0	0	0	0	0	0	1	0.0486585	0.0303621	0.200281	0	0	0	0	0	0	0	0	1	0.0518384	0.0398279	0.151405	0	0	0	0	0	0	0	0
Gm25619	1	139714721..139714824	ENSMUSG00000119360	0	#N/A	#N/A	#N/A	#N/A	#N/A	0	0	0	0	0	0	0	0	0	0	0	0	0	0	0	0	0	0	0	0	0	0	0	0	0	0	0	0	0	0	0	0	0	0	0	0	0	0	0	0
Cfhr2	1	complement(139731905..139786456)	ENSMUSG00000033898	0.00898474	1.00386	0.00556116	0.997127	#N/A	1	0	0	0	0	1	0.0700221	0.0456001	0.172542	0	0	0	0	0	0	0	0	0	0	0	0	0	0	0	0	0	0	0	0	0	0	0	0	0	0	0	0	0	0	0	0
Gm26048	1	139931563..139931704	ENSMUSG00000087930	0	#N/A	#N/A	#N/A	#N/A	#N/A	0	0	0	0	0	0	0	0	0	0	0	0	0	0	0	0	0	0	0	0	0	0	0	0	0	0	0	0	0	0	0	0	0	0	0	0	0	0	0	0
Cfh	1	complement(140012446..140111502)	ENSMUSG00000026365	0.0230613	2.50055	1.32224	0.169808	0.257614	1	1	0.018421	0.0124562	0.16292	0	0	0	0	0	0	0	0	0	0	0	0	2	0.0369974	0.0230858	0.400563	0	0	0	0	0	0	0	0	2	0.0394152	0.0302831	0.302811	0	0	0	0	1	0.0225549	0.0175344	0.152516
Kcnt2	1	140173896..140539805	ENSMUSG00000052726	0	#N/A	#N/A	#N/A	#N/A	#N/A	0	0	0	0	0	0	0	0	0	0	0	0	0	0	0	0	0	0	0	0	0	0	0	0	0	0	0	0	0	0	0	0	0	0	0	0	0	0	0	0
Gm37777	1	140194225..140197590	ENSMUSG00000102698	0	#N/A	#N/A	#N/A	#N/A	#N/A	0	0	0	0	0	0	0	0	0	0	0	0	0	0	0	0	0	0	0	0	0	0	0	0	0	0	0	0	0	0	0	0	0	0	0	0	0	0	0	0
4930590L20Rik	1	complement(140497914..140584142)	ENSMUSG00000102368	0	#N/A	#N/A	#N/A	#N/A	#N/A	0	0	0	0	0	0	0	0	0	0	0	0	0	0	0	0	0	0	0	0	0	0	0	0	0	0	0	0	0	0	0	0	0	0	0	0	0	0	0	0
Gm37371	1	140751065..140751456	ENSMUSG00000102500	0	#N/A	#N/A	#N/A	#N/A	#N/A	0	0	0	0	0	0	0	0	0	0	0	0	0	0	0	0	0	0	0	0	0	0	0	0	0	0	0	0	0	0	0	0	0	0	0	0	0	0	0	0
Gm25457	1	141225838..141225944	ENSMUSG00000118759	0	#N/A	#N/A	#N/A	#N/A	#N/A	0	0	0	0	0	0	0	0	0	0	0	0	0	0	0	0	0	0	0	0	0	0	0	0	0	0	0	0	0	0	0	0	0	0	0	0	0	0	0	0
Y_RNA_2	1	141242093..141242206	ENSMUSG00002075391	0	#N/A	#N/A	#N/A	#N/A	#N/A	0	0	0	0	0	0	0	0	0	0	0	0	0	0	0	0	0	0	0	0	0	0	0	0	0	0	0	0	0	0	0	0	0	0	0	0	0	0	0	0
Gm37599	1	141284527..141285015	ENSMUSG00000102740	0	#N/A	#N/A	#N/A	#N/A	#N/A	0	0	0	0	0	0	0	0	0	0	0	0	0	0	0	0	0	0	0	0	0	0	0	0	0	0	0	0	0	0	0	0	0	0	0	0	0	0	0	0
Gm37142	1	complement(141347775..141350884)	ENSMUSG00000104147	0	#N/A	#N/A	#N/A	#N/A	#N/A	0	0	0	0	0	0	0	0	0	0	0	0	0	0	0	0	0	0	0	0	0	0	0	0	0	0	0	0	0	0	0	0	0	0	0	0	0	0	0	0
Gm37604	1	141473944..141475215	ENSMUSG00000103858	0	#N/A	#N/A	#N/A	#N/A	#N/A	0	0	0	0	0	0	0	0	0	0	0	0	0	0	0	0	0	0	0	0	0	0	0	0	0	0	0	0	0	0	0	0	0	0	0	0	0	0	0	0
Gm37796	1	142682931..142683064	ENSMUSG00000102818	0	#N/A	#N/A	#N/A	#N/A	#N/A	0	0	0	0	0	0	0	0	0	0	0	0	0	0	0	0	0	0	0	0	0	0	0	0	0	0	0	0	0	0	0	0	0	0	0	0	0	0	0	0
Cdc73	1	complement(143474538..143578631)	ENSMUSG00000026361	0.0666607	1.49771	0.582762	0.129692	0.208144	1	10	0.0876757	0.0592859	1.6292	7	0.0647306	0.0421542	1.20779	9	0.0686147	0.046638	1.17855	1	0.00986839	0.00591254	0.283496	1	0.00880455	0.0054939	0.200281	9	0.0730212	0.049771	1.06937	5	0.0514096	0.0372593	0.872493	9	0.0844195	0.0648603	1.36265	7	0.0689421	0.0508685	1.19216	15	0.161027	0.125184	2.28774
B3galt2	1	143516402..143530352	ENSMUSG00000033849	0.00889391	-1.44752	-0.533582	0.579268	0.672338	1	0	0	0	0	1	0.0175357	0.0114197	0.172542	1	0.0144573	0.00982673	0.13095	1	0.0187136	0.011212	0.283496	1	0.0166962	0.0104182	0.200281	1	0.0153857	0.0104869	0.118819	1	0.0194978	0.0141311	0.174499	2	0.0355747	0.0273324	0.302811	0	0	0	0	0	0	0	0
Glrx2	1	143592076..143625414	ENSMUSG00000018196	0.258809	14.2466	3.83255	7.53132e-09	6.94708e-08	0.000115207	1	0.0176041	0.0119038	0.16292	1	0.0185672	0.0120914	0.172542	3	0.0459231	0.0312143	0.392849	0	0	0	0	0	0	0	0	2	0.0325815	0.0222075	0.237639	15	0.309671	0.224435	2.61748	21	0.395507	0.303872	3.17951	42	0.830559	0.612823	7.15298	18	0.387985	0.301623	2.74529
Ro60	1	complement(143626528..143652806)	ENSMUSG00000018199	0.288793	-3.42659	-1.77677	4.53057e-08	3.76086e-07	0.000693041	21	0.33989	0.229832	3.42131	28	0.477979	0.311272	4.83116	37	0.520734	0.353948	4.84514	17	0.309695	0.18555	4.81942	18	0.292563	0.182555	3.60506	46	0.688976	0.469603	5.46569	5	0.0949038	0.0687819	0.872493	12	0.207788	0.159646	1.81686	12	0.218176	0.16098	2.04371	9	0.178357	0.138656	1.37264
Uchl5	1	143653010..143683204	ENSMUSG00000018189	0.0521588	1.74235	0.801031	0.340831	0.448138	1	0	0	0	0	1	0.0557588	0.0363115	0.172542	0	0	0	0	0	0	0	0	1	0.0530896	0.033127	0.200281	2	0.097845	0.0666908	0.237639	2	0.123996	0.0898662	0.348997	2	0.113118	0.0869096	0.302811	0	0	0	0	1	0.0647306	0.0503222	0.152516
Gm29170	1	143653380..143657045	ENSMUSG00000100455	0.00770297	2.21816	1.14937	0.553542	#N/A	1	0	0	0	0	0	0	0	0	0	0	0	0	0	0	0	0	0	0	0	0	0	0	0	0	0	0	0	0	0	0	0	0	0	0	0	0	0	0	0	0
Gm25663	1	143654666..143654800	ENSMUSG00000088323	0	#N/A	#N/A	#N/A	#N/A	#N/A	0	0	0	0	0	0	0	0	0	0	0	0	0	0	0	0	0	0	0	0	0	0	0	0	0	0	0	0	0	0	0	0	0	0	0	0	0	0	0	0
Rgs2	1	complement(143875076..143879899)	ENSMUSG00000026360	0.125558	-2.32175	-1.21521	0.0826544	0.146991	1	4	0.170304	0.115159	0.651678	0	0	0	0	5	0.18511	0.125821	0.654748	2	0.0958433	0.0574235	0.566991	9	0.3848	0.240109	1.80253	8	0.315197	0.214837	0.950554	0	0	0	0	8	0.364398	0.27997	1.21124	0	0	0	0	1	0.0521307	0.0405269	0.152516
Rgs13	1	complement(144014392..144053110)	ENSMUSG00000051079	0	#N/A	#N/A	#N/A	#N/A	#N/A	0	0	0	0	0	0	0	0	0	0	0	0	0	0	0	0	0	0	0	0	0	0	0	0	0	0	0	0	0	0	0	0	0	0	0	0	0	0	0	0
Rgs1	1	complement(144118034..144124980)	ENSMUSG00000026358	0	#N/A	#N/A	#N/A	#N/A	#N/A	0	0	0	0	0	0	0	0	0	0	0	0	0	0	0	0	0	0	0	0	0	0	0	0	0	0	0	0	0	0	0	0	0	0	0	0	0	0	0	0
Rgs21	1	complement(144392386..144443405)	ENSMUSG00000098509	0	#N/A	#N/A	#N/A	#N/A	#N/A	0	0	0	0	0	0	0	0	0	0	0	0	0	0	0	0	0	0	0	0	0	0	0	0	0	0	0	0	0	0	0	0	0	0	0	0	0	0	0	0
U4_1	1	complement(144484742..144484848)	ENSMUSG00002075314	0	#N/A	#N/A	#N/A	#N/A	#N/A	0	0	0	0	0	0	0	0	0	0	0	0	0	0	0	0	0	0	0	0	0	0	0	0	0	0	0	0	0	0	0	0	0	0	0	0	0	0	0	0
Rgs18	1	complement(144628421..144651173)	ENSMUSG00000026357	2.79481	-15.2291	-3.92876	3.46956e-19	9.46319e-18	5.30738e-15	63	4.79008	3.23903	10.2639	43	3.44829	2.24561	7.41929	58	3.83465	2.60645	7.59508	17	1.45485	0.871658	4.81942	35	2.67238	1.66752	7.00984	128	9.00617	6.13857	15.2089	2	0.178331	0.129246	0.348997	9	0.732093	0.562474	1.36265	0	0	0	0	4	0.372384	0.289495	0.610064
Gm22681	1	complement(144836472..144836577)	ENSMUSG00000065787	0	#N/A	#N/A	#N/A	#N/A	#N/A	0	0	0	0	0	0	0	0	0	0	0	0	0	0	0	0	0	0	0	0	0	0	0	0	0	0	0	0	0	0	0	0	0	0	0	0	0	0	0	0
gene:ENSMUSG00002076236	1	complement(144855222..144855323)	ENSMUSG00002076236	0	#N/A	#N/A	#N/A	#N/A	#N/A	0	0	0	0	0	0	0	0	0	0	0	0	0	0	0	0	0	0	0	0	0	0	0	0	0	0	0	0	0	0	0	0	0	0	0	0	0	0	0	0
Gm25460	1	complement(145167092..145167218)	ENSMUSG00000088579	0	#N/A	#N/A	#N/A	#N/A	#N/A	0	0	0	0	0	0	0	0	0	0	0	0	0	0	0	0	0	0	0	0	0	0	0	0	0	0	0	0	0	0	0	0	0	0	0	0	0	0	0	0
Gm38269	1	complement(145199132..145202429)	ENSMUSG00000103055	0	#N/A	#N/A	#N/A	#N/A	#N/A	0	0	0	0	0	0	0	0	0	0	0	0	0	0	0	0	0	0	0	0	0	0	0	0	0	0	0	0	0	0	0	0	0	0	0	0	0	0	0	0
Gm29514	1	complement(146295174..146370798)	ENSMUSG00000099964	0	#N/A	#N/A	#N/A	#N/A	#N/A	0	0	0	0	0	0	0	0	0	0	0	0	0	0	0	0	0	0	0	0	0	0	0	0	0	0	0	0	0	0	0	0	0	0	0	0	0	0	0	0
Gm38187	1	complement(146353385..146358093)	ENSMUSG00000102403	0	#N/A	#N/A	#N/A	#N/A	#N/A	0	0	0	0	0	0	0	0	0	0	0	0	0	0	0	0	0	0	0	0	0	0	0	0	0	0	0	0	0	0	0	0	0	0	0	0	0	0	0	0
Brinp3	1	146370498..146778210	ENSMUSG00000035131	0	#N/A	#N/A	#N/A	#N/A	#N/A	0	0	0	0	0	0	0	0	0	0	0	0	0	0	0	0	0	0	0	0	0	0	0	0	0	0	0	0	0	0	0	0	0	0	0	0	0	0	0	0
A230059L01Rik	1	complement(146678703..146683078)	ENSMUSG00000087627	0	#N/A	#N/A	#N/A	#N/A	#N/A	0	0	0	0	0	0	0	0	0	0	0	0	0	0	0	0	0	0	0	0	0	0	0	0	0	0	0	0	0	0	0	0	0	0	0	0	0	0	0	0
Gm15584	1	complement(146685569..146717434)	ENSMUSG00000085822	0	#N/A	#N/A	#N/A	#N/A	#N/A	0	0	0	0	0	0	0	0	0	0	0	0	0	0	0	0	0	0	0	0	0	0	0	0	0	0	0	0	0	0	0	0	0	0	0	0	0	0	0	0
Gm37749	1	146964775..146966673	ENSMUSG00000104269	0	#N/A	#N/A	#N/A	#N/A	#N/A	0	0	0	0	0	0	0	0	0	0	0	0	0	0	0	0	0	0	0	0	0	0	0	0	0	0	0	0	0	0	0	0	0	0	0	0	0	0	0	0
Gm9931	1	complement(147156496..147157680)	ENSMUSG00000102134	0	#N/A	#N/A	#N/A	#N/A	#N/A	0	0	0	0	0	0	0	0	0	0	0	0	0	0	0	0	0	0	0	0	0	0	0	0	0	0	0	0	0	0	0	0	0	0	0	0	0	0	0	0
Gm38284	1	147391464..147396002	ENSMUSG00000104331	0	#N/A	#N/A	#N/A	#N/A	#N/A	0	0	0	0	0	0	0	0	0	0	0	0	0	0	0	0	0	0	0	0	0	0	0	0	0	0	0	0	0	0	0	0	0	0	0	0	0	0	0	0
Gm29515	1	complement(148110255..148124116)	ENSMUSG00000099629	0	#N/A	#N/A	#N/A	#N/A	#N/A	0	0	0	0	0	0	0	0	0	0	0	0	0	0	0	0	0	0	0	0	0	0	0	0	0	0	0	0	0	0	0	0	0	0	0	0	0	0	0	0
Gm22966	1	complement(148202718..148202846)	ENSMUSG00000088582	0	#N/A	#N/A	#N/A	#N/A	#N/A	0	0	0	0	0	0	0	0	0	0	0	0	0	0	0	0	0	0	0	0	0	0	0	0	0	0	0	0	0	0	0	0	0	0	0	0	0	0	0	0
Gm29020	1	148981857..149003062	ENSMUSG00000102074	0	#N/A	#N/A	#N/A	#N/A	#N/A	0	0	0	0	0	0	0	0	0	0	0	0	0	0	0	0	0	0	0	0	0	0	0	0	0	0	0	0	0	0	0	0	0	0	0	0	0	0	0	0
Gm37630	1	complement(149284232..149285687)	ENSMUSG00000102314	0	#N/A	#N/A	#N/A	#N/A	#N/A	0	0	0	0	0	0	0	0	0	0	0	0	0	0	0	0	0	0	0	0	0	0	0	0	0	0	0	0	0	0	0	0	0	0	0	0	0	0	0	0
Gm38189	1	complement(149286465..149287921)	ENSMUSG00000102309	0	#N/A	#N/A	#N/A	#N/A	#N/A	0	0	0	0	0	0	0	0	0	0	0	0	0	0	0	0	0	0	0	0	0	0	0	0	0	0	0	0	0	0	0	0	0	0	0	0	0	0	0	0
Gm29398	1	complement(149289002..149325699)	ENSMUSG00000101011	0	#N/A	#N/A	#N/A	#N/A	#N/A	0	0	0	0	0	0	0	0	0	0	0	0	0	0	0	0	0	0	0	0	0	0	0	0	0	0	0	0	0	0	0	0	0	0	0	0	0	0	0	0
Gm37096	1	complement(149307652..149309715)	ENSMUSG00000103724	0	#N/A	#N/A	#N/A	#N/A	#N/A	0	0	0	0	0	0	0	0	0	0	0	0	0	0	0	0	0	0	0	0	0	0	0	0	0	0	0	0	0	0	0	0	0	0	0	0	0	0	0	0
Gm37775	1	complement(149310763..149313075)	ENSMUSG00000104036	0	#N/A	#N/A	#N/A	#N/A	#N/A	0	0	0	0	0	0	0	0	0	0	0	0	0	0	0	0	0	0	0	0	0	0	0	0	0	0	0	0	0	0	0	0	0	0	0	0	0	0	0	0
Gm23535	1	complement(149583128..149583233)	ENSMUSG00000088167	0	#N/A	#N/A	#N/A	#N/A	#N/A	0	0	0	0	0	0	0	0	0	0	0	0	0	0	0	0	0	0	0	0	0	0	0	0	0	0	0	0	0	0	0	0	0	0	0	0	0	0	0	0
5S_rRNA_14	1	complement(149610501..149610609)	ENSMUSG00002075595	0	#N/A	#N/A	#N/A	#N/A	#N/A	0	0	0	0	0	0	0	0	0	0	0	0	0	0	0	0	0	0	0	0	0	0	0	0	0	0	0	0	0	0	0	0	0	0	0	0	0	0	0	0
Pla2g4a	1	complement(149705369..149837041)	ENSMUSG00000056220	0.045008	-6.04296	-2.59526	0.00932724	0.0260365	1	3	0.0724878	0.0490159	0.488759	7	0.178392	0.116173	1.20779	3	0.0630319	0.0428434	0.392849	1	0.0271963	0.0162944	0.283496	0	0	0	0	3	0.0670799	0.0457214	0.356458	1	0.028336	0.0205366	0.174499	0	0	0	0	0	0	0	0	0	0	0	0
5S_rRNA_15	1	149717281..149717412	ENSMUSG00002076362	0	#N/A	#N/A	#N/A	#N/A	#N/A	0	0	0	0	0	0	0	0	0	0	0	0	0	0	0	0	0	0	0	0	0	0	0	0	0	0	0	0	0	0	0	0	0	0	0	0	0	0	0	0
gene:ENSMUSG00002076752	1	complement(149938908..149939019)	ENSMUSG00002076752	0	#N/A	#N/A	#N/A	#N/A	#N/A	0	0	0	0	0	0	0	0	0	0	0	0	0	0	0	0	0	0	0	0	0	0	0	0	0	0	0	0	0	0	0	0	0	0	0	0	0	0	0	0
Ptgs2os	1	complement(149950624..149975714)	ENSMUSG00000097028	0	#N/A	#N/A	#N/A	#N/A	#N/A	0	0	0	0	0	0	0	0	0	0	0	0	0	0	0	0	0	0	0	0	0	0	0	0	0	0	0	0	0	0	0	0	0	0	0	0	0	0	0	0
Ptgs2	1	149975782..149983978	ENSMUSG00000032487	0	#N/A	#N/A	#N/A	#N/A	#N/A	0	0	0	0	0	0	0	0	0	0	0	0	0	0	0	0	0	0	0	0	0	0	0	0	0	0	0	0	0	0	0	0	0	0	0	0	0	0	0	0
Ptgs2os2	1	complement(150034794..150040699)	ENSMUSG00000097754	0	#N/A	#N/A	#N/A	#N/A	#N/A	0	0	0	0	0	0	0	0	0	0	0	0	0	0	0	0	0	0	0	0	0	0	0	0	0	0	0	0	0	0	0	0	0	0	0	0	0	0	0	0
Pdc	1	150195168..150209657	ENSMUSG00000006007	0	#N/A	#N/A	#N/A	#N/A	#N/A	0	0	0	0	0	0	0	0	0	0	0	0	0	0	0	0	0	0	0	0	0	0	0	0	0	0	0	0	0	0	0	0	0	0	0	0	0	0	0	0
2310030A07Rik	1	complement(150196432..150222522)	ENSMUSG00000099447	0	#N/A	#N/A	#N/A	#N/A	#N/A	0	0	0	0	0	0	0	0	0	0	0	0	0	0	0	0	0	0	0	0	0	0	0	0	0	0	0	0	0	0	0	0	0	0	0	0	0	0	0	0
Gm37764	1	150200289..150202438	ENSMUSG00000102990	0	#N/A	#N/A	#N/A	#N/A	#N/A	0	0	0	0	0	0	0	0	0	0	0	0	0	0	0	0	0	0	0	0	0	0	0	0	0	0	0	0	0	0	0	0	0	0	0	0	0	0	0	0
Odr4	1	complement(150237056..150268831)	ENSMUSG00000006010	0.0399146	1.74233	0.801014	0.344412	0.45103	1	0	0	0	0	1	0.0397248	0.0258697	0.172542	2	0.065502	0.0445223	0.261899	0	0	0	0	1	0.0378231	0.023601	0.200281	0	0	0	0	2	0.0883392	0.0640242	0.348997	0	0	0	0	2	0.0846186	0.0624353	0.340618	2	0.0922332	0.0717029	0.305032
Tpr	1	150268589..150325686	ENSMUSG00000006005	0.150095	-1.9339	-0.95151	0.00337172	0.0109205	1	15	0.220689	0.149229	2.44379	15	0.232762	0.15158	2.58812	27	0.345421	0.234785	3.53564	6	0.0993589	0.0595298	1.70097	13	0.19207	0.119849	2.60366	20	0.272299	0.185598	2.37639	6	0.103523	0.0750283	1.04699	13	0.204622	0.157213	1.96827	11	0.181798	0.134138	1.8734	5	0.0900715	0.0700224	0.76258
Prg4	1	complement(150325163..150341916)	ENSMUSG00000006014	0.00785911	-1.5414	-0.624242	0.657516	#N/A	1	1	0.0360802	0.0243972	0.16292	0	0	0	0	0	0	0	0	0	0	0	0	0	0	0	0	1	0.0333884	0.0227574	0.118819	1	0.042312	0.0306658	0.174499	0	0	0	0	0	0	0	0	0	0	0	0
Hmcn1	1	complement(150438275..150869186)	ENSMUSG00000066842	0.000766063	-2.47573	-1.30786	0.525006	#N/A	1	0	0	0	0	0	0	0	0	0	0	0	0	0	0	0	0	0	0	0	0	1	0.00674355	0.00459638	0.118819	0	0	0	0	0	0	0	0	0	0	0	0	0	0	0	0
Gm20631	1	150501017..150659250	ENSMUSG00000093650	0	#N/A	#N/A	#N/A	#N/A	#N/A	0	0	0	0	0	0	0	0	0	0	0	0	0	0	0	0	0	0	0	0	0	0	0	0	0	0	0	0	0	0	0	0	0	0	0	0	0	0	0	0
Gm29188	1	150876791..150880328	ENSMUSG00000099622	0	#N/A	#N/A	#N/A	#N/A	#N/A	0	0	0	0	0	0	0	0	0	0	0	0	0	0	0	0	0	0	0	0	0	0	0	0	0	0	0	0	0	0	0	0	0	0	0	0	0	0	0	0
Gm22756	1	complement(150937755..150937861)	ENSMUSG00000119402	0	#N/A	#N/A	#N/A	#N/A	#N/A	0	0	0	0	0	0	0	0	0	0	0	0	0	0	0	0	0	0	0	0	0	0	0	0	0	0	0	0	0	0	0	0	0	0	0	0	0	0	0	0
Gm37671	1	150956201..150958296	ENSMUSG00000102628	0	#N/A	#N/A	#N/A	#N/A	#N/A	0	0	0	0	0	0	0	0	0	0	0	0	0	0	0	0	0	0	0	0	0	0	0	0	0	0	0	0	0	0	0	0	0	0	0	0	0	0	0	0
C730036E19Rik	1	151013785..151018096	ENSMUSG00000102095	0	#N/A	#N/A	#N/A	#N/A	#N/A	0	0	0	0	0	0	0	0	0	0	0	0	0	0	0	0	0	0	0	0	0	0	0	0	0	0	0	0	0	0	0	0	0	0	0	0	0	0	0	0
Gm47985	1	151058288..151059994	ENSMUSG00000114212	0	#N/A	#N/A	#N/A	#N/A	#N/A	0	0	0	0	0	0	0	0	0	0	0	0	0	0	0	0	0	0	0	0	0	0	0	0	0	0	0	0	0	0	0	0	0	0	0	0	0	0	0	0
Gm8947	1	151068127..151069805	ENSMUSG00000114943	0	#N/A	#N/A	#N/A	#N/A	#N/A	0	0	0	0	0	0	0	0	0	0	0	0	0	0	0	0	0	0	0	0	0	0	0	0	0	0	0	0	0	0	0	0	0	0	0	0	0	0	0	0
Gm47995	1	151074199..151075101	ENSMUSG00000114694	0.0242247	2.21803	1.14928	0.553577	#N/A	1	0	0	0	0	0	0	0	0	0	0	0	0	0	0	0	0	0	0	0	0	0	0	0	0	1	0.200549	0.145348	0.174499	0	0	0	0	0	0	0	0	0	0	0	0
3110040M04Rik	1	151079872..151080816	ENSMUSG00000114582	0	#N/A	#N/A	#N/A	#N/A	#N/A	0	0	0	0	0	0	0	0	0	0	0	0	0	0	0	0	0	0	0	0	0	0	0	0	0	0	0	0	0	0	0	0	0	0	0	0	0	0	0	0
Gm47996	1	151085882..151086823	ENSMUSG00000114591	0	#N/A	#N/A	#N/A	#N/A	#N/A	0	0	0	0	0	0	0	0	0	0	0	0	0	0	0	0	0	0	0	0	0	0	0	0	0	0	0	0	0	0	0	0	0	0	0	0	0	0	0	0
U2_1	1	complement(151136575..151136665)	ENSMUSG00002076687	0	#N/A	#N/A	#N/A	#N/A	#N/A	0	0	0	0	0	0	0	0	0	0	0	0	0	0	0	0	0	0	0	0	0	0	0	0	0	0	0	0	0	0	0	0	0	0	0	0	0	0	0	0
Gm10138	1	complement(151215355..151220982)	ENSMUSG00000100954	0.0249396	2.204	1.14013	0.383038	#N/A	1	0	0	0	0	0	0	0	0	0	0	0	0	0	0	0	0	0	0	0	0	1	0.0502647	0.0342602	0.118819	0	0	0	0	0	0	0	0	2	0.122032	0.0900403	0.340618	0	0	0	0
Ivns1abp	1	151220228..151240173	ENSMUSG00000023150	0.146499	-3.56487	-1.83385	0.000422425	0.00175401	1	7	0.198889	0.134488	1.14044	6	0.179803	0.117092	1.03525	16	0.395302	0.26869	2.09519	1	0.0319801	0.0191605	0.283496	8	0.228261	0.142431	1.60225	11	0.289223	0.197134	1.30701	3	0.0999607	0.0724468	0.523496	5	0.151986	0.116772	0.757027	0	0	0	0	2	0.0695779	0.0540905	0.305032
Swt1	1	complement(151243450..151304206)	ENSMUSG00000052748	0.487446	4.38452	2.13242	7.35798e-09	6.79958e-08	0.000112555	11	0.132037	0.0892827	1.79212	8	0.10128	0.0659563	1.38033	15	0.156563	0.106417	1.96424	6	0.0810627	0.0485678	1.70097	5	0.06027	0.0376075	1.00141	21	0.233265	0.158993	2.49521	45	0.633447	0.459093	7.85244	76	0.975972	0.749848	11.5068	35	0.471931	0.348211	5.96082	92	1.35213	1.05116	14.0315
Trmt1l	1	151304293..151333912	ENSMUSG00000053286	0.152933	2.45809	1.29754	0.00168855	0.00594105	1	4	0.0752275	0.0508684	0.651678	4	0.0793431	0.0516702	0.690166	5	0.0817678	0.0555783	0.654748	1	0.0211682	0.0126827	0.283496	4	0.0755448	0.0471387	0.801125	6	0.104423	0.0711742	0.712916	12	0.264663	0.191815	2.09398	5	0.100602	0.0772936	0.757027	14	0.295768	0.218231	2.38433	12	0.276329	0.214821	1.83019
Mir7682	1	151318144..151318201	ENSMUSG00000106406	0	#N/A	#N/A	#N/A	#N/A	#N/A	0	0	0	0	0	0	0	0	0	0	0	0	0	0	0	0	0	0	0	0	0	0	0	0	0	0	0	0	0	0	0	0	0	0	0	0	0	0	0	0
Gm37893	1	151321056..151323492	ENSMUSG00000103928	0	#N/A	#N/A	#N/A	#N/A	#N/A	0	0	0	0	0	0	0	0	0	0	0	0	0	0	0	0	0	0	0	0	0	0	0	0	0	0	0	0	0	0	0	0	0	0	0	0	0	0	0	0
Rnf2	1	complement(151333755..151376706)	ENSMUSG00000026484	0.0590565	-1.35311	-0.436275	0.483381	0.584318	1	2	0.0748356	0.0506034	0.325839	3	0.118395	0.0771015	0.517625	6	0.19522	0.132693	0.785698	0	0	0	0	3	0.112727	0.0703397	0.600844	1	0.0346263	0.0236011	0.118819	2	0.0877613	0.0636053	0.348997	2	0.0800625	0.0615127	0.302811	1	0.0420325	0.0310134	0.170309	4	0.18326	0.142468	0.610064
Gm36527	1	complement(151372308..151375336)	ENSMUSG00000103238	0	#N/A	#N/A	#N/A	#N/A	#N/A	0	0	0	0	0	0	0	0	0	0	0	0	0	0	0	0	0	0	0	0	0	0	0	0	0	0	0	0	0	0	0	0	0	0	0	0	0	0	0	0
Gm28181	1	complement(151424996..151426694)	ENSMUSG00000100357	0	#N/A	#N/A	#N/A	#N/A	#N/A	0	0	0	0	0	0	0	0	0	0	0	0	0	0	0	0	0	0	0	0	0	0	0	0	0	0	0	0	0	0	0	0	0	0	0	0	0	0	0	0
Niban1	1	151446937..151597690	ENSMUSG00000026483	0.0552747	-2.71654	-1.44177	0.0124942	0.033224	1	3	0.0627737	0.0424472	0.488759	2	0.0441386	0.0287442	0.345083	6	0.10917	0.0742038	0.785698	2	0.0471035	0.0282215	0.566991	4	0.0840513	0.0524466	0.801125	8	0.154908	0.105585	0.950554	1	0.0245387	0.0177845	0.174499	2	0.0447721	0.0343988	0.302811	2	0.0470103	0.0346863	0.340618	2	0.0512407	0.039835	0.305032
2810414N06Rik	1	complement(151624700..151630769)	ENSMUSG00000100594	0	#N/A	#N/A	#N/A	#N/A	#N/A	0	0	0	0	0	0	0	0	0	0	0	0	0	0	0	0	0	0	0	0	0	0	0	0	0	0	0	0	0	0	0	0	0	0	0	0	0	0	0	0
[truncated: 39,840 more rows]
[truncated: 8 more columns]
